# Supplementary material for: Lifelong single-cell profiling of cranial neural crest diversification in zebrafish
Source: Nat Commun. 2022 Jan 10;13:13. doi: 10.1038/s41467-021-27594-w (PMC8748784; doi:10.1038/s41467-021-27594-w)
Supplement: Supplementary file 4 — Supplementary Dataset 1 [file 41467_2021_27594_MOESM4_ESM.xlsx]

## Sheet: Sheet1
library scRNA	Number of animal heads	Sex	Number of collected cells and loaded to the 10x chip	Estimate Number of Cells	Mean Reads per Cell	Median Genes per Cell	Sequencing Saturation
scRNAseq_Sox10_Cre_bact_BtR_1.5dpf_rep_1	100	NA	100 000	3883	84236	1299	0.848
scRNAseq_fliIa_eGFP_Sox10_dsRed_1.5dpf_rep_1	100		100 000	2890	77067	1801	0.58
scRNAseq_Sox10_Cre_bact_BtR_2dpf_rep_1	100		100 000	8159	86130	1163	0.877
scRNAseq_Sox10_Cre_bact_BtR_3dpf_rep_1	60		100 000	2231	154048	986	0.856
scRNAseq_Sox10_Cre_bact_BtR_3dpf_rep_2	60		100 000	3802	159632	974	0.939
scRNAseq_Sox10_Cre_bact_BtR_3dpf_rep_3	60		100 000	1963	114255	795	0.922
scRNAseq_Sox10_Cre_bact_BtR_5dpf_rep_1	50		100 000	11188	108635	709	0.933
scRNAseq_Sox10_Cre_bact_BtR_5dpf_rep_2	50		100 000	1881	105337	713	0.929
scRNAseq_Sox10_Cre_bact_BtR_14dpf_rep_1	30		100 000	7978	74254	831	0.889
scRNAseq_Sox10_Cre_bact_BtR_14dpf_rep_2	30		100 000	8508	69725	872	0.883
scRNAseq_Sox10_Cre_bact_BtR_14dpf_rep_ceratohyal	30		100 000	1324	119789	843	0.922
scRNAseq_Sox10_Cre_bact_BtR_60dpf_rep_1	2	undefined	100 000	2350	104001	578	0.912
scRNAseq_Sox10_Cre_bact_BtR_60dpf_rep_2	2	undefined	100 000	1184	121109	556	0.931
scRNAseq_Sox10_Cre_bact_BtR_150dpf_rep_1	2	undefined	100 000	3624	134917	512	0.956
scRNAseq_Sox10_Cre_bact_BtR_150dpf_rep_2	2	undefined	100 000	747	52993	699	0.852
scRNAseq_Sox10_Cre_bact_BtR_150dpf_rep_3	2	undefined	100 000	1493	51320	882	0.861
library snATAC	Number of animal heads	Sex	Number of collected cells used for nuclei isolation and loaded to the 10x chip	Estimated number of cells	Median fragments per cell	Fraction of transposition events in peaks in cell barcodes
snATACseq_Sox10_Cre_bact_BtR_1.5dpf_rep_1	100	NA	100 000	6539	9747	0.673
snATACseq_Sox10_Cre_bact_BtR_2dpf_rep_1	100		100 000	3903	9767	0.71
snATACseq_Sox10_Cre_bact_BtR_2dpf_rep_2	100		100 000	6618	18376	0.678
snATACseq_Sox10_Cre_bact_BtR_3dpf_rep_1	60		100 000	1739	18028	0.679
snATACseq_Sox10_Cre_bact_BtR_3dpf_rep_2	60		100 000	6656	9018	0.689
snATACseq_Sox10_Cre_bact_BtR_5dpf_rep_1	50		100 000	5167	16310	0.702
snATACseq_Sox10_Cre_bact_BtR_14dpf_rep_1	30		100 000	4573	10836	0.652
snATACseq_Sox10_Cre_bact_BtR_14dpf_rep_2	30		100 000	4358	8746	0.673
snATACseq_Sox10_Cre_bact_BtR_60dpf_rep_1	2	females	80 000	5572	10162	0.565
snATACseq_Sox10_Cre_bact_BtR_210dpf_rep_1	2	females	100 000	4695	10384	0.633
