# Supplementary material for: Lifelong single-cell profiling of cranial neural crest diversification in zebrafish
Source: Nat Commun. 2022 Jan 10;13:13. doi: 10.1038/s41467-021-27594-w (PMC8748784; doi:10.1038/s41467-021-27594-w)
Supplement: Supplementary file 5 — Supplementary Dataset 2 [file 41467_2021_27594_MOESM5_ESM.xlsx]

## Sheet: 1.5d_Sox10+ RNA
	p_val	avg_logFC	pct.1	pct.2	p_val_adj	cluster	gene
1	1.10352e-270	1.47728	0.822	0.101	3.58908e-266	0	hand2
2	2.52468e-85	0.399252	0.992	0.903	8.21127e-81	0	zgc:56493
3	3.63553e-79	0.551203	0.952	0.691	1.18242e-74	0	pcna
4	5.03486e-78	0.535917	0.963	0.681	1.63754e-73	0	stmn1a
5	8.84049e-76	0.583575	0.913	0.59	2.87528e-71	0	npm1a
6	1.40841e-66	0.485426	0.3	0.044	4.58073e-62	0	ptgdsb.1
7	5.2422e-65	0.640227	0.753	0.37	1.70497e-60	0	dlx2a
8	3.66271e-61	0.482112	0.902	0.674	1.19126e-56	0	ahcy
9	1.52535e-58	0.292319	1	0.918	4.96106e-54	0	hmgb2a
10	1.49546e-56	0.322447	0.987	0.914	4.86384e-52	0	ran
11	1.34822e-55	0.466855	0.868	0.58	4.38494e-51	0	snu13b
12	1.38225e-54	0.286195	0.982	0.683	4.49564e-50	0	pmp22a
13	1.10525e-52	0.38042	0.958	0.842	3.59473e-48	0	eif5a2
14	1.81222e-51	0.473025	0.482	0.165	5.89408e-47	0	si:ch211-156j16.1
15	1.58307e-49	0.550181	0.602	0.244	5.14878e-45	0	prrx1b
16	6.17267e-49	0.386722	0.932	0.713	2.0076e-44	0	ncl
17	6.68491e-49	0.547491	0.553	0.234	2.1742e-44	0	twist1b
18	5.89762e-48	0.538818	0.68	0.366	1.91814e-43	0	mycn
19	1.67991e-47	0.450399	0.797	0.533	5.46374e-43	0	pa2g4a
20	1.88912e-47	0.65637	0.435	0.159	6.14417e-43	0	barx1
21	7.81158e-46	0.401062	0.91	0.71	2.54064e-41	0	cnbpa
22	1.57994e-45	0.411508	0.827	0.567	5.13858e-41	0	pa2g4b
23	2.13721e-45	0.576125	0.632	0.312	6.95105e-41	0	inka1a
24	2.48127e-45	0.497676	0.402	0.149	8.07009e-41	0	crabp2b
25	3.53018e-45	0.343042	0.947	0.761	1.14816e-40	0	sumo3b
26	3.53481e-45	0.253448	0.993	0.944	1.14966e-40	0	nme2b.1
27	1.61349e-43	0.389766	0.883	0.647	5.2477e-39	0	dut
28	1.61738e-43	0.490018	0.295	0.072	5.26038e-39	0	msx2b
29	8.51669e-43	0.457039	0.588	0.311	2.76997e-38	0	cyyr1
30	2.1761e-42	0.448105	0.713	0.411	7.07756e-38	0	arl4cb
31	7.84089e-42	0.428477	0.698	0.425	2.55017e-37	0	fen1
32	1.42363e-41	0.40974	0.338	0.107	4.6302e-37	0	atoh8
33	2.93646e-41	0.444412	0.62	0.306	9.55055e-37	0	zbtb16a
34	4.21237e-41	0.253071	0.973	0.712	1.37003e-36	0	her6
35	1.81678e-40	0.361238	0.872	0.608	5.90889e-36	0	nop56
36	4.03703e-40	0.412324	0.72	0.426	1.313e-35	0	fbl
37	1.24761e-39	0.36935	0.907	0.698	4.05772e-35	0	prmt1
38	1.74873e-39	0.372917	0.397	0.15	5.68757e-35	0	atic
39	1.57348e-38	0.283596	0.972	0.875	5.11758e-34	0	serbp1a
40	2.28407e-38	0.533685	0.327	0.109	7.42871e-34	0	dusp5
41	3.01665e-38	0.299829	0.953	0.821	9.81134e-34	0	setb
42	4.09315e-38	0.461583	0.345	0.112	1.33126e-33	0	MDFI
43	7.11446e-38	0.27628	0.972	0.841	2.31391e-33	0	seta
44	7.20414e-38	0.434521	0.287	0.099	2.34307e-33	0	mrrf
45	8.80986e-38	0.33448	0.89	0.659	2.86532e-33	0	banf1
46	1.56606e-37	0.382425	0.8	0.529	5.09346e-33	0	nop58
47	5.15076e-37	0.3527	0.853	0.595	1.67523e-32	0	hspe1
48	1.37325e-34	0.268797	0.942	0.716	4.46637e-30	0	sdc4
49	2.71176e-34	0.282158	0.95	0.78	8.81972e-30	0	snrpg
50	2.71496e-34	0.391462	0.617	0.366	8.83014e-30	0	gstp1
51	5.60744e-34	0.396634	0.378	0.129	1.82376e-29	0	bmp5
52	9.19258e-33	0.460383	0.335	0.101	2.98979e-28	0	bambia
53	2.1196e-32	0.345297	0.753	0.505	6.89377e-28	0	ppa1b
54	4.2916e-32	0.332726	0.77	0.52	1.3958e-27	0	rpa2
55	6.79157e-32	0.250558	0.963	0.829	2.20889e-27	0	tma7
56	1.19392e-31	0.318764	0.898	0.72	3.88312e-27	0	hnrnpa1b
57	3.23812e-31	0.304785	0.898	0.715	1.05317e-26	0	ranbp1
58	5.27201e-31	0.344395	0.628	0.368	1.71467e-26	0	gar1
59	8.13393e-31	0.291897	0.852	0.585	2.64548e-26	0	ccnd1
60	9.05387e-31	0.403524	0.35	0.133	2.94468e-26	0	hoxa2b
61	1.15559e-30	0.349879	0.642	0.375	3.75843e-26	0	c1qbp
62	3.37858e-30	0.299637	0.26	0.085	1.09885e-25	0	smad6a
63	6.58283e-30	0.35684	0.782	0.551	2.141e-25	0	pclaf
64	1.70602e-29	0.32231	0.785	0.564	5.54864e-25	0	rpa3
65	1.91968e-29	0.319858	0.775	0.525	6.24355e-25	0	ppm1g
66	2.65013e-29	0.365515	0.67	0.427	8.61929e-25	0	BX927308.1
67	3.88206e-29	0.352358	0.58	0.346	1.2626e-24	0	mcm7
68	4.08205e-29	0.359991	0.633	0.383	1.32765e-24	0	tomm20a
69	5.63679e-29	0.357173	0.66	0.431	1.83331e-24	0	chaf1a
70	7.6404e-29	0.337916	0.303	0.125	2.48496e-24	0	sept9a
71	1.57679e-28	0.347734	0.548	0.316	5.12835e-24	0	tktb
72	3.91401e-28	0.293172	0.855	0.541	1.27299e-23	0	twist1a
73	5.3348e-28	0.331098	0.625	0.395	1.73509e-23	0	lig1
74	7.96253e-28	0.262968	0.948	0.846	2.58973e-23	0	mibp2
75	1.70744e-27	0.368853	0.5	0.279	5.55329e-23	0	eif4ebp3l
76	1.85111e-27	0.278463	0.85	0.641	6.02054e-23	0	rbbp4
77	2.42835e-27	0.336412	0.637	0.398	7.89795e-23	0	nap1l1
78	2.99557e-27	0.382039	0.54	0.245	9.74278e-23	0	dlx5a
79	3.67221e-27	0.302756	0.785	0.557	1.19435e-22	0	pdap1a
80	4.80002e-27	0.311185	0.672	0.437	1.56116e-22	0	tomm6
81	6.81537e-26	0.31718	0.428	0.227	2.21663e-21	0	rfc2
82	9.27701e-26	0.282892	0.84	0.656	3.01725e-21	0	uqcrh
83	1.03677e-25	0.299377	0.843	0.659	3.37199e-21	0	magoh
84	1.22451e-25	0.297927	0.77	0.577	3.98259e-21	0	ldhba
85	1.42227e-25	0.310588	0.615	0.381	4.6258e-21	0	prpf19
86	1.45258e-25	0.347296	0.538	0.275	4.72437e-21	0	prrx1a
87	2.12789e-25	0.355116	0.597	0.366	6.92075e-21	0	si:dkey-102m7.3
88	1.48019e-24	0.304209	0.623	0.367	4.81417e-20	0	dkc1
89	4.13076e-24	0.307235	0.678	0.458	1.34349e-19	0	nasp
90	5.16605e-24	0.273601	0.767	0.551	1.68021e-19	0	nop10
91	5.35508e-24	0.301029	0.403	0.202	1.74169e-19	0	cad
92	9.43597e-24	0.276025	0.838	0.66	3.06895e-19	0	eif2s2
93	1.85224e-23	0.287071	0.747	0.538	6.02422e-19	0	selenoh
94	2.00109e-22	0.261276	0.822	0.626	6.50835e-18	0	ptges3b
95	3.47841e-22	0.27294	0.37	0.174	1.13132e-17	0	chchd10
96	6.2979e-22	0.334327	0.52	0.319	2.04833e-17	0	asf1ba
97	9.43396e-22	0.302387	0.43	0.213	3.0683e-17	0	meis1a
98	1.09906e-21	0.306318	0.348	0.144	3.57457e-17	0	mpped2
99	2.43351e-21	0.252949	0.543	0.32	7.91476e-17	0	paics
100	3.23047e-21	0.259394	0.542	0.326	1.05068e-16	0	kars
101	8.17474e-21	0.27559	0.555	0.355	2.65875e-16	0	rfc4
102	9.64283e-21	0.300119	0.54	0.333	3.13623e-16	0	mrpl12
103	1.07842e-20	0.251225	0.717	0.51	3.50746e-16	0	pfdn1
104	1.09408e-20	0.271062	0.633	0.44	3.55839e-16	0	abce1
105	1.36337e-20	0.280807	0.423	0.21	4.43424e-16	0	gstt1a
106	1.46953e-20	0.256991	0.772	0.574	4.7795e-16	0	eef1da
107	3.12658e-20	0.267354	0.685	0.484	1.01689e-15	0	nutf2l
108	3.634e-20	0.320819	0.517	0.309	1.18192e-15	0	si:dkey-16p21.8
109	3.87631e-20	0.271939	0.713	0.507	1.26073e-15	0	abcf1
110	4.10822e-20	0.277764	0.578	0.372	1.33616e-15	0	ebna1bp2
111	8.49985e-20	0.291414	0.493	0.298	2.76449e-15	0	rsl1d1
112	2.25749e-19	0.277722	0.492	0.296	7.34227e-15	0	rpe
113	3.90868e-19	0.274536	0.57	0.361	1.27126e-14	0	gars
114	4.12363e-19	0.256524	0.622	0.42	1.34117e-14	0	ssrp1a
115	5.56662e-19	0.260617	0.557	0.348	1.81049e-14	0	nucks1b
116	6.21377e-19	0.275618	0.648	0.459	2.02097e-14	0	ndufab1b
117	8.16756e-19	0.382131	0.387	0.204	2.65642e-14	0	igf2b
118	8.26174e-19	0.275345	0.522	0.33	2.68705e-14	0	supt16h
119	1.47957e-18	0.269697	0.602	0.41	4.81214e-14	0	rrm1
120	1.85872e-18	0.309521	0.5	0.309	6.04529e-14	0	mcm4
121	2.39333e-18	0.254808	0.617	0.397	7.78407e-14	0	mif
122	2.42024e-18	0.258339	0.627	0.411	7.87159e-14	0	nhp2
123	2.44612e-18	0.280586	0.523	0.293	7.95575e-14	0	cxcl18b
124	4.1274e-18	0.316823	0.428	0.242	1.3424e-13	0	vasna
125	4.67309e-18	0.271319	0.343	0.182	1.51988e-13	0	dnph1
126	5.72823e-18	0.250197	0.505	0.31	1.86305e-13	0	parp1
127	1.69555e-17	0.259688	0.372	0.2	5.51461e-13	0	pes
128	2.47896e-17	0.264733	0.377	0.21	8.06258e-13	0	rrp1
129	2.51248e-17	0.282323	0.473	0.279	8.17159e-13	0	mcm6
130	2.80843e-17	0.256789	0.622	0.412	9.13413e-13	0	si:dkey-23i12.5
131	5.2309e-17	0.257189	0.657	0.49	1.7013e-12	0	ndufa8
132	5.37598e-17	0.255203	0.5	0.314	1.74848e-12	0	si:dkey-95p16.2
133	1.12769e-16	0.275604	0.443	0.266	3.66771e-12	0	sult6b1
134	1.23021e-16	0.261085	0.548	0.361	4.00115e-12	0	sae1
135	1.49e-16	0.261065	0.637	0.457	4.84607e-12	0	polr2l
136	2.52859e-16	0.250476	0.512	0.278	8.224e-12	0	cxcl12a
137	5.40245e-16	0.251531	0.557	0.376	1.75709e-11	0	rpl7l1
138	1.07042e-15	0.284756	0.448	0.277	3.48143e-11	0	mcm2
139	5.02444e-13	0.311093	0.378	0.208	1.63415e-08	0	dlx3b
140	8.69463e-13	0.302044	0.305	0.16	2.82784e-08	0	cbx7a
141	5.92216e-12	0.256989	0.353	0.242	1.92612e-07	0	adi1
142	3.12479e-86	1.15396	0.69	0.224	1.01631e-81	1	grem2b
143	4.62763e-78	0.553789	0.995	0.696	1.50509e-73	1	pmp22a
144	5.34857e-74	0.738983	0.641	0.137	1.73957e-69	1	pou3f3b
145	1.3206e-73	0.660002	0.939	0.546	4.29511e-69	1	twist1a
146	1.69264e-73	0.657876	0.941	0.626	5.50513e-69	1	tuba8l
147	7.42507e-61	0.605345	0.81	0.388	2.41493e-56	1	mki67
148	3.72039e-60	0.64136	0.415	0.06	1.21002e-55	1	pou3f3a
149	6.6531e-60	0.383756	0.995	0.922	2.16385e-55	1	hmgb2a
150	9.26076e-57	0.367407	1	0.925	3.01197e-52	1	si:ch73-281n10.2
151	5.96492e-56	0.716657	0.467	0.11	1.94003e-51	1	tfap2a
152	7.43377e-56	0.455065	0.981	0.722	2.41776e-51	1	sdc4
153	9.03875e-53	0.50083	0.894	0.519	2.93976e-48	1	tpm4a
154	3.96219e-51	0.57486	0.657	0.263	1.28866e-46	1	mad2l1
155	4.06919e-51	0.76938	0.716	0.374	1.32346e-46	1	nr2f1b
156	1.19849e-50	0.342186	1	0.916	3.89797e-46	1	h3f3b.1
157	9.22003e-50	0.359313	0.995	0.929	2.99872e-45	1	tubb4b
158	2.77135e-49	0.550136	0.594	0.225	9.01355e-45	1	fli1a
159	4.70813e-49	0.34596	0.995	0.904	1.53127e-44	1	tubb2b
160	8.59249e-48	0.59013	0.592	0.216	2.79462e-43	1	top2a
161	5.17525e-47	0.563945	0.678	0.26	1.6832e-42	1	mab21l2
162	5.8908e-46	0.523035	0.552	0.195	1.91592e-41	1	twist3
163	3.87456e-44	0.465464	0.92	0.584	1.26016e-39	1	id3
164	4.43107e-43	0.45196	0.751	0.383	1.44116e-38	1	cks1b
165	4.70172e-43	0.661753	0.42	0.104	1.52919e-38	1	emx2
166	1.84143e-42	0.544892	0.582	0.225	5.98908e-38	1	plk1
167	1.4723e-41	0.421918	0.904	0.569	4.78851e-37	1	hey1
168	1.93449e-41	0.462842	0.643	0.272	6.29175e-37	1	aurkb
169	1.55957e-40	0.367734	0.969	0.751	5.07235e-36	1	tuba8l4
170	1.68351e-40	0.51336	0.61	0.251	5.47543e-36	1	cdk1
171	1.8791e-40	0.490719	0.481	0.153	6.11157e-36	1	jag1b
172	3.57177e-40	0.425841	0.671	0.235	1.16168e-35	1	postnb
173	3.99839e-40	0.640524	0.57	0.257	1.30044e-35	1	ube2c
174	1.65826e-39	0.54474	0.786	0.441	5.39331e-35	1	BX088707.3
175	1.84919e-39	0.464752	0.824	0.452	6.01432e-35	1	snai1a
176	2.59433e-39	0.415196	0.711	0.321	8.43778e-35	1	ccna2
177	7.5306e-39	0.253288	1	0.971	2.44925e-34	1	hmgn2
178	1.4953e-38	0.46879	0.683	0.307	4.86333e-34	1	rgmd
179	7.09035e-38	0.505087	0.523	0.19	2.30606e-33	1	nusap1
180	1.64668e-37	0.437443	0.277	0.05	5.35566e-33	1	ednrab
181	2.11299e-37	0.431611	0.859	0.529	6.87229e-33	1	id2a
182	6.29133e-37	0.505025	0.394	0.131	2.04619e-32	1	kif11
183	1.16698e-36	0.391269	0.277	0.046	3.79547e-32	1	tnfsf10
184	7.60412e-36	0.564601	0.594	0.281	2.47317e-31	1	prrx1a
185	1.3652e-35	0.340841	0.934	0.666	4.44018e-31	1	banf1
186	4.15999e-35	0.440051	0.526	0.176	1.353e-30	1	ednraa
187	2.18904e-34	0.45229	0.585	0.261	7.11963e-30	1	dlgap5
188	3.6891e-34	0.458032	0.556	0.225	1.19984e-29	1	snai2
189	1.00575e-33	0.335755	0.948	0.713	3.2711e-29	1	anp32b
190	5.26849e-33	0.415368	0.516	0.2	1.71352e-28	1	CABZ01058261.1
191	6.95652e-33	0.537194	0.448	0.162	2.26254e-28	1	si:ch211-69g19.2
192	9.69739e-33	0.444074	0.528	0.213	3.15398e-28	1	tpx2
193	5.18431e-32	0.28571	0.967	0.768	1.68615e-27	1	sumo3b
194	6.27364e-31	0.399375	0.434	0.16	2.04044e-26	1	kifc1
195	6.67044e-31	0.684959	0.526	0.271	2.16949e-26	1	prrx1b
196	8.55518e-31	0.430856	0.692	0.371	2.78249e-26	1	lin28a
197	1.34268e-30	0.373239	0.678	0.362	4.36693e-26	1	tmpoa
198	1.48684e-30	0.494131	0.556	0.235	4.8358e-26	1	HIST2H3C (1 of many)
199	1.48755e-30	0.308267	0.873	0.525	4.83812e-26	1	mfap2
200	2.25376e-30	0.455469	0.502	0.197	7.33012e-26	1	si:ch73-86n18.1
201	2.9729e-30	0.429055	0.413	0.146	9.66905e-26	1	lrrc17
202	4.15168e-30	0.266789	0.974	0.694	1.35029e-25	1	stmn1a
203	4.19074e-30	0.381213	0.502	0.223	1.363e-25	1	spc24
204	4.31114e-30	0.395988	0.711	0.371	1.40216e-25	1	ier5l
205	1.29372e-29	0.652569	0.434	0.187	4.20771e-25	1	kpna2
206	3.68131e-29	0.512378	0.531	0.233	1.19731e-24	1	zfp36l1b
207	4.31181e-29	0.416635	0.505	0.212	1.40237e-24	1	anxa3b
208	5.02697e-29	0.365132	0.561	0.221	1.63497e-24	1	col5a1
209	6.34249e-29	0.291043	0.932	0.638	2.06283e-24	1	rrm2
210	1.10337e-28	0.342807	0.502	0.202	3.58862e-24	1	smc2
211	1.20809e-28	0.358338	0.859	0.502	3.9292e-24	1	krt18
212	1.46623e-28	0.381744	0.662	0.337	4.76876e-24	1	boc
213	6.00406e-28	0.368296	0.488	0.21	1.95276e-23	1	kif22
214	8.81373e-28	0.33394	0.765	0.457	2.86658e-23	1	jpt2
215	2.27965e-27	0.260737	0.958	0.773	7.41433e-23	1	cbx3a
216	2.54661e-27	0.386979	0.728	0.392	8.28258e-23	1	dlx2a
217	2.63217e-27	0.384268	0.376	0.132	8.56088e-23	1	si:dkeyp-44a8.4
218	3.6678e-27	0.44823	0.39	0.153	1.19291e-22	1	cdc20
219	6.2494e-27	0.442381	0.462	0.191	2.03256e-22	1	aspm
220	6.62523e-27	0.422905	0.378	0.151	2.15479e-22	1	ccnb1
221	1.41532e-26	0.356693	0.498	0.189	4.60319e-22	1	cd248a
222	1.68648e-26	0.367341	0.58	0.272	5.48512e-22	1	pcbd1
223	3.68141e-26	0.273708	0.27	0.062	1.19734e-21	1	emp2
224	7.6121e-26	0.266785	0.96	0.774	2.47576e-21	1	anp32a
225	1.23098e-25	0.27111	0.897	0.621	4.00364e-21	1	ier5
226	2.25971e-25	0.431596	0.512	0.251	7.34947e-21	1	cdc14b
227	3.66527e-25	0.303658	0.859	0.553	1.19209e-20	1	pclaf
228	3.78397e-25	0.35411	0.488	0.22	1.2307e-20	1	net1
229	6.20535e-25	0.355218	0.528	0.231	2.01823e-20	1	fibina
230	9.06769e-25	0.361839	0.793	0.515	2.94918e-20	1	ier2a
231	9.12795e-25	0.431797	0.453	0.221	2.96877e-20	1	meis1a
232	1.3989e-24	0.274011	0.854	0.574	4.54977e-20	1	sinhcafl.1
233	1.67217e-24	0.363354	0.533	0.21	5.43856e-20	1	cdh11
234	4.30174e-24	0.322202	0.35	0.121	1.3991e-19	1	aurka
235	4.39814e-24	0.313284	0.378	0.128	1.43045e-19	1	rasl11a
236	5.02179e-24	0.343728	0.415	0.162	1.63329e-19	1	nr2f5
237	7.78923e-24	0.366944	0.387	0.15	2.53337e-19	1	cdca8
238	8.9021e-24	0.375053	0.343	0.126	2.89532e-19	1	ccnb3
239	1.07202e-23	0.439437	0.481	0.214	3.48665e-19	1	hist1h4l.12
240	1.82437e-23	0.379918	0.38	0.144	5.93359e-19	1	cenpf
241	5.79308e-23	0.258688	0.789	0.484	1.88414e-18	1	lbr
242	6.5304e-23	0.365367	0.925	0.713	2.12395e-18	1	id1
243	8.34153e-23	0.346489	0.695	0.377	2.713e-18	1	serpinh1b
244	2.23166e-22	0.381684	0.373	0.146	7.25826e-18	1	cyr61
245	2.30552e-22	0.355137	0.333	0.129	7.49848e-18	1	birc5a
246	4.61095e-22	0.332508	0.338	0.108	1.49966e-17	1	six2a
247	6.40772e-22	0.356288	0.446	0.207	2.08405e-17	1	h2afx
248	6.74702e-22	0.261488	0.73	0.417	2.1944e-17	1	notch3
249	1.471e-21	0.319189	0.5	0.216	4.78429e-17	1	ms4a17a.9
250	1.50539e-21	0.342486	0.85	0.645	4.89612e-17	1	klf6a
251	1.78404e-21	0.327327	0.35	0.138	5.80243e-17	1	g2e3
252	2.90694e-21	0.367621	0.838	0.62	9.45454e-17	1	foxp4
253	5.20713e-21	0.288874	0.66	0.378	1.69357e-16	1	ptbp1b
254	6.94874e-21	0.381046	0.629	0.328	2.26001e-16	1	inka1a
255	1.18626e-20	0.356597	0.479	0.237	3.85819e-16	1	gas1a
256	2.58978e-20	0.29207	0.366	0.156	8.42301e-16	1	armc1l
257	4.0113e-20	0.305132	0.592	0.29	1.30463e-15	1	tnc
258	6.15197e-20	0.423535	0.474	0.239	2.00087e-15	1	BX548028.1
259	7.24731e-20	0.38955	0.366	0.145	2.35712e-15	1	cxcl12b
260	7.38984e-20	0.264802	0.279	0.101	2.40347e-15	1	spdl1
261	7.716e-20	0.284988	0.451	0.195	2.50955e-15	1	jmjd1cb
262	1.28381e-19	0.275743	0.279	0.11	4.17547e-15	1	kif23
263	3.15438e-19	0.26715	0.444	0.205	1.02593e-14	1	cdca5
264	3.3311e-19	0.311909	0.542	0.269	1.08341e-14	1	rnd3a
265	3.38926e-19	0.284719	0.465	0.175	1.10232e-14	1	col1a2
266	7.03723e-19	0.277128	0.434	0.177	2.28879e-14	1	hist1h4l.7
267	7.51337e-19	0.254441	0.5	0.225	2.44365e-14	1	ssbp4
268	1.40749e-18	0.351195	0.376	0.158	4.57773e-14	1	foxd1
269	1.82811e-18	0.322187	0.455	0.216	5.94574e-14	1	six1a
270	2.07322e-18	0.264268	0.617	0.351	6.74293e-14	1	nucks1b
271	3.93876e-18	0.266343	0.364	0.145	1.28104e-13	1	cbfb
272	5.09838e-18	0.283088	0.582	0.312	1.6582e-13	1	si:dkey-16p21.8
273	5.23811e-18	0.266312	0.406	0.177	1.70364e-13	1	arid3b
274	5.68296e-18	0.273124	0.655	0.418	1.84833e-13	1	ppp1caa
275	6.66835e-18	0.268915	0.742	0.507	2.16881e-13	1	chac1
276	7.59349e-18	0.254885	0.303	0.103	2.46971e-13	1	ms4a17a.11
277	9.90238e-18	0.274807	0.289	0.111	3.22065e-13	1	cks2
278	1.14087e-17	0.311602	0.305	0.119	3.71056e-13	1	hoxb2a
279	3.34259e-17	0.271199	0.38	0.176	1.08714e-12	1	ncapg
280	4.27484e-17	0.252091	0.554	0.304	1.39035e-12	1	lmo4a
281	1.23161e-16	0.324092	0.338	0.146	4.00568e-12	1	hoxa2b
282	1.54064e-16	0.250395	0.521	0.285	5.01078e-12	1	prkab1b
283	8.55935e-16	0.255838	0.376	0.165	2.78384e-11	1	fzd7b
284	1.08507e-15	0.280222	0.448	0.251	3.52907e-11	1	bub3
285	1.75768e-15	0.286675	0.399	0.205	5.71666e-11	1	add3a
286	1.93133e-15	0.270009	0.678	0.418	6.28147e-11	1	hapln1a
287	4.84084e-15	0.308316	0.296	0.117	1.57443e-10	1	serpine1
288	6.41542e-15	0.261308	0.512	0.299	2.08655e-10	1	arpp19b
289	9.57073e-15	0.260141	0.707	0.458	3.11279e-10	1	angptl4
290	2.97367e-14	0.286444	0.455	0.24	9.67157e-10	1	hey2
291	4.25505e-14	0.258139	0.577	0.361	1.38391e-09	1	tuba1b
292	9.1439e-14	0.255492	0.408	0.222	2.97396e-09	1	tmem119b
293	1.5441e-13	0.253463	0.322	0.145	5.02202e-09	1	zgc:110425
294	1.81248e-13	0.258958	0.397	0.214	5.8949e-09	1	mxd3
295	7.54637e-13	0.260031	0.359	0.162	2.45438e-08	1	eya1
296	1.39693e-10	0.329106	0.512	0.327	4.54338e-06	1	her2
297	8.71493e-32	0.423227	0.927	0.706	2.83444e-27	2	pmp22a
298	6.17602e-31	0.647831	0.699	0.454	2.00869e-26	2	BX088707.3
299	4.02729e-27	0.471409	0.885	0.735	1.30984e-22	2	sdc4
300	5.41223e-26	0.620247	0.461	0.241	1.76027e-21	2	hey2
301	4.40005e-23	0.450084	0.519	0.256	1.43107e-18	2	postnb
302	8.65239e-23	0.450917	0.744	0.539	2.8141e-18	2	tpm4a
303	2.69005e-22	0.600368	0.789	0.601	8.74911e-18	2	id3
304	1.62266e-21	0.482049	0.772	0.586	5.27754e-17	2	hey1
305	6.51107e-21	0.597594	0.91	0.734	2.11766e-16	2	her6
306	1.07423e-16	0.377975	0.707	0.546	3.49384e-12	2	mfap2
307	8.90002e-16	0.253806	0.96	0.93	2.89464e-11	2	si:ch73-281n10.2
308	1.31128e-14	0.252362	0.98	0.959	4.26481e-10	2	si:ch73-1a9.3
309	1.27249e-13	0.350675	0.308	0.176	4.13864e-09	2	jag1b
310	1.3717e-13	0.388763	0.566	0.394	4.46133e-09	2	serpinh1b
311	1.42154e-11	0.46336	0.323	0.235	4.62343e-07	2	anxa3b
312	2.7007e-11	0.269445	0.905	0.843	8.78375e-07	2	tma7
313	4.133e-11	0.35904	0.356	0.216	1.34422e-06	2	si:ch73-86n18.1
314	4.20626e-11	0.425184	0.847	0.723	1.36804e-06	2	id1
315	1.14937e-10	0.258066	0.348	0.174	3.7382e-06	2	pou3f3b
316	1.3148e-10	0.256562	0.291	0.166	4.27626e-06	2	s1pr1
317	1.36888e-10	0.41286	0.404	0.287	4.45214e-06	2	prrx1b
318	1.84191e-10	0.36417	0.992	0.992	5.99062e-06	2	mt-co2
319	2.40508e-10	0.290084	0.256	0.137	7.82228e-06	2	tfap2a
320	2.8016e-10	0.330083	0.737	0.573	9.11193e-06	2	twist1a
321	4.24886e-10	0.288078	0.739	0.628	1.3819e-05	2	npm1a
322	5.98308e-10	0.286753	0.421	0.29	1.94594e-05	2	mcm2
323	6.1302e-10	0.410147	0.449	0.315	1.99379e-05	2	cxcl18b
324	8.72416e-10	0.396226	0.306	0.207	2.83744e-05	2	LO018188.1
325	1.31285e-09	0.295197	0.396	0.255	4.26991e-05	2	cdca7a
326	2.62068e-09	0.453044	0.892	0.855	8.52351e-05	2	mt-nd1
327	6.80105e-09	0.320618	0.591	0.481	0.000221197	2	snai1a
328	7.96517e-09	0.295625	0.406	0.298	0.000259059	2	mcm6
329	9.45846e-09	0.330853	0.559	0.434	0.000307627	2	hapln1a
330	1.22637e-08	0.493096	0.995	0.992	0.000398865	2	NC-002333.4
331	1.87352e-08	0.287479	0.657	0.555	0.000609344	2	id2a
332	2.24049e-08	0.288938	0.308	0.213	0.000728697	2	cd248a
333	3.83268e-08	0.28353	0.404	0.261	0.00124654	2	grem2b
334	4.26746e-08	0.319841	0.414	0.303	0.00138795	2	cxcl12a
335	4.55075e-08	0.382725	0.612	0.538	0.00148009	2	ier2a
336	1.41106e-07	0.261267	0.637	0.562	0.00458934	2	selenoh
337	1.49594e-07	0.357028	0.967	0.964	0.00486539	2	mt-cyb
338	1.55688e-07	0.261572	0.351	0.254	0.00506358	2	fibina
339	1.57423e-07	0.301872	0.516	0.4	0.00512002	2	nr2f1b
340	1.58251e-07	0.361663	0.393	0.307	0.00514695	2	prrx1a
341	2.05369e-07	0.309066	0.318	0.233	0.00667941	2	six1a
342	8.27572e-07	1.23039	0.474	0.479	0.026916	2	CT027638.1
343	8.50856e-07	0.353782	0.97	0.977	0.0276733	2	mt-atp6
344	2.27765e-06	0.282631	0.296	0.23	0.0740783	2	tcf7l1a
345	4.15498e-06	0.298975	0.331	0.254	0.135137	2	snai2
346	4.1674e-06	0.292478	0.642	0.593	0.13554	2	rpa3
347	5.49043e-06	0.282431	0.331	0.236	0.178571	2	cdh11
348	9.95589e-06	0.350894	0.97	0.976	0.323805	2	mt-co3
349	1.0009e-05	0.268294	0.469	0.399	0.325533	2	lin28a
350	1.34254e-05	0.491849	0.559	0.514	0.436648	2	her9
351	1.63373e-05	0.405825	0.424	0.354	0.531356	2	inka1a
352	2.56087e-05	0.689323	0.368	0.358	0.832896	2	zgc:158463
353	2.77811e-05	0.285769	0.529	0.488	0.903553	2	nasp
354	6.47297e-05	0.276506	0.805	0.727	1	2	fosab
355	7.24811e-05	0.341035	0.827	0.827	1	2	mt-nd4
356	9.76485e-05	0.348029	0.97	0.971	1	2	mt-co1
357	0.00011566	0.402949	0.81	0.809	1	2	mt-nd2
358	0.000122658	0.254293	0.629	0.591	1	2	glulb
359	0.000266874	0.251191	0.692	0.619	1	2	ccnd1
360	0.000269926	0.311592	0.446	0.404	1	2	CU467861.1
361	0.00052809	0.278466	0.313	0.288	1	2	mcl1b
362	0.000762828	0.292085	0.338	0.301	1	2	flna
363	4.94065645841247e-324	3.07446	0.922	0.158	1.60689910653407e-319	3	her12
364	2.14683e-266	2.27654	0.803	0.063	6.98236e-262	3	sox3
365	2.65976e-254	2.27474	0.758	0.042	8.65062e-250	3	BX465834.1
366	2.89075e-248	2.60325	0.775	0.073	9.40186e-244	3	si:ch73-21g5.7
367	1.18232e-183	2.33498	0.833	0.202	3.84537e-179	3	abhd6a
368	4.16196e-157	1.98586	0.558	0.071	1.35364e-152	3	lrrn1
369	4.3095e-149	1.31061	0.528	0.049	1.40162e-144	3	msi1
370	5.7305e-145	1.23619	0.386	0.004	1.86379e-140	3	plp1a
371	4.78848e-140	1.31099	0.422	0.009	1.5574e-135	3	gfap
372	1.68157e-129	1.95943	0.719	0.183	5.46915e-125	3	her4.2.1
373	2.07291e-127	1.31311	0.483	0.028	6.74192e-123	3	CU467822.1
374	4.18117e-127	1.67044	0.711	0.317	1.35988e-122	3	sb:cb81
375	1.83766e-125	1.57338	0.603	0.103	5.97682e-121	3	lfng
376	6.78038e-121	1.92076	0.661	0.147	2.20525e-116	3	her4.1
377	2.24326e-114	1.24594	0.792	0.202	7.29599e-110	3	nova2
378	1.29866e-112	1.42567	0.583	0.06	4.22375e-108	3	pou3f1
379	2.74925e-108	1.00288	0.339	0.007	8.94165e-104	3	sox19a
380	8.3304e-104	1.0956	0.328	0.011	2.70938e-99	3	atp1b4
381	1.43214e-100	1.11726	0.336	0.009	4.65789e-96	3	CU929451.2
382	7.70229e-98	1.31183	0.322	0.008	2.50509e-93	3	zgc:165461
383	1.73607e-95	1.61818	0.631	0.176	5.6464e-91	3	her4.2
384	2.02427e-91	1.20998	0.539	0.128	6.58373e-87	3	si:ch211-137a8.4
385	3.43e-89	1.21722	0.489	0.116	1.11557e-84	3	cldn5a
386	1.32667e-84	1.11946	0.356	0.019	4.31487e-80	3	CR848047.1
387	3.14424e-80	1.07734	0.561	0.199	1.02263e-75	3	ncalda
388	5.41163e-78	1.44296	0.528	0.116	1.76008e-73	3	her4.4
389	3.65647e-77	1.1993	0.419	0.038	1.18923e-72	3	en2b
390	1.76639e-73	0.971861	0.672	0.179	5.74501e-69	3	tuba1a
391	4.51771e-68	2.20461	0.528	0.14	1.46934e-63	3	fabp7a
392	1.79501e-64	1.07424	0.664	0.411	5.83809e-60	3	mex3b
393	5.21228e-64	1.25141	0.311	0.065	1.69524e-59	3	cep131
394	2.5328e-62	1.0076	0.889	0.72	8.23767e-58	3	id1
395	3.33725e-62	0.922317	0.872	0.538	1.08541e-57	3	her15.1.1
396	3.32473e-58	1.18935	0.569	0.232	1.08133e-53	3	mdkb
397	1.97786e-55	0.881525	0.269	0.019	6.43279e-51	3	en2a
398	2.61026e-55	0.692177	0.911	0.878	8.48961e-51	3	hmgb1b
399	2.81284e-54	0.897787	0.319	0.068	9.14848e-50	3	nrarpb
400	4.71488e-52	0.918354	0.392	0.167	1.53347e-47	3	her8a
401	6.2028e-52	1.3543	0.447	0.158	2.0174e-47	3	dla
402	4.28617e-51	0.984815	0.361	0.101	1.39403e-46	3	notch1a
403	7.56594e-51	1.04675	0.497	0.272	2.46075e-46	3	tspan3a
404	2.50221e-48	0.840652	0.489	0.149	8.13819e-44	3	hes6
405	2.52225e-48	0.801644	0.306	0.068	8.20335e-44	3	rnd1b
406	1.71127e-47	0.880418	0.322	0.088	5.56574e-43	3	zgc:110796
407	1.56848e-46	0.700869	0.642	0.292	5.10133e-42	3	tuba1c
408	2.01918e-43	0.83361	0.269	0.025	6.5672e-39	3	CR848812.1
409	2.72178e-43	1.1784	0.753	0.669	8.85232e-39	3	mdka
410	2.92152e-41	0.900798	0.606	0.371	9.50196e-37	3	sox11b
411	1.78113e-40	0.853413	0.6	0.436	5.79295e-36	3	notch3
412	6.26791e-40	0.929685	0.514	0.314	2.03858e-35	3	gas1b
413	1.13918e-39	0.803716	0.294	0.081	3.70508e-35	3	efna2a
414	1.52675e-36	0.705327	0.297	0.056	4.9656e-32	3	pcdh19
415	1.68042e-35	0.680617	0.314	0.108	5.46541e-31	3	zeb2a
416	2.03333e-33	0.760164	0.336	0.152	6.61319e-29	3	metrn
417	1.99954e-32	0.642011	0.378	0.083	6.50332e-28	3	gpm6aa
418	1.00498e-30	0.573711	0.867	0.79	3.26859e-26	3	marcksl1b
419	1.55226e-29	0.699941	0.589	0.343	5.04856e-25	3	her15.1
420	1.47757e-28	0.698594	0.322	0.168	4.80566e-24	3	tfdp2
421	6.56435e-28	0.490431	0.917	0.919	2.13499e-23	3	pnrc2
422	6.70125e-28	0.317386	1	0.999	2.17951e-23	3	CR383676.1
423	6.30037e-27	0.597795	0.547	0.313	2.04913e-22	3	si:dkey-56m19.5
424	2.10561e-26	0.52066	0.278	0.044	6.84828e-22	3	cspg5a
425	8.42172e-25	0.573877	0.686	0.546	2.73908e-20	3	marcksl1a
426	6.41692e-24	0.655158	0.275	0.111	2.08704e-19	3	srgap3
427	1.358e-23	0.844255	0.514	0.33	4.41675e-19	3	her2
428	1.44074e-23	0.516082	0.256	0.105	4.68588e-19	3	2021-09-12
429	1.64973e-23	0.452333	0.431	0.127	5.36558e-19	3	tmsb
430	1.80052e-22	0.679426	0.5	0.372	5.856e-18	3	rn7sk
431	2.12136e-21	0.623612	0.464	0.325	6.8995e-17	3	mbd3b
432	4.13579e-21	0.320128	0.981	0.944	1.34513e-16	3	hnrnpaba
433	6.95664e-21	0.509499	0.369	0.151	2.26258e-16	3	akap12b
434	1.68531e-20	0.528351	0.394	0.231	5.4813e-16	3	tox
435	7.19537e-20	0.5904	0.669	0.618	2.34022e-15	3	btg2
436	1.99837e-19	0.571147	0.531	0.396	6.49949e-15	3	nat8l
437	6.17292e-18	0.480221	0.742	0.695	2.00768e-13	3	marcksb
438	1.45586e-17	0.459357	0.283	0.141	4.73504e-13	3	wasf3b
439	1.9844e-17	0.469935	0.375	0.173	6.45408e-13	3	pou3f3b
440	3.79572e-16	0.448611	0.847	0.821	1.23452e-11	3	fabp3
441	1.22929e-15	0.353129	0.939	0.913	3.99813e-11	3	tmsb4x
442	4.60833e-15	0.706908	0.364	0.322	1.49881e-10	3	nr2f6b
443	3.81516e-14	0.638647	0.369	0.297	1.24084e-09	3	cd82a
444	5.45233e-14	0.430304	0.425	0.305	1.77332e-09	3	gapdhs
445	5.6578e-14	0.342868	0.397	0.154	1.84014e-09	3	elavl3
446	1.89882e-13	0.454647	0.278	0.187	6.17572e-09	3	pdcd4b
447	2.17096e-13	0.485753	0.35	0.27	7.06082e-09	3	tnrc6a
448	2.28223e-13	0.469856	0.481	0.4	7.42273e-09	3	mdh1aa
449	6.54761e-13	0.297322	0.969	0.946	2.12954e-08	3	actb2
450	9.01332e-13	0.471872	0.281	0.129	2.93149e-08	3	ckbb
451	1.04786e-12	0.531571	0.386	0.324	3.40806e-08	3	rtca
452	1.15843e-12	0.45928	0.269	0.167	3.76768e-08	3	pim3
453	1.40223e-12	0.559408	0.55	0.478	4.56061e-08	3	angptl4
454	2.3531e-12	0.389546	0.928	0.937	7.65323e-08	3	tubb4b
455	2.85919e-12	0.502555	0.639	0.628	9.29923e-08	3	si:dkey-42i9.4
456	3.48263e-12	0.469472	0.528	0.472	1.13269e-07	3	hmgn3
457	3.64149e-12	0.420658	0.756	0.777	1.18436e-07	3	h3f3b.1.2
458	5.76592e-12	0.514779	0.325	0.265	1.87531e-07	3	mknk2b
459	6.80287e-12	0.428637	0.733	0.737	2.21257e-07	3	hmgb1a
460	2.33882e-11	0.44314	0.256	0.162	7.60679e-07	3	nlk1
461	5.68105e-11	0.372342	0.892	0.919	1.8477e-06	3	h3f3c
462	8.85126e-11	0.48061	0.283	0.218	2.87878e-06	3	itm2ba
463	2.05683e-10	0.573058	0.325	0.278	6.68964e-06	3	cdkn1ca
464	2.35585e-10	0.498989	0.419	0.368	7.66216e-06	3	fzd7a
465	4.01772e-10	0.400054	0.572	0.529	1.30672e-05	3	fam168a
466	5.64237e-09	0.385178	0.397	0.347	0.000183513	3	psat1
467	5.71604e-09	0.343295	0.828	0.859	0.000185908	3	rsrp1
468	6.92608e-09	0.394374	0.442	0.389	0.000225264	3	nrarpa
469	1.05826e-08	0.388927	0.806	0.81	0.000344187	3	si:ch211-288g17.3
470	1.60768e-08	0.390193	0.383	0.33	0.000522881	3	ankrd11
471	5.05998e-08	0.431194	0.281	0.237	0.00164571	3	zgc:114130
472	7.97306e-08	0.463749	0.728	0.736	0.00259316	3	fosab
473	8.7993e-08	0.445757	0.269	0.216	0.00286188	3	rasgef1ba
474	1.9948e-07	0.340521	0.8	0.834	0.00648788	3	ubc
475	2.60743e-07	0.353421	0.281	0.224	0.00848039	3	znf609b
476	9.7677e-07	0.328429	0.442	0.404	0.0317685	3	ssbp3b
477	1.17236e-06	0.316836	0.322	0.276	0.0381297	3	tmem33
478	8.26877e-06	0.330352	0.383	0.368	0.268933	3	yy1a
479	8.37279e-06	0.32493	0.283	0.253	0.272317	3	ssbp4
480	1.19031e-05	0.333754	0.253	0.21	0.387135	3	tle2a
481	1.22874e-05	0.367123	0.486	0.501	0.399636	3	pbx4
482	2.53074e-05	0.376408	0.256	0.248	0.823099	3	spry2
483	3.67877e-05	0.335517	0.411	0.4	1	3	tgif1
484	4.02298e-05	0.280593	0.561	0.543	1	3	aldoaa
485	4.98094e-05	0.350886	0.356	0.368	1	3	ctsd
486	5.1677e-05	0.284539	0.344	0.333	1	3	ccni
487	0.000104786	0.308519	0.267	0.262	1	3	ormdl1
488	0.00013244	0.30929	0.358	0.367	1	3	ube2d1b
489	0.000163828	0.337282	0.322	0.316	1	3	prkcsh
490	0.000175572	0.314047	0.389	0.387	1	3	sfpq
491	0.000180062	0.286445	0.561	0.587	1	3	btg1
492	0.000228522	0.357706	0.467	0.484	1	3	tspan7
493	0.000244917	0.300062	0.403	0.417	1	3	brdt
494	0.000257851	0.337863	0.486	0.498	1	3	smarcd1
495	0.00028129	0.341189	0.286	0.272	1	3	npm1b
496	0.000315385	0.321007	0.344	0.355	1	3	emc6
497	0.000327165	0.261564	0.75	0.778	1	3	hdac1
498	0.000350456	0.305967	0.519	0.552	1	3	srsf4
499	0.000361059	0.277909	0.261	0.247	1	3	yaf2
500	0.000710086	0.285526	0.397	0.403	1	3	dap1b
501	0.000733176	0.283011	0.278	0.283	1	3	zgc:55733
502	0.00083356	0.300529	0.356	0.365	1	3	rbbp6
503	0.00167497	0.276835	0.497	0.511	1	3	pdia6
504	0.00172386	0.279186	0.364	0.377	1	3	cdca4
505	0.0028778	0.259886	0.617	0.642	1	3	igf2bp1
506	0.00288967	0.419358	0.347	0.403	1	3	atp1b1a
507	0.00301246	0.277149	0.461	0.5	1	3	rnf10
508	0.0033138	0.297888	0.372	0.413	1	3	si:ch211-286b5.5
509	0.00364732	0.250345	0.267	0.268	1	3	ccng2
510	0.0039604	0.287503	0.275	0.286	1	3	aldob
511	0.00457569	0.270962	0.286	0.311	1	3	map2k6
512	0.00464565	0.252054	0.375	0.395	1	3	selenot2
513	0.00573995	0.284599	0.408	0.435	1	3	snrnp70
514	0.0083013	0.296051	0.35	0.394	1	3	elof1
515	0.00960573	0.259731	0.283	0.323	1	3	hspa4a
516	2.81099e-93	1.21531	0.749	0.167	9.14247e-89	4	dlx4a
517	1.44213e-72	0.960674	0.916	0.51	4.6904e-68	4	krt18
518	1.28288e-63	0.890014	0.726	0.193	4.17245e-59	4	dlx3b
519	7.17425e-55	0.951783	0.689	0.241	2.33335e-50	4	grem2b
520	2.13494e-51	0.731327	0.555	0.134	6.94367e-47	4	dlx4b
521	1.50345e-46	0.716904	0.632	0.231	4.88983e-42	4	foxc1b
522	9.64235e-46	0.608288	0.381	0.051	3.13608e-41	4	ctgfb
523	6.58567e-45	0.638757	0.9	0.52	2.14192e-40	4	krt8
524	1.13714e-36	0.625256	0.445	0.122	3.69844e-32	4	bmpr1ba
525	2.26495e-35	0.578143	0.682	0.321	7.36651e-31	4	rgmd
526	5.25486e-33	0.502177	0.93	0.601	1.70909e-28	4	ccnd1
527	1.20868e-31	0.252003	1	0.968	3.93112e-27	4	rplp0
528	2.41182e-30	0.501551	0.786	0.38	7.8442e-26	4	nr2f1b
529	9.64426e-30	0.545866	0.619	0.318	3.1367e-25	4	si:dkey-16p21.8
530	2.79088e-28	0.522954	0.545	0.248	9.07706e-24	4	vasna
531	3.82056e-27	0.447094	0.896	0.598	1.2426e-22	4	id3
532	2.44853e-26	0.46927	0.492	0.192	7.96361e-22	4	phlda3
533	4.31299e-25	0.557291	0.254	0.059	1.40276e-20	4	igfbp5b
534	2.90482e-24	0.295136	0.923	0.656	9.44765e-20	4	mdka
535	2.23176e-23	0.442779	0.753	0.421	7.25857e-19	4	hapln1a
536	2.73411e-23	0.458729	0.455	0.194	8.89243e-19	4	si:ch211-156j16.1
537	9.93164e-23	0.384894	0.632	0.262	3.23017e-18	4	dlx5a
538	1.60794e-22	0.401429	0.726	0.419	5.22967e-18	4	tcf12
539	1.44112e-21	0.526445	0.361	0.121	4.68709e-17	4	emx2
540	2.02079e-21	0.373052	0.836	0.537	6.57243e-17	4	tpm4a
541	2.80048e-21	0.413624	0.595	0.317	9.10827e-17	4	mcm4
542	1.26115e-20	0.480391	0.441	0.205	4.10175e-16	4	cd248a
543	4.23441e-20	0.456933	0.635	0.323	1.3772e-15	4	her2
544	5.34246e-20	0.342476	0.813	0.542	1.73758e-15	4	mfap2
545	2.77645e-19	0.408383	0.629	0.331	9.03014e-15	4	tgfbi
546	2.91001e-19	0.393582	0.669	0.395	9.4645e-15	4	sparc
547	2.67472e-17	0.268252	0.933	0.822	8.69925e-13	4	rsl24d1
548	2.76401e-17	0.442749	0.418	0.198	8.98968e-13	4	ednraa
549	1.29398e-16	0.330044	0.746	0.457	4.20853e-12	4	BX088707.3
550	6.35974e-16	0.256709	0.953	0.855	2.06844e-11	4	mibp2
551	6.98795e-16	0.393173	0.716	0.466	2.27276e-11	4	angptl4
552	1.86389e-15	0.336081	0.639	0.387	6.06211e-11	4	lin28a
553	9.2323e-15	0.357419	0.338	0.15	3.00271e-10	4	ramp2
554	2.76668e-14	0.34695	0.391	0.164	8.99834e-10	4	foxd1
555	6.03597e-14	0.291389	0.786	0.597	1.96314e-09	4	ak2
556	1.00004e-13	0.324815	0.274	0.112	3.25251e-09	4	ms4a17a.11
557	1.65043e-13	0.330242	0.595	0.393	5.36787e-09	4	ptbp1b
558	2.35922e-13	0.282564	0.381	0.153	7.67312e-09	4	fmoda
559	1.11659e-12	0.312633	0.418	0.178	3.63159e-08	4	cdh6
560	2.04279e-12	0.39498	0.826	0.629	6.64396e-08	4	foxp4
561	3.37494e-12	0.305792	0.415	0.213	1.09767e-07	4	pcdh18a
562	4.13436e-12	0.316902	0.478	0.27	1.34466e-07	4	ccnd2a
563	1.45904e-11	0.289222	0.756	0.549	4.74538e-07	4	id2a
564	2.89755e-11	0.283284	0.682	0.408	9.42399e-07	4	dlx2a
565	3.11109e-11	0.294048	0.368	0.184	1.01185e-06	4	nid2a
566	4.69134e-11	0.30272	0.468	0.274	1.52581e-06	4	mcm5
567	9.1101e-11	0.309046	0.475	0.289	2.96297e-06	4	mcm2
568	1.895e-10	0.426888	0.411	0.254	6.16329e-06	4	zfp36l1b
569	2.51991e-10	0.263582	0.532	0.349	8.19577e-06	4	nme3
570	2.72899e-10	0.286203	0.472	0.292	8.87576e-06	4	pcbd1
571	2.88319e-10	0.255537	0.258	0.1	9.37729e-06	4	nog2
572	3.08803e-10	0.268668	0.334	0.174	1.00435e-05	4	notch2
573	5.10848e-10	0.282324	0.405	0.234	1.66148e-05	4	ms4a17a.9
574	8.10544e-10	0.273424	0.452	0.275	2.63621e-05	4	mcm3
575	8.75713e-10	0.259424	0.351	0.195	2.84817e-05	4	adgrl2a
576	1.38616e-09	0.270366	0.595	0.427	4.50833e-05	4	npm3
577	2.08645e-09	0.257338	0.284	0.15	6.78598e-05	4	orc6
578	2.29823e-09	0.255472	0.538	0.371	7.47475e-05	4	pole4
579	1.23555e-08	0.295416	0.398	0.25	0.00040185	4	snai2
580	1.74761e-08	0.271051	0.789	0.627	0.000568393	4	npm1a
581	1.09661e-07	0.250545	0.418	0.268	0.00356661	4	efnb2a
582	4.52045e-07	0.321021	0.301	0.192	0.0147023	4	si:dkey-23i12.7
583	2.54674e-231	1.30971	1	0.999	8.283e-227	5	CR383676.1
584	8.75562e-220	2.41847	0.789	0.122	2.84768e-215	5	rtn1a
585	7.4016e-193	2.33453	0.758	0.094	2.4073e-188	5	stmn1b
586	9.5302e-176	2.39102	0.587	0.046	3.0996e-171	5	nsg2
587	2.71478e-173	2.13331	0.819	0.123	8.82954e-169	5	elavl3
588	1.48034e-167	2.32292	0.795	0.427	4.81465e-163	5	tubb5
589	2.57304e-157	2.00947	0.742	0.29	8.36856e-153	5	tuba1c
590	4.27764e-154	1.99016	0.772	0.214	1.39126e-149	5	nova2
591	6.9018e-144	2.1271	0.564	0.085	2.24474e-139	5	rnasekb
592	7.79329e-143	2.10817	0.47	0.025	2.53469e-138	5	rtn1b
593	1.77499e-138	2.20784	0.52	0.049	5.77298e-134	5	gng3
594	7.98641e-135	2.18435	0.523	0.07	2.5975e-130	5	atp6v0cb
595	4.92056e-133	1.79715	0.765	0.489	1.60036e-128	5	tmeff1b
596	5.45201e-129	2.20774	0.544	0.079	1.77321e-124	5	gpm6ab
597	6.6049e-129	1.98924	0.577	0.071	2.14818e-124	5	gpm6aa
598	2.25311e-119	1.73205	0.487	0.063	7.328e-115	5	si:dkeyp-75h12.5
599	1.8165e-111	2.10475	0.584	0.119	5.90798e-107	5	tmsb
600	6.22948e-104	1.6369	0.644	0.19	2.02608e-99	5	tuba1a
601	4.57561e-101	1.74494	0.349	0.013	1.48817e-96	5	aplp1
602	8.03121e-100	0.999231	0.943	0.934	2.61207e-95	5	ptmaa
603	3.67721e-99	2.28957	0.503	0.072	1.19598e-94	5	elavl4
604	4.13411e-99	1.92358	0.517	0.112	1.34458e-94	5	ckbb
605	5.62562e-99	1.53113	0.352	0.02	1.82968e-94	5	fez1
606	1.74702e-98	1.75863	0.383	0.044	5.68199e-94	5	atpv0e2
607	3.01945e-98	1.51073	0.366	0.019	9.82045e-94	5	stx1b
608	2.32365e-97	1.60711	0.53	0.165	7.55743e-93	5	gng2
609	1.99433e-88	1.80437	0.396	0.081	6.48635e-84	5	ywhag2
610	2.43935e-87	1.25923	0.856	0.857	7.93375e-83	5	hmgb3a
611	8.08029e-84	1.46004	0.591	0.376	2.62804e-79	5	ywhah
612	1.1801e-81	1.66321	0.292	0.018	3.83814e-77	5	stmn2a
613	3.10968e-81	1.69047	0.339	0.037	1.01139e-76	5	gap43
614	6.5117e-81	1.54802	0.302	0.017	2.11787e-76	5	atp1a3a
615	1.9308e-80	1.48346	0.322	0.03	6.27974e-76	5	sncb
616	3.98415e-78	1.34051	0.789	0.754	1.29581e-73	5	h2afx1
617	8.24445e-78	1.69527	0.419	0.126	2.68143e-73	5	celf2
618	1.68258e-77	1.80925	0.581	0.237	5.47241e-73	5	mdkb
619	1.26368e-76	1.45159	0.597	0.429	4.11e-72	5	zc4h2
620	2.62683e-76	1.29968	0.292	0.016	8.5435e-72	5	vamp2
621	1.10202e-75	1.24362	0.252	0.005	3.58422e-71	5	st8sia5
622	2.10477e-75	1.50196	0.581	0.351	6.84555e-71	5	tnrc6c1
623	5.40854e-75	1.3004	0.255	0.011	1.75907e-70	5	ndrg4
624	1.21672e-74	1.16935	0.852	0.792	3.95727e-70	5	marcksl1b
625	2.62941e-74	1.56171	0.322	0.05	8.5519e-70	5	tmem59l
626	4.04648e-74	1.32458	0.319	0.029	1.31608e-69	5	mllt11
627	3.19568e-73	1.50128	0.584	0.314	1.03936e-68	5	si:dkey-56m19.5
628	2.39297e-70	2.00158	0.252	0.012	7.78291e-66	5	islr2
629	4.34115e-70	1.49899	0.268	0.022	1.41191e-65	5	id4
630	1.43242e-68	1.1737	0.309	0.041	4.65879e-64	5	celf3a
631	2.58017e-68	1.65267	0.443	0.184	8.39173e-64	5	sox4a.1
632	1.07726e-67	1.48983	0.369	0.123	3.50368e-63	5	serinc1
633	5.83487e-67	1.38605	0.54	0.378	1.89773e-62	5	si:dkey-276j7.1
634	8.78717e-66	1.65466	0.426	0.146	2.85794e-61	5	pou2f2a.1
635	5.57403e-65	1.44225	0.315	0.057	1.8129e-60	5	tmed4
636	2.26405e-64	1.34587	0.252	0.016	7.3636e-60	5	stmn2b
637	8.36343e-61	1.55135	0.372	0.172	2.72012e-56	5	atp6ap2
638	1.47726e-60	1.33063	0.265	0.032	4.80465e-56	5	ank2b
639	1.34704e-59	1.24904	0.285	0.042	4.38112e-55	5	dpysl3
640	2.97159e-57	1.37177	0.44	0.275	9.6648e-53	5	atp6v1g1
641	4.609e-57	1.55401	0.279	0.048	1.49903e-52	5	cspg5a
642	5.80095e-56	1.16844	0.252	0.026	1.8867e-51	5	stap2a
643	1.01682e-55	1.28127	0.312	0.038	3.30711e-51	5	myt1b
644	3.01846e-55	1.12395	0.262	0.034	9.81725e-51	5	cnrip1a
645	1.87945e-54	0.984021	0.805	0.867	6.11273e-50	5	oaz1b
646	1.00661e-50	1.56534	0.517	0.382	3.27389e-46	5	sox11b
647	2.0381e-50	1.18858	0.617	0.582	6.62871e-46	5	gabarapb
648	3.74578e-49	1.00463	0.258	0.052	1.21828e-44	5	gdi1
649	3.6374e-48	1.40909	0.379	0.19	1.18303e-43	5	zfhx3
650	4.02077e-48	0.431159	0.987	0.991	1.30771e-43	5	hsp90ab1
651	1.62997e-47	1.41871	0.393	0.23	5.30132e-43	5	appa
652	5.38959e-47	1.37622	0.49	0.386	1.75291e-42	5	cd99l2
653	8.1696e-46	1.24501	0.289	0.086	2.65708e-41	5	pik3r3b
654	9.22229e-45	1.45448	0.326	0.085	2.99946e-40	5	dlb
655	1.15512e-44	1.34074	0.624	0.624	3.75693e-40	5	bsg
656	2.70727e-44	1.28238	0.523	0.411	8.80514e-40	5	calm1a
657	9.55268e-44	1.07987	0.285	0.096	3.10691e-39	5	atp6v1e1b
658	2.57061e-43	1.12155	0.591	0.528	8.36066e-39	5	fam168a
659	2.82301e-43	1.22829	0.295	0.127	9.18156e-39	5	atp6v0b
660	6.82863e-42	0.755087	0.903	0.951	2.22094e-37	5	hnrnpaba
661	2.23084e-40	1.09068	0.664	0.661	7.25559e-36	5	ppdpfb
662	4.03795e-40	1.11967	0.443	0.321	1.3133e-35	5	fscn1a
663	2.29987e-38	1.01719	0.312	0.147	7.48009e-34	5	fundc1
664	9.02814e-36	1.27158	0.352	0.243	2.93631e-31	5	atp1b3a
665	1.39043e-35	1.1009	0.262	0.113	4.52222e-31	5	atp1b2a
666	4.98849e-35	1.14086	0.258	0.111	1.62246e-30	5	si:ch73-386h18.1
667	1.81668e-34	0.740638	0.983	0.993	5.90856e-30	5	mt-co2
668	5.40464e-33	1.3075	0.346	0.235	1.75781e-28	5	zfhx4
669	8.04853e-33	0.982992	0.57	0.545	2.6177e-28	5	jpt1b
670	2.43439e-32	0.944165	0.265	0.122	7.91761e-28	5	gabarapl2
671	1.31686e-31	1.1167	0.574	0.586	4.28297e-27	5	chd4a
672	1.7523e-31	1.10438	0.523	0.494	5.69918e-27	5	rnf10
673	2.2497e-31	1.02517	0.409	0.328	7.31693e-27	5	ccni
674	2.30638e-31	0.950963	0.279	0.138	7.50127e-27	5	arl8a
675	1.83334e-30	0.462395	0.98	0.988	5.96274e-26	5	ptmab
676	8.01481e-30	1.04329	0.577	0.603	2.60674e-25	5	ptp4a1
677	1.31777e-28	1.19258	0.295	0.093	4.28591e-24	5	pou3f1
678	1.57742e-28	1.01805	0.258	0.141	5.13039e-24	5	hsbp1a
679	1.03259e-27	0.920868	0.292	0.168	3.35839e-23	5	ip6k2b
680	1.58054e-27	1.28192	0.379	0.311	5.14053e-23	5	gapdhs
681	1.61561e-26	1.09591	0.369	0.291	5.25462e-22	5	si:ch211-133n4.4
682	8.26477e-26	0.911525	0.312	0.221	2.68803e-21	5	rab14
683	1.11307e-25	1.02863	0.322	0.169	3.62015e-21	5	hes6
684	1.22771e-25	0.57983	0.906	0.917	3.993e-21	5	tmsb4x
685	4.91745e-24	0.908984	0.601	0.669	1.59935e-19	5	ywhae1
686	1.37696e-23	0.937821	0.49	0.496	4.47843e-19	5	gnb1a
687	1.28265e-21	1.05617	0.265	0.22	4.1717e-17	5	wrb
688	3.80333e-21	0.973512	0.315	0.249	1.23699e-16	5	sdf2l1
689	6.34167e-21	0.916279	0.641	0.704	2.06256e-16	5	calr
690	7.1856e-21	0.909424	0.443	0.417	2.33705e-16	5	si:ch211-196l7.4
691	9.35618e-21	0.65595	0.946	0.977	3.043e-16	5	mt-co3
692	9.52999e-21	0.942879	0.416	0.407	3.09953e-16	5	ssbp3b
693	1.05628e-20	0.896676	0.386	0.334	3.43546e-16	5	mbd3b
694	1.67266e-20	0.929198	0.315	0.278	5.44016e-16	5	tmem33
695	5.0845e-20	0.756936	0.758	0.865	1.65368e-15	5	rsrp1
696	6.6507e-20	0.950919	0.393	0.399	2.16307e-15	5	ctnnbip1
697	1.0729e-19	0.801094	0.564	0.586	3.48951e-15	5	btg1
698	2.59463e-19	0.839681	0.369	0.321	8.43878e-15	5	zswim5
699	4.29318e-19	0.769889	0.265	0.193	1.39631e-14	5	pop7
700	5.61001e-19	0.906725	0.265	0.212	1.8246e-14	5	emc10
701	1.4332e-18	0.835469	0.292	0.245	4.66133e-14	5	tmem50a
702	1.56749e-18	0.956436	0.329	0.32	5.09811e-14	5	atp6v0ca
703	7.17214e-18	0.702334	0.919	0.968	2.33267e-13	5	mt-cyb
704	2.63204e-17	0.911719	0.44	0.47	8.56045e-13	5	calm2a
705	4.85977e-17	0.869507	0.383	0.399	1.58059e-12	5	tmed7
706	5.45746e-17	0.826801	0.638	0.744	1.77498e-12	5	hmgb1a
707	1.38899e-16	1.10022	0.356	0.295	4.51756e-12	5	ebf3a.1
708	2.20335e-15	0.767674	0.705	0.854	7.16617e-11	5	oaz1a
709	8.6248e-15	0.82396	0.49	0.574	2.80513e-10	5	elocb
710	1.44166e-14	0.610786	0.819	0.924	4.68885e-10	5	h3f3c
711	7.58788e-14	0.837329	0.319	0.327	2.46788e-09	5	nkain1
712	8.63047e-14	0.845486	0.587	0.729	2.80698e-09	5	pcbp2
713	1.74855e-13	0.945181	0.48	0.562	5.68698e-09	5	sox11a
714	1.87444e-13	0.75506	0.322	0.332	6.09644e-09	5	ing4
715	2.44982e-13	0.635094	0.943	0.979	7.9678e-09	5	mt-atp6
716	3.65559e-13	0.770753	0.43	0.478	1.18894e-08	5	rab2a
717	4.6861e-13	0.780498	0.258	0.212	1.52411e-08	5	hist2h2l
718	7.29186e-13	0.978113	0.453	0.515	2.3716e-08	5	pdia6
719	7.71474e-13	0.809341	0.379	0.411	2.50914e-08	5	zgc:111986
720	9.27494e-13	0.792417	0.342	0.37	3.01658e-08	5	mlf2
721	2.10287e-12	0.725261	0.322	0.315	6.83938e-08	5	ip6k2a
722	8.88219e-12	0.672632	0.732	0.831	2.88884e-07	5	fabp3
723	9.14118e-12	0.702548	0.681	0.8	2.97308e-07	5	smarce1
724	1.17026e-11	0.707974	0.369	0.394	3.80614e-07	5	dnaja2l
725	2.14001e-11	0.87038	0.493	0.506	6.96016e-07	5	hsp90aa1.2
726	3.05314e-11	0.803184	0.379	0.411	9.93003e-07	5	nat8l
727	3.17876e-11	0.956739	0.332	0.255	1.03386e-06	5	abhd6a
728	4.85475e-11	0.677612	0.275	0.27	1.57896e-06	5	map1lc3b
729	4.91124e-11	0.678549	0.664	0.77	1.59733e-06	5	ywhabl
730	7.03385e-11	0.767063	0.282	0.297	2.28769e-06	5	selenot1a
731	1.73139e-10	0.731228	0.483	0.58	5.63118e-06	5	vdac3
732	1.84177e-10	0.743103	0.349	0.391	5.99017e-06	5	sfpq
733	2.56601e-10	0.726567	0.309	0.346	8.3457e-06	5	ctbp1
734	2.83619e-10	0.710591	0.332	0.377	9.22442e-06	5	rab11a
735	2.95871e-10	0.713581	0.56	0.691	9.6229e-06	5	gnb1b
736	2.32467e-09	0.866293	0.389	0.481	7.56074e-05	5	manf
737	2.59758e-09	0.699677	0.577	0.709	8.44836e-05	5	marcksb
738	5.09345e-09	0.678034	0.399	0.443	0.000165659	5	arl6ip1
739	5.45087e-09	0.639883	0.268	0.268	0.000177284	5	ccng2
740	1.11133e-08	0.542922	0.782	0.89	0.000361448	5	hmgb1b
741	1.16055e-08	0.802239	0.678	0.839	0.000377457	5	mt-nd4
742	1.18726e-08	0.740497	0.406	0.495	0.000386143	5	si:ch73-46j18.5
743	1.73865e-08	0.620363	0.242	0.262	0.00056548	5	ppp3r1b
744	2.46388e-08	0.824788	0.245	0.288	0.000801354	5	dnajb11
745	7.02823e-08	0.709126	0.738	0.869	0.00228586	5	mt-nd1
746	1.01307e-07	0.634899	0.386	0.47	0.00329492	5	cdc42
747	1.14444e-07	0.740535	0.718	0.87	0.00372217	5	calm3a
748	1.2915e-07	0.706815	0.279	0.283	0.00420048	5	cdkn1ca
749	1.32745e-07	0.699442	0.48	0.589	0.00431739	5	atf7ip
750	2.21402e-07	0.514934	0.879	0.967	0.00720088	5	hmgn6
751	8.31733e-07	0.648344	0.218	0.251	0.0270513	5	coro1cb
752	9.29557e-07	0.717706	0.423	0.563	0.0302329	5	eif4a1b
753	1.08873e-06	0.824393	0.658	0.847	0.0354097	5	hspa5
754	1.37858e-06	0.453841	0.926	0.975	0.044837	5	mt-co1
755	2.03328e-06	0.544689	0.362	0.411	0.0661304	5	mdh1aa
756	5.17048e-06	0.604198	0.339	0.433	0.168165	5	zgc:77849
757	6.74849e-06	0.669332	0.211	0.26	0.219488	5	fbxl6
758	1.24378e-05	0.492415	0.272	0.302	0.404528	5	si:dkey-28b4.7
759	1.28432e-05	0.614859	0.453	0.591	0.417712	5	zfand5b
760	1.3979e-05	0.518323	0.218	0.253	0.454653	5	dctn3
761	2.15381e-05	0.621721	0.295	0.379	0.700505	5	golga7
762	4.47642e-05	0.5011	0.785	0.93	1	5	pnrc2
763	4.8833e-05	0.592316	0.238	0.305	1	5	bcl2l10
764	5.02342e-05	0.575222	0.309	0.38	1	5	rbfox2
765	5.81413e-05	0.547179	0.218	0.261	1	5	dap
766	9.41786e-05	0.537579	0.695	0.833	1	5	ddx5
767	0.000147838	0.538349	0.339	0.412	1	5	cdkn1bb
768	0.000157972	0.574847	0.268	0.355	1	5	vma21
769	0.000185517	0.549114	0.262	0.347	1	5	ube2ia
770	0.000238846	0.499685	0.242	0.284	1	5	arglu1a
771	0.000239745	0.52838	0.654	0.819	1	5	sumo2b
772	0.000293599	0.589886	0.252	0.322	1	5	hnrpkl
773	0.000360723	0.752605	0.47	0.678	1	5	mt-nd3
774	0.00042711	0.259221	0.544	0.816	1	5	ppib
775	0.00043433	0.280353	0.98	0.993	1	5	NC-002333.4
776	0.000607555	0.644443	0.319	0.445	1	5	calr3a
777	0.000702994	0.731596	0.5	0.699	1	5	chd4b
778	0.000712404	0.507974	0.221	0.293	1	5	dctn2
779	0.000831248	0.555628	0.198	0.258	1	5	cnih1
780	0.000884486	0.555048	0.45	0.586	1	5	atrx
781	0.00132306	0.49539	0.225	0.291	1	5	stau2
782	0.00133644	0.4749	0.255	0.33	1	5	top2b
783	0.00143126	0.5944	0.369	0.51	1	5	pbx4
784	0.00143291	0.52042	0.359	0.488	1	5	brk1
785	0.00194515	0.51872	0.215	0.281	1	5	mta2
786	0.00205098	0.518386	0.292	0.375	1	5	rnf44
787	0.00220451	0.498151	0.198	0.257	1	5	si:ch211-262e15.1
788	0.00224607	0.281612	0.52	0.819	1	5	erh
789	0.00238244	0.529493	0.329	0.459	1	5	fam32a
790	0.00291964	0.605245	0.272	0.394	1	5	kmt2bb
791	0.00295116	0.573974	0.292	0.408	1	5	kdm1a
792	0.00309732	0.510132	0.315	0.421	1	5	hnrnpa0a
793	0.00322106	0.451687	0.305	0.387	1	5	ube2e2
794	0.00371646	0.283998	0.601	0.862	1	5	h3f3b.1.1
795	0.00430871	0.506676	0.45	0.601	1	5	vdac1
796	0.00499479	0.488212	0.208	0.28	1	5	ptena
797	0.0055721	0.504955	0.205	0.277	1	5	ldb1a
798	0.00631207	0.301947	0.44	0.735	1	5	ywhaba
799	0.00800527	0.320034	0.933	0.989	1	5	h3f3d
800	0.00813254	0.287128	0.258	0.514	1	5	tmed10
801	0.00833617	0.488534	0.322	0.442	1	5	tardbp
802	0.00959393	0.473606	0.248	0.346	1	5	ewsr1a
803	4.67245e-125	1.00623	0.535	0.015	1.51967e-120	6	hoxd4a
804	7.75007e-120	1.15988	0.852	0.215	2.52063e-115	6	rbp5
805	1.6302e-100	0.849084	0.453	0.015	5.30206e-96	6	kazald2
806	1.77777e-85	0.899348	0.594	0.053	5.78204e-81	6	raraa
807	3.86662e-81	0.52664	0.297	0.002	1.25758e-76	6	hoxb5a
808	4.99524e-81	0.980283	0.574	0.066	1.62465e-76	6	apela
809	9.76572e-77	0.818627	0.555	0.052	3.1762e-72	6	CR382300.1
810	1.21212e-76	0.880018	0.527	0.055	3.94231e-72	6	sfrp2
811	1.4278e-70	0.555578	0.289	0.006	4.64378e-66	6	prdm1a
812	2.43007e-69	0.653744	0.375	0.021	7.90356e-65	6	meis3
813	5.35758e-62	0.745613	0.504	0.046	1.7425e-57	6	hoxa3a
814	6.2913e-61	0.796097	0.633	0.089	2.04618e-56	6	hoxb3a
815	2.37088e-60	0.840565	0.605	0.06	7.71105e-56	6	meis2b
816	2.1592e-54	0.744668	0.551	0.071	7.02258e-50	6	pbx1a
817	3.42559e-49	0.524978	0.293	0.013	1.11414e-44	6	dhrs3b
818	1.03579e-40	0.618863	0.855	0.467	3.36881e-36	6	snai1a
819	3.32832e-29	0.485312	0.453	0.075	1.0825e-24	6	crabp2a
820	1.09409e-28	0.463171	0.281	0.035	3.5584e-24	6	CABZ01075125.1
821	8.53776e-27	0.503227	0.73	0.38	2.77682e-22	6	si:ch211-286o17.1
822	6.12074e-26	0.288904	0.996	0.911	1.99071e-21	6	zgc:56493
823	2.5572e-25	0.547231	0.602	0.24	8.31702e-21	6	hey2
824	9.387e-25	0.418972	0.926	0.566	3.05303e-20	6	twist1a
825	5.34384e-23	0.48249	0.836	0.496	1.73803e-18	6	her9
826	1.84133e-22	0.368872	0.266	0.046	5.98873e-18	6	tshz1
827	2.71904e-21	0.405389	0.785	0.451	8.8434e-17	6	irf2bp2b
828	6.56313e-20	0.253152	0.965	0.813	2.13459e-15	6	fabp3
829	7.44153e-20	0.346587	0.945	0.716	2.42028e-15	6	pcna
830	1.09584e-18	0.333925	0.855	0.542	3.56411e-14	6	mfap2
831	1.91737e-18	0.353212	0.336	0.117	6.23604e-14	6	zgc:56699
832	3.12972e-18	0.464494	0.273	0.074	1.01791e-13	6	angptl7
833	3.13955e-18	0.287259	0.957	0.709	1.02111e-13	6	stmn1a
834	3.78892e-18	0.328862	0.902	0.668	1.23231e-13	6	dut
835	2.47487e-17	0.368422	0.449	0.168	8.04928e-13	6	tenm3
836	3.74679e-17	0.365391	0.273	0.078	1.21861e-12	6	etv5a
837	1.94202e-16	0.397509	0.258	0.053	6.31623e-12	6	ackr3b
838	3.01892e-16	0.42051	0.594	0.296	9.81873e-12	6	prrx1a
839	4.13787e-15	0.335401	0.516	0.227	1.3458e-10	6	meis1a
840	1.70588e-14	0.30102	0.871	0.623	5.54819e-10	6	npm1a
841	5.95324e-14	0.286836	0.863	0.609	1.93623e-09	6	ccnd1
842	1.54597e-13	0.337551	0.484	0.226	5.02811e-09	6	gstt1a
843	2.40819e-13	0.291058	0.844	0.6	7.83241e-09	6	jun
844	3.11874e-13	0.303056	0.301	0.079	1.01434e-08	6	sfrp5
845	5.58223e-13	0.29762	0.355	0.145	1.81556e-08	6	si:dkeyp-44a8.4
846	1.06983e-12	0.285986	0.785	0.543	3.47953e-08	6	rpa2
847	1.34258e-12	0.352327	0.762	0.516	4.36662e-08	6	chac1
848	1.73786e-12	0.343834	0.641	0.39	5.65221e-08	6	cdkn1bb
849	2.70131e-12	0.492916	0.328	0.158	8.78574e-08	6	cxcl12b
850	2.85112e-12	0.322349	0.266	0.093	9.27299e-08	6	six4a
851	3.61767e-12	0.29912	0.609	0.356	1.17661e-07	6	fzd7a
852	4.31697e-12	0.265436	0.832	0.586	1.40405e-07	6	junba
853	4.84883e-12	0.357929	0.367	0.163	1.57703e-07	6	zfp36l2
854	8.14392e-12	0.293818	0.805	0.571	2.64873e-07	6	pclaf
855	1.29707e-11	0.260139	0.82	0.611	4.2186e-07	6	snu13b
856	1.61316e-11	0.270731	0.586	0.347	5.24663e-07	6	nme3
857	2.22972e-11	0.25093	0.352	0.139	7.25193e-07	6	PLEKHH3
858	4.92402e-11	0.26343	0.723	0.494	1.60149e-06	6	ppid
859	5.01238e-11	0.277951	0.371	0.161	1.63023e-06	6	myl9b
860	5.99662e-11	0.27511	0.465	0.233	1.95034e-06	6	si:dkey-261h17.1
861	7.48351e-11	0.372201	0.309	0.125	2.43394e-06	6	bambia
862	1.02098e-10	0.327298	0.461	0.216	3.32063e-06	6	igf2b
863	1.14336e-10	0.277577	0.383	0.172	3.71868e-06	6	sat1a.2
864	1.31904e-10	0.252583	0.266	0.098	4.29004e-06	6	si:dkey-44g23.5
865	1.32064e-10	0.259015	0.562	0.28	4.29525e-06	6	prrx1b
866	1.78207e-10	0.26042	0.484	0.271	5.796e-06	6	cyb5a
867	5.96185e-10	0.303547	0.512	0.319	1.93903e-05	6	rfc5
868	6.71867e-10	0.266435	0.273	0.11	2.18518e-05	6	grb10b
869	1.19331e-09	0.264946	0.746	0.562	3.88112e-05	6	pa2g4a
870	1.74243e-09	0.302668	0.617	0.391	5.66706e-05	6	lin28a
871	2.43164e-09	0.628849	0.398	0.308	7.90866e-05	6	cxcl12a
872	5.35576e-09	0.282841	0.492	0.301	0.000174191	6	eif4ebp3l
873	1.04811e-08	0.298269	0.328	0.138	0.000340887	6	fzd8a
874	1.1993e-08	0.258083	0.59	0.384	0.000390059	6	pim1
875	2.52029e-08	0.282392	0.414	0.23	0.000819698	6	six1a
876	6.53669e-08	0.28159	0.5	0.291	0.00212599	6	flna
877	9.88882e-08	0.346183	0.266	0.133	0.00321624	6	col12a1a
878	4.20727e-07	0.452328	0.32	0.192	0.0136837	6	rrm2.1
879	1.70227e-06	0.296691	0.422	0.267	0.0553645	6	sall4
880	5.09761e-06	0.312109	0.387	0.256	0.165795	6	BX548028.1
881	6.48045e-06	0.283527	0.344	0.202	0.21077	6	si:dkey-244a7.1
882	2.94086e-165	2.07107	0.794	0.153	9.56486e-161	7	tnn
883	3.91858e-126	1.83147	0.68	0.137	1.27448e-121	7	akap12b
884	2.44633e-125	1.74164	0.83	0.246	7.95643e-121	7	postnb
885	6.45629e-122	1.34967	0.765	0.169	2.09984e-117	7	col1a2
886	4.9782e-116	1.47601	0.636	0.112	1.61911e-111	7	cthrc1a
887	6.74136e-107	1.47767	0.688	0.157	2.19256e-102	7	bhmt
888	4.79794e-102	1.29114	0.7	0.165	1.56048e-97	7	col1a1a
889	9.49395e-99	0.765676	0.996	0.923	3.08781e-94	7	actb1
890	1.68084e-93	1.34546	0.53	0.072	5.46677e-89	7	glula
891	2.0472e-91	1.26284	0.704	0.219	6.65832e-87	7	zgc:77517
892	4.25352e-91	1.37189	0.753	0.327	1.38341e-86	7	tgfbi
893	5.65527e-88	1.30399	0.842	0.382	1.83932e-83	7	serpinh1b
894	5.12619e-84	0.957227	0.401	0.027	1.66724e-79	7	lum
895	1.11041e-81	1.30222	0.348	0.006	3.61151e-77	7	pitx2
896	7.19332e-81	1.76639	0.291	0.003	2.33956e-76	7	cldn11a
897	3.06251e-77	1.13496	0.603	0.145	9.96051e-73	7	dcn
898	4.28352e-77	1.05381	0.328	0.008	1.39317e-72	7	matn4
899	6.75528e-77	1.08016	0.737	0.376	2.19709e-72	7	2021-09-02
900	1.9936e-75	0.854872	0.356	0.019	6.48398e-71	7	enpp6
901	2.2624e-75	1.08421	0.49	0.092	7.35822e-71	7	tjp1a
902	3.54781e-73	0.930028	0.437	0.052	1.15389e-68	7	col11a1b
903	3.54796e-73	1.35226	0.656	0.218	1.15394e-68	7	cdh11
904	3.57037e-72	1.06897	0.652	0.231	1.16123e-67	7	col5a1
905	2.40432e-71	1.14199	0.47	0.075	7.81981e-67	7	crabp2a
906	4.1353e-70	0.883487	0.919	0.754	1.34497e-65	7	MYL6 (1 of many)
907	2.34556e-69	0.891762	0.441	0.06	7.6287e-65	7	col1a1b
908	1.17067e-68	0.692351	1	0.91	3.80748e-64	7	tmsb4x
909	1.68942e-67	1.46198	0.482	0.15	5.49465e-63	7	fmoda
910	5.27224e-66	1.32938	0.332	0.036	1.71474e-61	7	ca6
911	6.61036e-66	0.596429	0.996	0.945	2.14995e-61	7	actb2
912	2.80896e-65	0.907459	0.417	0.048	9.13587e-61	7	rnd3b
913	4.70713e-61	1.20384	0.741	0.391	1.53095e-56	7	TagBFP
914	9.46754e-61	0.826548	0.425	0.078	3.07922e-56	7	ctsk
915	2.23712e-60	0.982307	0.765	0.419	7.276e-56	7	cnn2
916	2.33687e-60	0.902419	0.729	0.355	7.60045e-56	7	fstl1b
917	2.6862e-60	0.818669	0.433	0.086	8.7366e-56	7	anxa4
918	1.20949e-58	0.771648	0.992	0.711	3.93373e-54	7	pmp22a
919	1.63339e-58	0.933933	0.53	0.178	5.31243e-54	7	colec12
920	3.94728e-57	1.07464	0.684	0.298	1.28381e-52	7	tnc
921	5.66852e-54	0.750566	0.919	0.817	1.84363e-49	7	myl12.1
922	6.93882e-53	0.856223	0.826	0.545	2.25678e-48	7	mfap2
923	1.0745e-52	0.825609	0.745	0.455	3.49471e-48	7	tpm3
924	1.89068e-52	0.64902	0.279	0.023	6.14926e-48	7	rhoq
925	3.83406e-52	0.919652	0.741	0.394	1.24699e-47	7	sparc
926	9.62048e-51	0.809156	0.34	0.028	3.12896e-46	7	alx4a
927	2.66954e-49	0.817326	0.599	0.255	8.6824e-45	7	fkbp9
928	3.66563e-48	0.831824	0.842	0.541	1.19221e-43	7	tpm4a
929	4.60474e-48	0.766793	0.332	0.055	1.49764e-43	7	nid1b
930	4.7325e-48	0.843225	0.648	0.354	1.5392e-43	7	flot1b
931	6.62323e-48	0.794596	0.51	0.152	2.15414e-43	7	lrrc17
932	8.65782e-46	0.616751	0.947	0.785	2.81587e-41	7	ppib
933	9.70993e-46	0.610443	0.271	0.026	3.15806e-41	7	col11a1a
934	1.60407e-45	0.85444	0.729	0.381	5.21707e-41	7	si:ch211-286o17.1
935	1.07626e-44	0.735117	0.854	0.622	3.50042e-40	7	cd81a
936	4.53968e-44	0.869042	0.441	0.132	1.47648e-39	7	foxc1a
937	2.14837e-43	0.588385	0.972	0.89	6.98737e-39	7	sec61g
938	4.14332e-41	0.652753	0.287	0.042	1.34757e-36	7	zgc:56585
939	4.53305e-39	0.788929	0.814	0.633	1.47433e-34	7	ssr3
940	4.79088e-38	0.652991	0.433	0.137	1.55819e-33	7	si:ch211-212k18.9
941	4.20129e-37	0.736824	0.482	0.202	1.36643e-32	7	ahnak
942	6.47566e-37	0.689779	0.567	0.25	2.10614e-32	7	bzw1b
943	3.56951e-36	0.673333	0.437	0.143	1.16095e-31	7	s100v2
944	8.25977e-36	0.721376	0.518	0.249	2.68641e-31	7	plscr3b
945	9.18756e-36	1.00355	0.312	0.07	2.98816e-31	7	msx1b
946	4.34997e-35	0.922438	0.267	0.043	1.41478e-30	7	wnt11r
947	1.57431e-34	0.533544	0.923	0.66	5.12028e-30	7	mdka
948	3.36914e-34	0.691142	0.47	0.188	1.09578e-29	7	col2a1b
949	4.02674e-34	0.74445	0.328	0.064	1.30966e-29	7	fstl1a
950	5.83949e-34	0.659894	0.397	0.126	1.89924e-29	7	tmem176
951	6.30176e-34	0.675283	0.279	0.037	2.04958e-29	7	pknox2
952	1.32599e-33	0.820346	0.441	0.136	4.31265e-29	7	zgc:162730
953	5.79574e-33	0.768478	0.842	0.521	1.88501e-28	7	krt18
954	3.27735e-32	0.662448	0.506	0.245	1.06592e-27	7	2021-09-10
955	1.4701e-31	0.636648	0.478	0.164	4.78134e-27	7	eya1
956	1.61592e-31	0.63187	0.316	0.08	5.25563e-27	7	plpp3
957	3.09272e-31	0.942529	0.579	0.333	1.00587e-26	7	dnajb1b
958	5.47556e-31	0.617351	0.85	0.671	1.78087e-26	7	msna
959	6.06114e-31	0.583597	0.939	0.826	1.97132e-26	7	hspa5
960	6.36437e-31	0.767862	0.352	0.107	2.06995e-26	7	zgc:158343
961	1.38788e-30	0.595226	0.514	0.207	4.51393e-26	7	calua
962	2.684e-30	0.631335	0.259	0.059	8.72943e-26	7	col4a6
963	2.98183e-30	0.624454	0.818	0.62	9.69809e-26	7	pdia3
964	1.88842e-29	0.743099	0.794	0.532	6.1419e-25	7	krt8
965	2.4166e-29	0.637728	0.85	0.719	7.85976e-25	7	ssr4
966	3.68654e-28	0.61463	0.615	0.368	1.19901e-23	7	cnn3a
967	4.08929e-28	0.753889	0.466	0.25	1.33e-23	7	fibina
968	5.04456e-28	0.602386	0.826	0.671	1.64069e-23	7	sec61b
969	1.52626e-27	0.76504	0.445	0.199	4.964e-23	7	ednraa
970	1.6937e-27	0.652084	0.632	0.388	5.5086e-23	7	serp1
971	3.11756e-27	0.618756	0.571	0.334	1.01396e-22	7	aldh9a1a.1
972	1.09149e-26	0.607194	0.291	0.089	3.54995e-22	7	pgm1
973	1.47356e-26	0.568087	0.368	0.139	4.79261e-22	7	mmp2
974	2.11307e-26	0.594263	0.453	0.204	6.87256e-22	7	myh10
975	1.13378e-25	0.584684	0.385	0.16	3.68752e-21	7	sri
976	2.66961e-25	0.675146	0.567	0.287	8.68264e-21	7	flna
977	5.84149e-25	0.603876	0.449	0.217	1.89989e-20	7	2021-09-15
978	1.16462e-24	0.531138	0.51	0.269	3.78779e-20	7	capns1b
979	1.44453e-24	0.434068	0.251	0.065	4.69821e-20	7	fkbp10b
980	1.68441e-24	0.561202	0.53	0.281	5.47838e-20	7	rap1b
981	3.04476e-24	0.478266	0.291	0.091	9.90276e-20	7	adh8b
982	3.94872e-24	0.603191	0.462	0.226	1.28428e-19	7	crtap
983	6.05434e-24	0.501013	0.3	0.103	1.96911e-19	7	ppfibp1a
984	6.13131e-24	0.596572	0.506	0.282	1.99415e-19	7	wls
985	6.21732e-24	0.563374	0.308	0.112	2.02212e-19	7	fzd2
986	7.85385e-24	0.671689	0.449	0.229	2.55439e-19	7	gstt1a
987	1.73895e-23	0.666008	0.449	0.215	5.65577e-19	7	si:ch73-86n18.1
988	3.47607e-23	0.570893	0.692	0.489	1.13056e-18	7	ywhaz
989	4.98285e-23	0.50224	0.818	0.651	1.62062e-18	7	ppdpfb
990	6.25145e-23	0.519277	0.814	0.646	2.03322e-18	7	fxyd6l
991	6.63452e-23	0.722928	0.263	0.082	2.15781e-18	7	cyp2ad3
992	3.84855e-22	0.478117	0.874	0.771	1.2517e-17	7	dad1
993	4.82926e-22	0.543312	0.308	0.097	1.57067e-17	7	ephb3a
994	5.64245e-22	0.567464	0.611	0.408	1.83515e-17	7	rac1a
995	1.2695e-21	0.797124	0.583	0.335	4.12891e-17	7	hsp70.3
996	1.36756e-21	0.572137	0.717	0.542	4.44785e-17	7	ssr2
997	1.57455e-21	0.338465	0.984	0.937	5.12106e-17	7	cfl1
998	1.81134e-21	0.577409	0.389	0.185	5.89119e-17	7	nid2a
999	2.25873e-21	0.532315	0.316	0.117	7.34628e-17	7	plod3
1000	2.75549e-21	0.681831	0.312	0.155	8.96196e-17	7	ramp2
1001	4.09527e-21	0.592375	0.785	0.605	1.33195e-16	7	jun
1002	5.672e-21	0.399336	0.935	0.788	1.84476e-16	7	marcksl1b
1003	7.13518e-21	0.542006	0.421	0.217	2.32064e-16	7	emd
1004	8.85155e-21	0.565893	0.393	0.195	2.87888e-16	7	asph
1005	1.00148e-20	0.540334	0.543	0.346	3.25721e-16	7	krtcap2
1006	1.03845e-20	0.552991	0.854	0.727	3.37745e-16	7	fosab
1007	1.52623e-20	0.452744	0.328	0.116	4.96391e-16	7	p3h1
1008	1.68533e-20	0.500685	0.761	0.579	5.48136e-16	7	spcs1
1009	2.01058e-20	0.483553	0.802	0.652	6.5392e-16	7	gng5
1010	2.24517e-20	0.608168	0.324	0.124	7.30218e-16	7	serpine1
1011	9.12014e-20	0.570629	0.567	0.297	2.96624e-15	7	cxcl12a
1012	2.03038e-19	0.462856	0.421	0.214	6.60361e-15	7	ssuh2rs1
1013	8.6947e-19	0.471562	0.296	0.128	2.82786e-14	7	tram2
1014	9.41544e-19	0.574338	0.781	0.605	3.06228e-14	7	junbb
1015	1.08449e-18	0.484501	0.328	0.13	3.52718e-14	7	col12a1a
1016	1.99936e-18	0.452909	0.324	0.159	6.50272e-14	7	rhocb
1017	2.74672e-18	0.470314	0.591	0.332	8.93342e-14	7	tuba8l3
1018	3.4311e-18	0.517497	0.838	0.606	1.11593e-13	7	id3
1019	1.26487e-17	0.860703	0.628	0.468	4.11385e-13	7	CT027638.1
1020	3.97186e-17	0.55082	0.628	0.404	1.29181e-12	7	socs3b
1021	5.25086e-17	0.385823	0.296	0.116	1.70779e-12	7	wu:fc21g02
1022	5.29701e-17	0.468927	0.441	0.259	1.7228e-12	7	sept7a
1023	5.67149e-17	0.47059	0.798	0.636	1.8446e-12	7	hsp90b1
1024	5.77628e-17	0.52503	0.773	0.59	1.87868e-12	7	junba
1025	1.10196e-16	0.344117	0.919	0.853	3.58402e-12	7	hmgb3a
1026	1.68372e-16	0.464034	0.397	0.227	5.47613e-12	7	zgc:92027
1027	2.66108e-16	0.419348	0.308	0.145	8.65489e-12	7	rras
1028	3.2743e-16	0.472748	0.534	0.372	1.06493e-11	7	cope
1029	4.96678e-16	0.360019	0.271	0.1	1.6154e-11	7	capns1a
1030	5.17346e-16	0.516336	0.599	0.455	1.68262e-11	7	ostc
1031	9.63922e-16	0.540023	0.312	0.139	3.13506e-11	7	ndnf
1032	1.49608e-15	0.453644	0.494	0.311	4.86585e-11	7	hif1al
1033	2.13466e-15	0.472994	0.389	0.216	6.94276e-11	7	lsp1
1034	4.39414e-15	0.505381	0.312	0.119	1.42915e-10	7	alcama
1035	5.09979e-15	0.464766	0.498	0.32	1.65866e-10	7	calr3b
1036	9.57323e-15	0.461261	0.405	0.249	3.1136e-10	7	cd151l
1037	1.31745e-14	0.437631	0.899	0.742	4.28487e-10	7	her6
1038	1.5206e-14	0.491526	0.32	0.159	4.9456e-10	7	cdon
1039	1.54094e-14	0.466724	0.445	0.263	5.01176e-10	7	pdia4
1040	1.56973e-14	0.55704	0.308	0.139	5.1054e-10	7	si:ch73-335l21.4
1041	1.99525e-14	0.385772	0.652	0.471	6.48934e-10	7	sec11a
1042	2.17243e-14	0.465341	0.445	0.271	7.06562e-10	7	ubb
1043	2.3249e-14	0.50269	0.316	0.146	7.56151e-10	7	pcdh18b
1044	2.52103e-14	0.42512	0.356	0.18	8.19941e-10	7	rrbp1a
1045	2.70513e-14	0.650538	0.64	0.51	8.79817e-10	7	her9
1046	4.29198e-14	0.442191	0.733	0.634	1.39592e-09	7	tmem258
1047	5.31761e-14	0.490402	0.397	0.237	1.7295e-09	7	ms4a17a.9
1048	7.41385e-14	0.427813	0.51	0.352	2.41128e-09	7	capza1a
1049	1.01208e-13	0.397734	0.36	0.193	3.29167e-09	7	selenom
1050	1.37254e-13	0.436678	0.356	0.192	4.46404e-09	7	pleca
1051	1.40777e-13	0.363482	0.328	0.171	4.57864e-09	7	arpc5a
1052	1.8251e-13	0.439546	0.555	0.422	5.93596e-09	7	cdc42l
1053	1.85281e-13	0.444572	0.324	0.166	6.02608e-09	7	zfp36l2
1054	3.18233e-13	0.38353	0.352	0.181	1.03502e-08	7	gnai2a
1055	5.89709e-13	0.376796	0.385	0.227	1.91797e-08	7	anxa11b
1056	6.00833e-13	0.369089	0.603	0.431	1.95415e-08	7	arpc2
1057	6.31685e-13	0.566823	0.308	0.117	2.05449e-08	7	hsp70.2
1058	7.02014e-13	0.358483	0.935	0.837	2.28323e-08	7	DsRedExpress
1059	1.00895e-12	0.410996	0.482	0.33	3.28151e-08	7	selenow1
1060	1.31542e-12	0.370662	0.599	0.425	4.27829e-08	7	calr3a
1061	1.61062e-12	0.364559	0.291	0.142	5.23837e-08	7	pdlim1
1062	3.52593e-12	0.37781	0.287	0.149	1.14678e-07	7	fkbp7
1063	3.73388e-12	0.325869	0.251	0.108	1.21441e-07	7	lhfpl2b
1064	4.44786e-12	0.549153	0.409	0.299	1.44662e-07	7	pcbd1
1065	5.13502e-12	0.326627	0.267	0.121	1.67011e-07	7	cd276
1066	5.80345e-12	0.309746	0.947	0.909	1.88751e-07	7	zgc:92066
1067	1.5555e-11	0.457613	0.474	0.357	5.05909e-07	7	cd63
1068	1.67093e-11	0.416237	0.563	0.436	5.43454e-07	7	ctsla
1069	1.90198e-11	0.381707	0.352	0.215	6.18601e-07	7	arf1
1070	2.0881e-11	0.326632	0.263	0.131	6.79132e-07	7	myo1b
1071	2.22614e-11	0.310199	0.866	0.771	7.2403e-07	7	serf2
1072	3.23351e-11	0.397498	0.421	0.246	1.05167e-06	7	rbp5
1073	3.3495e-11	0.52166	0.251	0.153	1.08939e-06	7	cpn1.1
1074	3.71118e-11	0.374702	0.47	0.328	1.20702e-06	7	lasp1
1075	4.04595e-11	0.431888	0.498	0.317	1.3159e-06	7	cxcl18b
1076	5.9818e-11	0.34745	0.506	0.353	1.94552e-06	7	arpc1a
1077	1.52722e-10	0.309357	0.304	0.168	4.96714e-06	7	rpe65b
1078	1.61469e-10	0.299594	0.672	0.538	5.25163e-06	7	jpt1b
1079	1.7021e-10	0.362051	0.372	0.25	5.53591e-06	7	aip
1080	1.74299e-10	0.305734	0.255	0.139	5.66891e-06	7	anxa11a
1081	1.92317e-10	0.47956	0.267	0.141	6.25491e-06	7	tfap2a
1082	2.61445e-10	0.341557	0.664	0.536	8.50322e-06	7	SERP1
1083	5.13893e-10	0.344065	0.47	0.335	1.67139e-05	7	tmed9
1084	6.83056e-10	0.348506	0.547	0.413	2.22157e-05	7	pgrmc1
1085	6.9597e-10	0.381727	0.324	0.209	2.26357e-05	7	txndc5
1086	8.91749e-10	0.483892	0.648	0.553	2.90032e-05	7	marcksl1a
1087	9.12049e-10	0.329446	0.368	0.236	2.96635e-05	7	si:ch211-11k18.4
1088	9.46771e-10	0.350679	0.356	0.237	3.07928e-05	7	cpne1
1089	1.57865e-09	0.292262	0.287	0.157	5.13441e-05	7	praf2
1090	1.9579e-09	0.385651	0.259	0.148	6.36788e-05	7	rasl11a
1091	2.00859e-09	0.330725	0.47	0.338	6.53275e-05	7	arpc4l
1092	2.09521e-09	0.328922	0.506	0.368	6.81445e-05	7	prdx4
1093	2.11731e-09	0.35968	0.879	0.855	6.88634e-05	7	rsrp1
1094	2.63224e-09	0.303291	0.773	0.668	8.56111e-05	7	ctnnb1
1095	2.68043e-09	0.315029	0.364	0.233	8.71785e-05	7	kdelr2b
1096	2.79004e-09	0.375782	0.356	0.251	9.07433e-05	7	tram1
1097	3.05152e-09	0.292895	0.599	0.459	9.92476e-05	7	calm2a
1098	3.53788e-09	0.304739	0.644	0.501	0.000115066	7	pdia6
1099	3.69873e-09	0.348096	0.607	0.512	0.000120297	7	rpn1
1100	6.5229e-09	0.32167	0.372	0.247	0.000212151	7	kdelr2a
1101	7.54682e-09	0.451775	0.765	0.655	0.000245453	7	jdp2b
1102	9.80641e-09	0.274383	0.3	0.188	0.000318944	7	napab
1103	1.09786e-08	0.309825	0.636	0.512	0.000357069	7	spcs3
1104	1.48499e-08	0.326346	0.583	0.474	0.000482977	7	ost4
1105	1.60448e-08	0.379255	0.761	0.636	0.000521842	7	foxp4
1106	1.75765e-08	0.339669	0.684	0.536	0.000571658	7	ier2a
1107	1.77157e-08	0.305189	0.615	0.508	0.000576186	7	arpc3
1108	1.77579e-08	0.250855	0.887	0.84	0.000577558	7	oaz1a
1109	1.88151e-08	0.293723	0.279	0.156	0.000611942	7	selenon
1110	1.99191e-08	0.297162	0.652	0.531	0.000647849	7	ap2m1a
1111	2.28326e-08	0.381048	0.316	0.212	0.000742608	7	pdgfra
1112	2.73653e-08	0.258108	0.943	0.9	0.000890029	7	dynll1
1113	2.85394e-08	0.339963	0.385	0.258	0.000928217	7	si:dkey-7j14.6
1114	3.12306e-08	0.287398	0.737	0.669	0.00101574	7	ywhabb
1115	3.82378e-08	0.543045	0.441	0.33	0.00124365	7	p4hb
1116	4.01523e-08	0.35472	0.611	0.484	0.00130591	7	snai1a
1117	4.12744e-08	0.301702	0.47	0.362	0.00134241	7	rab1ab
1118	4.30242e-08	0.286801	0.304	0.199	0.00139932	7	copb2
1119	4.41856e-08	0.306626	0.397	0.267	0.00143709	7	ctnnb2
1120	4.48691e-08	0.336942	0.51	0.417	0.00145932	7	lmnb1
1121	5.25837e-08	0.321893	0.47	0.367	0.00171023	7	ier3ip1
1122	5.53328e-08	0.341417	0.551	0.457	0.00179964	7	cdc42
1123	8.61536e-08	0.343939	0.81	0.755	0.00280206	7	ccng1
1124	1.2824e-07	0.377317	0.51	0.438	0.00417089	7	cst14a.2
1125	1.76624e-07	0.315766	0.619	0.542	0.00574451	7	tmed2
1126	1.89183e-07	0.299379	0.332	0.239	0.00615299	7	zgc:110339
1127	1.89595e-07	0.260474	0.296	0.187	0.0061664	7	rbms1a
1128	2.20366e-07	0.335862	0.251	0.165	0.00716718	7	si:dkeyp-94b4.1
1129	2.30151e-07	0.313677	0.421	0.335	0.00748542	7	reep5
1130	2.3333e-07	0.302249	0.575	0.467	0.00758883	7	rab2a
1131	2.44829e-07	0.277178	0.704	0.63	0.00796283	7	arf5
1132	2.5168e-07	0.280683	0.316	0.223	0.00818564	7	magt1
1133	2.60583e-07	0.324394	0.632	0.571	0.0084752	7	clta
1134	2.69814e-07	0.322046	0.49	0.377	0.00877543	7	yap1
1135	2.77359e-07	0.339498	0.482	0.365	0.00902081	7	boc
1136	4.00134e-07	0.300398	0.802	0.765	0.013014	7	xbp1
1137	4.45644e-07	0.324343	0.324	0.243	0.0144941	7	si:dkey-261h17.1
1138	4.62507e-07	0.299456	0.563	0.458	0.0150426	7	sec61a1
1139	4.9823e-07	0.266198	0.51	0.393	0.0162044	7	dynlt3
1140	5.10954e-07	0.2617	0.364	0.257	0.0166183	7	blmh
1141	5.24759e-07	0.318166	0.372	0.276	0.0170673	7	lrrc59
1142	5.50518e-07	0.304625	0.478	0.38	0.017905	7	gmfb
1143	7.31377e-07	0.264619	0.587	0.499	0.0237873	7	psmc6
1144	9.7549e-07	0.305717	0.393	0.284	0.0317269	7	mcl1b
1145	1.0179e-06	0.274968	0.348	0.242	0.0331063	7	coro1cb
1146	1.05481e-06	0.264506	0.405	0.311	0.0343067	7	lman2
1147	1.35751e-06	0.276012	0.352	0.239	0.0441515	7	tox
1148	1.70696e-06	0.279574	0.271	0.181	0.0555171	7	tmco1
1149	2.01484e-06	0.273951	0.316	0.225	0.0655307	7	rcor1
1150	2.04759e-06	0.254846	0.328	0.233	0.0665958	7	cd2bp2
1151	2.23839e-06	0.261484	0.259	0.186	0.0728013	7	lgals3a
1152	2.29671e-06	0.311811	0.393	0.322	0.0746982	7	hdlbpa
1153	2.63263e-06	0.285164	0.668	0.607	0.0856238	7	srsf5a
1154	3.23665e-06	0.323202	0.393	0.298	0.105269	7	cd82a
1155	3.31894e-06	0.275999	0.32	0.228	0.107945	7	golt1bb
1156	3.54513e-06	0.276379	0.356	0.273	0.115302	7	abracl
1157	3.66714e-06	0.304153	0.328	0.246	0.11927	7	srprb
1158	5.2809e-06	0.30933	0.449	0.375	0.171756	7	arpc4
1159	5.99684e-06	0.292168	0.32	0.257	0.195041	7	degs1
1160	6.21236e-06	0.259717	0.279	0.182	0.202051	7	fzd7b
1161	6.4644e-06	0.295058	0.328	0.243	0.210248	7	metrnla
1162	6.98158e-06	0.264035	0.291	0.207	0.227069	7	gnaia
1163	8.44605e-06	0.262476	0.429	0.36	0.274699	7	atox1
1164	1.02197e-05	0.288416	0.437	0.353	0.332385	7	psmc1a
1165	1.74986e-05	0.380433	0.3	0.211	0.569124	7	LO018188.1
1166	2.73506e-05	0.274389	0.603	0.544	0.889552	7	UBB
1167	3.0394e-05	0.267635	0.478	0.404	0.988534	7	ptbp1b
1168	4.13782e-05	0.294963	0.457	0.355	1	7	inka1a
1169	4.50518e-05	0.267993	0.263	0.207	1	7	rbms2b
1170	5.95129e-05	0.308673	0.312	0.274	1	7	npc2
1171	0.000121883	0.252281	0.308	0.248	1	7	mgst3a
1172	0.000128987	0.258162	0.336	0.271	1	7	ddx23
1173	0.000130363	0.254083	0.267	0.212	1	7	ddit3
1174	0.00013078	0.277678	0.397	0.338	1	7	fkbp2
1175	0.000139833	0.253345	0.466	0.417	1	7	ddost
1176	0.000395312	0.260344	0.304	0.247	1	7	lmo4b
1177	0.000620191	0.26186	0.462	0.427	1	7	si:ch211-66k16.27
1178	0	4.97391	1	0.541	0	8	hbbe1.3
1179	0	4.96844	1	0.367	0	8	hbae3
1180	0	4.91796	1	0.227	0	8	hbbe3
1181	0	4.7589	1	0.069	0	8	hbae1.3
1182	4.16991405090012e-321	4.61953	1	0.086	1.35622284591476e-316	8	hbbe1.1
1183	1.07902158415403e-317	3.02645	0.995	0.012	3.50940980030257e-313	8	cahz
1184	6.80806980892554e-316	4.86414	1	0.15	2.21425662465494e-311	8	AL935210.1
1185	4.55392460517982e-313	4.58128	1	0.074	0	8	hbae1.1
1186	8.58202533752014e-310	2.34249	0.995	0.007	2.79122e-305	8	hemgn
1187	0	4.88118	1	0.328	1.77582e-304	8	hbbe1.2
1188	3.30181e-307	2.71049	0.995	0.01	1.07388e-302	8	slc4a1a
1189	5.17885e-307	2.38154	1	0.02	1.68437e-302	8	blvrb
1190	3.54166e-304	1.9644	0.99	0.005	1.15189e-299	8	alas2
1191	2.90907e-298	2.09263	0.985	0.007	9.46146e-294	8	nt5c2l1
1192	8.63467e-290	3.14314	1	0.032	2.80834e-285	8	hbbe2
1193	1.0101e-287	2.16002	1	0.059	3.28525e-283	8	tspo
1194	1.6798e-285	1.51397	1	0.847	5.46338e-281	8	fth1a
1195	7.93203e-262	0.932345	0.831	0	2.57981e-257	8	si:ch211-227m13.1
1196	2.15706e-259	1.11719	0.886	0.001	7.01562e-255	8	tmod4
1197	1.15529e-252	1.06769	0.915	0.002	3.75748e-248	8	nmt1b
1198	7.31347e-252	1.16793	0.92	0.004	2.37863e-247	8	epb41b
1199	3.29202e-251	1.46142	0.955	0.004	1.0707e-246	8	zgc:163057
1200	4.04463e-250	1.54359	0.97	0.037	1.31548e-245	8	urod
1201	1.903e-246	1.01178	0.826	0.001	6.18933e-242	8	ucp3
1202	5.72725e-240	0.896326	0.851	0.002	1.86273e-235	8	rhd
1203	8.33317e-224	1.35728	0.93	0.015	2.71028e-219	8	hmbsb
1204	1.31456e-206	1.12123	0.925	0.02	4.27548e-202	8	znfl2a
1205	4.28441e-194	1.5218	0.985	0.128	1.39346e-189	8	tmem14ca
1206	1.85371e-192	1.3468	0.97	0.011	6.02901e-188	8	aqp1a.1
1207	5.32815e-192	0.950092	0.781	0.002	1.73293e-187	8	hbae5
1208	2.67833e-189	0.995541	1	0.858	8.71101e-185	8	prdx2
1209	8.07947e-179	0.753901	0.766	0.004	2.62777e-174	8	hdr
1210	1.15938e-177	0.656923	0.736	0.002	3.77075e-173	8	sptb
1211	1.35392e-177	0.512741	0.602	0	4.4035e-173	8	hif1al2
1212	1.23565e-169	1.9081	0.945	0.084	4.01884e-165	8	hsp70.2
1213	2.02302e-160	0.660479	0.726	0.002	6.57966e-156	8	rhag
1214	1.49982e-146	1.75103	0.98	0.316	4.878e-142	8	hsp70.3
1215	1.14927e-145	1.04094	0.95	0.112	3.73788e-141	8	alad
1216	1.41337e-143	0.927349	0.9	0.037	4.59683e-139	8	fam210b
1217	1.65375e-143	0.392987	0.498	0	5.37864e-139	8	gata1a
1218	5.85176e-135	0.612719	0.607	0.001	1.90323e-130	8	si:ch211-207c6.2
1219	9.51679e-135	1.16333	0.96	0.29	3.09524e-130	8	zgc:56095
1220	8.84225e-133	0.784119	0.607	0.004	2.87585e-128	8	dnase1l4.1
1221	4.10766e-132	0.420388	0.512	0.001	1.33598e-127	8	slc29a1b
1222	4.0099e-131	0.590098	0.607	0.002	1.30418e-126	8	klf17
1223	4.51647e-131	0.962879	0.816	0.024	1.46894e-126	8	arl4aa
1224	1.51119e-130	0.516648	0.632	0.006	4.91498e-126	8	gp1bb
1225	1.8738e-128	0.99271	0.746	0.011	6.09436e-124	8	hsp70l
1226	3.96197e-128	1.34194	0.881	0.04	1.28859e-123	8	hsp70.1
1227	1.86779e-123	0.898474	0.796	0.041	6.07479e-119	8	cpox
1228	9.77599e-123	0.352818	0.493	0	3.17954e-118	8	si:dkey-93h22.7
1229	2.23178e-122	0.752532	0.756	0.02	7.25863e-118	8	blf
1230	7.29325e-122	0.537403	0.632	0.004	2.37206e-117	8	CR293511.1
1231	2.89731e-120	0.72316	0.766	0.018	9.4232e-116	8	lmo2
1232	5.20035e-115	1.39429	0.99	0.188	1.69136e-110	8	histh1l
1233	2.84727e-114	0.304451	0.403	0	9.26047e-110	8	si:dkey-261j4.4
1234	9.04535e-113	0.288478	0.398	0	2.94191e-108	8	si:dkey-261j4.3
1235	1.50356e-111	0.328789	0.423	0	4.89017e-107	8	gp9
1236	7.17936e-109	0.429947	0.557	0.004	2.33502e-104	8	clic2
1237	1.63582e-108	0.357416	0.483	0.001	5.32035e-104	8	klf1
1238	1.74881e-107	0.70604	0.637	0.012	5.68782e-103	8	TCIM (1 of many)
1239	2.47296e-107	0.760889	0.826	0.041	8.04307e-103	8	uros
1240	1.53018e-106	0.428169	0.517	0.002	4.97677e-102	8	plac8l1
1241	9.03646e-105	0.325413	0.433	0.001	2.93902e-100	8	f13a1b
1242	4.31905e-103	0.29059	0.388	0	1.40473e-98	8	si:ch73-248e21.7
1243	2.37506e-102	0.4234	0.363	0	7.72463e-98	8	BX005417.1
1244	1.72635e-100	0.607702	0.627	0.007	5.61477e-96	8	txn
1245	2.65819e-98	0.977029	0.935	0.154	8.64551e-94	8	ucp2
1246	3.11377e-95	0.712489	0.756	0.052	1.01272e-90	8	hmbsa
1247	5.37306e-93	0.32487	0.393	0.001	1.74754e-88	8	rell2
1248	4.20674e-91	0.275402	0.358	0.001	1.3682e-86	8	slc20a1a
1249	3.02493e-90	0.64877	0.751	0.042	9.83827e-86	8	selenoj
1250	2.38668e-88	0.300939	0.428	0.002	7.76242e-84	8	ppox
1251	1.85188e-86	0.280433	0.343	0.001	6.02304e-82	8	ikzf1
1252	1.25058e-83	0.258073	0.333	0.001	4.06739e-79	8	CR388184.1
1253	3.29069e-80	0.264713	0.383	0.001	1.07026e-75	8	si:ch73-250a16.5
1254	1.42871e-79	0.722405	0.841	0.093	4.64675e-75	8	slc11a2
1255	1.71824e-77	0.83247	0.93	0.287	5.58842e-73	8	glrx5
1256	2.22001e-76	1.06483	0.96	0.48	7.22034e-72	8	hsp90aa1.2
1257	3.82807e-75	0.536025	0.692	0.031	1.24504e-70	8	slc16a10
1258	4.52928e-75	0.818941	0.965	0.515	1.4731e-70	8	ap2m1a
1259	2.48883e-72	0.77912	0.97	0.413	8.09467e-68	8	prdx3
1260	3.09378e-70	0.724789	0.896	0.126	1.00622e-65	8	snx3
1261	4.86887e-69	0.296908	0.338	0.002	1.58355e-64	8	si:ch211-250g4.3
1262	4.39529e-66	0.65892	0.816	0.109	1.42952e-61	8	anxa11a
1263	1.02429e-65	0.318377	0.453	0.004	3.3314e-61	8	abcb10
1264	1.28054e-64	0.82695	0.821	0.217	4.16483e-60	8	gpx1a
1265	1.74679e-62	0.882304	0.955	0.316	5.68127e-58	8	dnajb1b
1266	6.21832e-59	0.378653	0.438	0.01	2.02245e-54	8	hebp2
1267	6.037e-58	0.362202	0.448	0.011	1.96347e-53	8	BX322665.2
1268	2.58181e-56	0.344637	0.473	0.008	8.39707e-52	8	cyp46a1.1
1269	6.37612e-54	0.481433	0.622	0.02	2.07377e-49	8	bnip3lb
1270	1.23062e-51	0.520903	0.716	0.059	4.00247e-47	8	tmem256
1271	1.2802e-51	0.484893	0.642	0.036	4.16371e-47	8	tmem120a
1272	9.67373e-51	0.263748	0.353	0.005	3.14628e-46	8	im:7151449
1273	4.36908e-50	0.353452	0.328	0.002	1.421e-45	8	mgst1.2
1274	1.38762e-49	0.463946	0.637	0.024	4.5131e-45	8	rbm24a
1275	2.20623e-48	0.312797	0.423	0.01	7.17555e-44	8	fech
1276	2.28374e-45	0.542991	0.607	0.064	7.42764e-41	8	DNAJA4
1277	4.46116e-43	0.582458	0.746	0.147	1.45095e-38	8	prdx1
1278	1.14477e-41	0.462265	0.741	0.1	3.72325e-37	8	ncoa4
1279	3.5464e-39	0.515644	0.741	0.106	1.15343e-34	8	pim2
1280	9.07924e-38	0.343501	0.527	0.03	2.95293e-33	8	pabpc1b
1281	1.47749e-36	0.376081	0.652	0.064	4.80538e-32	8	zgc:66433
1282	1.09918e-35	0.515905	0.507	0.043	3.57497e-31	8	zgc:109934
1283	6.5605e-33	0.286531	0.438	0.022	2.13374e-28	8	jak2a
1284	7.49737e-33	0.343248	0.478	0.032	2.43844e-28	8	pigq
1285	7.1221e-31	0.47244	0.806	0.172	2.31639e-26	8	nupr1a
1286	3.4825e-30	0.380852	0.657	0.101	1.13265e-25	8	snx5
1287	1.43724e-29	0.263538	0.383	0.02	4.67449e-25	8	iba57
1288	7.10494e-29	0.455304	0.99	0.907	2.31081e-24	8	zgc:92066
1289	2.56463e-28	0.40826	0.771	0.175	8.3412e-24	8	glrx
1290	6.03069e-27	0.278223	0.443	0.033	1.96142e-22	8	si:ch211-214b16.2
1291	1.08094e-26	0.383722	0.731	0.142	3.51563e-22	8	clgn
1292	1.50376e-24	0.360772	0.796	0.217	4.89084e-20	8	chmp5b
1293	8.12677e-24	0.381726	0.841	0.251	2.64315e-19	8	ubb
1294	3.93165e-23	0.316099	0.562	0.055	1.27873e-18	8	idh1
1295	2.81876e-22	0.295096	0.612	0.084	9.16774e-18	8	si:dkey-100n23.3
1296	2.84904e-22	0.324069	0.711	0.116	9.26622e-18	8	gabarapa
1297	2.39729e-20	0.320196	0.955	0.526	7.79694e-16	8	UBB
1298	9.57922e-20	0.286767	0.527	0.057	3.11555e-15	8	hbp1
1299	7.20456e-19	0.262786	0.433	0.051	2.34321e-14	8	ell2
1300	7.8107e-19	0.302564	0.527	0.074	2.54035e-14	8	zfand2a
1301	1.79586e-18	0.259152	0.905	0.337	5.84087e-14	8	ctsd
1302	2.24618e-18	0.292272	0.751	0.222	7.30549e-14	8	rab11ba
1303	3.24972e-17	0.286683	0.507	0.042	1.05694e-12	8	phlda2
1304	1.37182e-15	0.26025	0.821	0.298	4.46172e-11	8	mibp
1305	9.53863e-108	1.52971	0.881	0.175	3.10234e-103	9	dlx4a
1306	1.17211e-107	1.41464	0.92	0.197	3.81217e-103	9	dlx3b
1307	9.00214e-92	1.29385	0.905	0.257	2.92786e-87	9	dlx5a
1308	2.59696e-87	1.12879	0.791	0.133	8.44634e-83	9	dlx4b
1309	7.17609e-59	0.904803	0.846	0.321	2.33395e-54	9	rgmd
1310	9.66844e-57	0.862032	0.99	0.606	3.14456e-52	9	ccnd1
1311	1.47572e-54	1.145	0.617	0.158	4.79963e-50	9	foxd1
1312	2.81682e-54	0.993658	0.925	0.52	9.16142e-50	9	krt18
1313	8.08196e-52	0.869379	0.96	0.569	2.62858e-47	9	twist1a
1314	2.54913e-45	0.805288	0.552	0.125	8.29079e-41	9	bmpr1ba
1315	3.99028e-44	0.864602	0.861	0.387	1.2978e-39	9	nr2f1b
1316	2.91533e-43	0.858931	0.711	0.237	9.48181e-39	9	foxc1b
1317	3.54801e-43	0.865955	0.403	0.058	1.15396e-38	9	ctgfb
1318	5.48365e-43	0.866064	0.642	0.172	1.7835e-38	9	cdh6
1319	2.56427e-39	0.739773	0.478	0.092	8.34004e-35	9	nog2
1320	2.90971e-37	0.714214	0.507	0.095	9.46355e-33	9	dlx6a
1321	9.39758e-37	0.745651	0.995	0.739	3.05647e-32	9	her6
1322	1.52679e-36	0.692724	0.876	0.405	4.96574e-32	9	dlx2a
1323	2.25275e-31	0.792256	0.95	0.724	7.32684e-27	9	id1
1324	3.16198e-29	0.696264	0.876	0.607	1.0284e-24	9	id3
1325	6.55941e-29	0.519114	0.95	0.655	2.13338e-24	9	rrm2
1326	7.75903e-29	0.616197	0.896	0.53	2.52355e-24	9	krt8
1327	1.55812e-28	0.72345	0.632	0.25	5.06764e-24	9	HIST2H3C (1 of many)
1328	2.26039e-28	0.665753	0.836	0.466	7.35168e-24	9	angptl4
1329	8.86812e-28	0.491435	0.97	0.712	2.88427e-23	9	stmn1a
1330	9.96927e-28	0.379568	0.995	0.922	3.24241e-23	9	h3f3b.1
1331	3.80305e-27	0.489612	0.274	0.034	1.2369e-22	9	CU929240.1
1332	1.59609e-26	0.443456	0.95	0.645	5.19112e-22	9	tuba8l
1333	2.32544e-26	0.545961	0.443	0.095	7.56325e-22	9	dlx1a
1334	1.21315e-25	0.544869	0.682	0.323	3.94566e-21	9	si:dkey-16p21.8
1335	1.94172e-25	0.581268	0.766	0.425	6.31526e-21	9	tcf12
1336	1.32128e-24	0.562205	0.612	0.243	4.29735e-20	9	snai2
1337	5.20088e-24	0.54205	0.706	0.306	1.69153e-19	9	nr2f6b
1338	6.06939e-24	0.639812	0.562	0.21	1.97401e-19	9	pcdh18a
1339	8.37606e-24	0.498672	0.93	0.628	2.72423e-19	9	foxp4
1340	2.21582e-23	0.532539	0.542	0.197	7.20672e-19	9	phlda3
1341	2.65555e-23	0.338986	0.99	0.91	8.63692e-19	9	tubb2b
1342	1.40553e-22	0.568995	0.453	0.155	4.57135e-18	9	cyr61
1343	7.54587e-22	0.353468	0.985	0.738	2.45422e-17	9	sdc4
1344	8.12426e-22	0.520769	0.905	0.589	2.64234e-17	9	hey1
1345	1.06418e-21	0.40242	0.92	0.683	3.46115e-17	9	banf1
1346	1.47792e-21	0.608563	0.711	0.399	4.80679e-17	9	mycn
1347	1.85159e-21	0.279859	0.995	0.927	6.02211e-17	9	hmgb2a
1348	4.98783e-21	0.269748	0.965	0.661	1.62224e-16	9	mdka
1349	5.54245e-21	0.545739	0.557	0.255	1.80263e-16	9	vasna
1350	3.0347e-20	0.377995	0.965	0.804	9.87005e-16	9	sem1
1351	9.24115e-20	0.45177	0.876	0.571	3.00559e-15	9	pclaf
1352	9.63697e-20	0.483598	0.512	0.197	3.13433e-15	9	si:ch211-156j16.1
1353	2.31817e-19	0.505323	0.657	0.307	7.53962e-15	9	mibp
1354	3.70685e-19	0.535316	0.657	0.338	1.20561e-14	9	zbtb16a
1355	5.12371e-19	0.450706	0.592	0.26	1.66643e-14	9	sall4
1356	3.98375e-18	0.487112	0.627	0.32	1.29567e-13	9	meis1b
1357	1.4526e-17	0.267364	0.975	0.716	4.72442e-13	9	pmp22a
1358	1.48364e-17	0.482771	0.771	0.441	4.82539e-13	9	arl4cb
1359	1.72218e-17	0.509586	0.473	0.191	5.60122e-13	9	hist1h4l.7
1360	1.20843e-16	0.769596	0.552	0.26	3.93031e-12	9	grem2b
1361	1.54903e-16	0.34501	0.965	0.828	5.03806e-12	9	atf4b
1362	1.62643e-16	0.499039	0.517	0.228	5.2898e-12	9	hist1h4l.12
1363	1.873e-16	0.393795	0.672	0.347	6.09174e-12	9	ccna2
1364	2.97752e-16	0.462944	0.806	0.552	9.6841e-12	9	id2a
1365	3.26904e-16	0.447522	0.687	0.426	1.06322e-11	9	rrm1
1366	4.4498e-16	0.364883	0.274	0.064	1.44725e-11	9	cpa6
1367	8.38667e-16	0.459679	0.567	0.279	2.72768e-11	9	sult6b1
1368	9.36903e-16	0.427227	0.353	0.118	3.04718e-11	9	cish
1369	2.78819e-15	0.478319	0.771	0.463	9.06832e-11	9	BX088707.3
1370	4.03131e-15	0.420068	0.403	0.138	1.31114e-10	9	foxc1a
1371	1.37188e-14	0.402234	0.448	0.184	4.46191e-10	9	nid2a
1372	1.38733e-14	0.396857	0.493	0.223	4.51214e-10	9	zgc:153409
1373	1.42628e-14	0.384535	0.821	0.546	4.63884e-10	9	tpm4a
1374	1.43052e-14	0.468496	0.657	0.383	4.65262e-10	9	pim1
1375	1.44209e-14	0.397879	0.617	0.339	4.69025e-10	9	cyyr1
1376	2.43257e-14	0.435415	0.881	0.639	7.91169e-10	9	ier5
1377	3.0694e-14	0.316299	0.896	0.672	9.98292e-10	9	dut
1378	6.35252e-14	0.395985	0.736	0.418	2.06609e-09	9	mki67
1379	7.64681e-14	0.323823	0.279	0.076	2.48705e-09	9	ism1
1380	7.73559e-14	0.309923	0.925	0.721	2.51592e-09	9	pcna
1381	1.0959e-13	0.363155	0.488	0.22	3.5643e-09	9	twist3
1382	1.38737e-13	0.541737	0.373	0.153	4.51228e-09	9	zgc:110425
1383	2.09985e-13	0.383698	0.557	0.314	6.82955e-09	9	dek
1384	2.18702e-13	0.365048	0.692	0.409	7.11307e-09	9	cks1b
1385	2.45438e-13	0.38224	0.269	0.076	7.98263e-09	9	ctgfa
1386	2.45445e-13	0.377564	0.567	0.319	7.98286e-09	9	lmo4a
1387	4.7489e-13	0.350234	0.458	0.222	1.54453e-08	9	smc2
1388	7.84267e-13	0.537452	0.483	0.253	2.55075e-08	9	BX548028.1
1389	7.89076e-13	0.491195	0.881	0.656	2.56639e-08	9	klf6a
1390	1.17118e-12	0.36782	0.677	0.391	3.80914e-08	9	lin28a
1391	1.61617e-12	0.256993	0.935	0.766	5.25642e-08	9	tuba8l4
1392	1.9433e-12	0.363987	0.348	0.159	6.32038e-08	9	rad51
1393	2.57018e-12	0.357822	0.597	0.337	8.35926e-08	9	asf1ba
1394	4.56545e-12	0.378538	0.632	0.388	1.48487e-07	9	tgif1
1395	4.66954e-12	0.254715	0.955	0.822	1.51872e-07	9	atp5l
1396	6.85949e-12	0.313964	0.418	0.19	2.23098e-07	9	arid3b
1397	7.58559e-12	0.326255	0.816	0.586	2.46714e-07	9	rpa3
1398	8.62812e-12	0.292183	0.866	0.663	2.80621e-07	9	rbbp4
1399	8.90477e-12	0.357947	0.871	0.65	2.89619e-07	9	jdp2b
1400	1.11617e-11	0.322045	0.303	0.102	3.63024e-07	9	palld
1401	1.15571e-11	0.295108	0.766	0.504	3.75882e-07	9	lbr
1402	1.20531e-11	0.264055	0.851	0.591	3.92014e-07	9	sinhcafl.1
1403	1.40516e-11	0.31002	0.716	0.479	4.57016e-07	9	jpt2
1404	1.56837e-11	0.333777	0.537	0.293	5.10095e-07	9	prim2
1405	1.70808e-11	0.359217	0.672	0.455	5.55537e-07	9	chaf1a
1406	1.79449e-11	0.280104	0.896	0.74	5.83641e-07	9	hnrnpa1b
1407	3.10756e-11	0.293281	0.876	0.7	1.0107e-06	9	ahcy
1408	3.36371e-11	0.316193	0.264	0.08	1.09401e-06	9	si:dkey-108k21.10
1409	4.00963e-11	0.332234	0.264	0.09	1.30409e-06	9	si:ch211-113a14.18
1410	5.76338e-11	0.335412	0.522	0.266	1.87448e-06	9	efnb2a
1411	7.20072e-11	0.361165	0.438	0.223	2.34196e-06	9	mxd3
1412	8.17347e-11	0.263173	0.91	0.729	2.65834e-06	9	anp32b
1413	1.3542e-10	0.462557	0.577	0.335	4.40441e-06	9	her2
1414	1.52072e-10	0.31004	0.388	0.175	4.94597e-06	9	notch2
1415	1.95547e-10	0.333597	0.562	0.339	6.35996e-06	9	fam76b
1416	2.17489e-10	0.310824	0.423	0.22	7.07363e-06	9	cdca5
1417	2.31982e-10	0.356942	0.766	0.533	7.54498e-06	9	ier2a
1418	3.71969e-10	0.31752	0.323	0.124	1.20979e-05	9	gadd45ba
1419	4.3583e-10	0.387147	0.597	0.412	1.41749e-05	9	cenpx
1420	5.25213e-10	0.306214	0.557	0.3	1.7082e-05	9	aurkb
1421	5.92677e-10	0.465326	0.398	0.191	1.92762e-05	9	barx1
1422	6.65188e-10	0.525697	0.308	0.13	2.16346e-05	9	emx2
1423	8.85262e-10	0.311397	0.363	0.162	2.87923e-05	9	tead1b
1424	1.26006e-09	0.302171	0.542	0.277	4.09823e-05	9	cdk1
1425	1.28502e-09	0.353907	0.333	0.17	4.17941e-05	9	lpar1
1426	1.38965e-09	0.309224	0.587	0.373	4.5197e-05	9	yap1
1427	1.61275e-09	0.285033	0.368	0.157	5.24531e-05	9	nr2f2
1428	1.65085e-09	0.271621	0.393	0.199	5.36923e-05	9	mis12
1429	1.67154e-09	0.309095	0.711	0.46	5.43652e-05	9	irf2bp2b
1430	1.68318e-09	0.296374	0.542	0.313	5.47437e-05	9	rfc3
1431	2.37848e-09	0.298888	0.547	0.293	7.73576e-05	9	mad2l1
1432	9.45944e-09	0.320019	0.408	0.213	0.000307659	9	cd248a
1433	1.00033e-08	0.37617	0.468	0.255	0.000325347	9	zfp36l1b
1434	1.11544e-08	0.311173	0.363	0.158	0.000362784	9	cxcl12b
1435	1.12793e-08	0.296858	0.592	0.386	0.000366849	9	tmpoa
1436	2.07173e-08	0.299703	0.428	0.203	0.000673808	9	ednraa
1437	2.15681e-08	0.291875	0.378	0.165	0.000701482	9	mab21l1
1438	2.16451e-08	0.25619	0.697	0.505	0.000703987	9	nutf2l
1439	3.52884e-08	0.29094	0.741	0.506	0.00114772	9	her9
1440	4.84706e-08	0.295021	0.274	0.121	0.00157646	9	wwp2
1441	5.38368e-08	0.255571	0.358	0.178	0.00175099	9	crabp2b
1442	6.15902e-08	0.25952	0.542	0.293	0.00200316	9	mab21l2
1443	1.09313e-07	0.264289	0.458	0.253	0.00355529	9	gas1a
1444	1.33964e-07	0.259871	0.662	0.457	0.00435703	9	fen1
1445	1.61825e-07	0.303595	0.274	0.133	0.00526321	9	hoxb2a
1446	2.72619e-07	0.264774	0.358	0.18	0.00886667	9	nr2f5
1447	3.14472e-07	0.325983	0.428	0.241	0.0102279	9	lmo4b
1448	4.87913e-07	0.308109	0.552	0.375	0.0158689	9	cnn3a
1449	1.36052e-06	0.396932	0.328	0.174	0.0442496	9	cbx7a
1450	1.51223e-06	0.291168	0.383	0.191	0.0491839	9	rrm2.1
1451	3.17095e-06	0.286333	0.393	0.229	0.103132	9	mycb
1452	5.19321e-06	0.301248	0.378	0.232	0.168904	9	fosl1a
1453	1.76363e-05	0.290232	0.438	0.275	0.573602	9	twist1b
1454	6.47715e-05	0.313604	0.557	0.4	1	9	ier5l
1455	0.000123525	0.309802	0.567	0.41	1	9	socs3b
1456	0.000188166	0.255647	0.393	0.24	1	9	tpx2
1457	0.000479837	0.298534	0.343	0.227	1	9	igf2b
1458	3.10627e-77	1.31126	0.862	0.185	1.01028e-72	10	kpna2
1459	2.06508e-70	1.0761	0.916	0.263	6.71646e-66	10	ube2c
1460	1.17108e-67	1.00902	0.904	0.19	3.80881e-63	10	aspm
1461	1.05278e-65	1.01296	0.898	0.161	3.42408e-61	10	si:ch211-69g19.2
1462	6.61125e-58	0.892904	0.886	0.197	2.15024e-53	10	nusap1
1463	1.22632e-56	0.828618	0.796	0.148	3.98848e-52	10	cdca8
1464	2.8296e-53	0.8549	0.886	0.236	9.20299e-49	10	plk1
1465	3.18985e-50	0.827897	0.94	0.411	1.03747e-45	10	mki67
1466	4.09424e-48	0.74959	0.754	0.15	1.33161e-43	10	ccnb1
1467	6.77153e-48	0.777215	0.719	0.135	2.20237e-43	10	kif11
1468	9.18595e-47	0.882276	0.958	0.647	2.98764e-42	10	tuba8l
1469	2.32797e-46	0.770871	0.874	0.253	7.5715e-42	10	cdc14b
1470	6.61774e-46	0.862159	0.82	0.267	2.15235e-41	10	cdk1
1471	9.52583e-45	0.754136	0.802	0.223	3.09818e-40	10	tpx2
1472	6.85371e-43	0.772163	0.826	0.283	2.2291e-38	10	mad2l1
1473	1.22086e-42	0.768976	0.856	0.363	3.97071e-38	10	tuba1b
1474	3.22348e-42	0.764063	0.731	0.145	1.0484e-37	10	cenpf
1475	5.86608e-41	0.68871	0.964	0.553	1.90788e-36	10	nop58
1476	2.11747e-40	0.649202	0.719	0.125	6.88684e-36	10	ccnb3
1477	2.3588e-40	0.688856	0.725	0.154	7.67175e-36	10	cdc20
1478	7.17925e-40	0.973427	0.784	0.186	2.33498e-35	10	hand2
1479	9.88918e-38	0.7031	0.964	0.625	3.21636e-33	10	npm1a
1480	1.09771e-37	1.00677	0.665	0.181	3.57019e-33	10	barx1
1481	1.48123e-37	0.649221	0.713	0.167	4.81754e-33	10	kifc1
1482	8.46468e-37	0.717195	0.79	0.233	2.75305e-32	10	top2a
1483	2.3683e-34	0.428249	1	0.927	7.70267e-30	10	hmgb2a
1484	4.17052e-34	0.614433	0.928	0.423	1.35642e-29	10	nhp2
1485	5.38796e-34	0.615922	0.82	0.29	1.75238e-29	10	aurkb
1486	8.71389e-33	0.553719	0.527	0.089	2.8341e-28	10	kmt5ab
1487	1.46478e-32	0.57865	0.551	0.103	4.76406e-28	10	tacc3
1488	1.6978e-32	0.620241	0.964	0.635	5.52193e-28	10	nop56
1489	5.67056e-32	0.592654	0.976	0.619	1.84429e-27	10	hspe1
1490	4.40919e-31	0.555943	0.629	0.125	1.43404e-26	10	aurka
1491	5.75316e-31	0.439864	1	0.933	1.87116e-26	10	tubb4b
1492	4.73942e-30	0.639178	0.826	0.388	1.54145e-25	10	dkc1
1493	6.24937e-30	0.586108	0.802	0.321	2.03254e-25	10	wdr43
1494	1.23863e-28	0.551227	0.976	0.737	4.02851e-24	10	ncl
1495	1.82922e-28	0.556859	0.731	0.212	5.94936e-24	10	CABZ01058261.1
1496	1.88009e-28	0.50404	0.629	0.159	6.11479e-24	10	armc1l
1497	6.72801e-28	0.502588	0.97	0.609	2.18822e-23	10	snu13b
1498	3.18315e-27	0.500386	0.623	0.14	1.03529e-22	10	g2e3
1499	5.13373e-27	0.659055	0.701	0.251	1.66969e-22	10	cdca7a
1500	1.41048e-26	0.564762	0.772	0.332	4.58746e-22	10	fam76b
1501	1.56773e-26	0.529325	0.892	0.524	5.0989e-22	10	ddx61
1502	5.04481e-26	0.527472	0.766	0.275	1.64077e-21	10	dlgap5
1503	5.34805e-26	0.566868	0.737	0.228	1.7394e-21	10	hells
1504	5.97209e-26	0.578071	0.802	0.334	1.94236e-21	10	zbtb16a
1505	6.07741e-25	0.442327	0.467	0.081	1.97662e-20	10	kif20a
1506	2.00143e-24	0.505774	0.892	0.453	6.50946e-20	10	fbl
1507	4.84466e-23	0.479921	0.689	0.221	1.57568e-18	10	kif22
1508	5.06849e-23	0.570093	0.749	0.27	1.64848e-18	10	dlx5a
1509	8.09988e-23	0.543804	0.665	0.23	2.6344e-18	10	metrnla
1510	1.70258e-22	0.444585	0.491	0.122	5.53746e-18	10	imp4
1511	1.93769e-22	0.454235	0.94	0.568	6.30216e-18	10	nop10
1512	6.06069e-22	0.623475	0.503	0.152	1.97118e-17	10	dlx4b
1513	6.25792e-22	0.492769	0.605	0.199	2.03533e-17	10	gnl3
1514	8.78269e-22	0.470581	0.796	0.345	2.85648e-17	10	ccna2
1515	1.37189e-21	0.689997	0.605	0.218	4.46192e-17	10	dlx3b
1516	1.40438e-20	0.333195	0.341	0.061	4.56759e-16	10	mtfr2
1517	1.81269e-20	0.472189	0.569	0.173	5.89558e-16	10	rrs1
1518	2.02997e-20	0.32625	0.347	0.054	6.60226e-16	10	ect2
1519	3.3036e-20	0.433926	0.772	0.335	1.07446e-15	10	cyyr1
1520	1.78855e-19	0.344402	0.982	0.733	5.81706e-15	10	ranbp1
1521	2.16149e-19	0.28396	1	0.951	7.03004e-15	10	si:ch211-222l21.1
1522	2.33782e-19	0.385309	0.97	0.719	7.60354e-15	10	prmt1
1523	2.9727e-19	0.717843	0.551	0.196	9.6684e-15	10	dlx4a
1524	3.48973e-19	0.407371	0.533	0.135	1.135e-14	10	birc5a
1525	3.66057e-19	0.47311	0.593	0.197	1.19056e-14	10	si:ch211-156j16.1
1526	5.58081e-19	0.423978	0.802	0.386	1.8151e-14	10	rpl7l1
1527	9.41958e-19	0.419441	0.892	0.559	3.06363e-14	10	pa2g4a
1528	1.02546e-18	0.451867	0.772	0.416	3.3352e-14	10	mif
1529	1.14233e-18	0.513324	0.653	0.272	3.71531e-14	10	mcm3
1530	2.28959e-18	0.365583	0.575	0.174	7.44665e-14	10	fam136a
1531	2.61526e-18	0.427295	0.641	0.235	8.50588e-14	10	TUBB4B
1532	3.2849e-18	0.44335	0.599	0.217	1.06838e-13	10	nip7
1533	3.40852e-18	0.428538	0.814	0.397	1.10859e-13	10	mycn
1534	3.49851e-18	0.445042	0.964	0.752	1.13785e-13	10	eif4a1a
1535	5.12374e-18	0.447939	0.629	0.247	1.66645e-13	10	nop2
1536	6.36146e-18	0.305924	0.994	0.834	2.069e-13	10	setb
1537	7.96885e-18	0.358582	0.946	0.676	2.59179e-13	10	eif2s2
1538	1.06749e-17	0.31996	0.383	0.073	3.47189e-13	10	raver1
1539	1.34487e-17	0.255367	1	0.913	4.37404e-13	10	zgc:56493
1540	1.43201e-17	0.437439	0.665	0.252	4.65746e-13	10	si:dkey-239h2.3
1541	1.91213e-17	0.258818	1	0.93	6.21901e-13	10	si:ch73-281n10.2
1542	2.2971e-17	0.399586	0.689	0.267	7.47107e-13	10	mycla
1543	2.91893e-17	0.375622	0.263	0.029	9.49354e-13	10	zgc:194627
1544	3.29544e-17	0.375141	0.802	0.405	1.07181e-12	10	tomm20a
1545	5.76783e-17	0.340401	0.431	0.109	1.87593e-12	10	si:ch211-244o22.2
1546	7.94999e-17	0.358551	0.916	0.594	2.58566e-12	10	pa2g4b
1547	9.68171e-17	0.317668	0.982	0.718	3.14888e-12	10	pmp22a
1548	1.21259e-16	0.33659	0.371	0.075	3.94381e-12	10	kif2c
1549	1.23474e-16	0.42072	0.713	0.321	4.01586e-12	10	hspd1
1550	1.30018e-16	0.491327	0.629	0.274	4.22871e-12	10	mcm5
1551	2.35047e-16	0.290742	0.988	0.885	7.64466e-12	10	serbp1a
1552	3.073e-16	0.370236	0.743	0.348	9.99461e-12	10	mrpl12
1553	4.03785e-16	0.350024	0.922	0.597	1.31327e-11	10	srsf5a
1554	5.68757e-16	0.346349	0.377	0.08	1.84983e-11	10	cenpe
1555	5.90118e-16	0.316228	0.353	0.073	1.9193e-11	10	zgc:153631
1556	7.40024e-16	0.329584	0.431	0.113	2.40685e-11	10	sgo1
1557	8.70597e-16	0.32687	0.76	0.302	2.83153e-11	10	arpp19b
1558	9.93529e-16	0.362179	0.533	0.167	3.23135e-11	10	twistnb
1559	1.19461e-15	0.307216	0.982	0.713	3.88536e-11	10	stmn1a
1560	1.30226e-15	0.404771	0.683	0.266	4.23547e-11	10	twist1b
1561	1.51012e-15	0.348173	0.814	0.458	4.91153e-11	10	tomm6
1562	1.56982e-15	0.36306	0.772	0.38	5.10568e-11	10	tmpoa
1563	1.74057e-15	0.352818	0.743	0.339	5.66104e-11	10	arf6a
1564	2.37295e-15	0.387083	0.659	0.253	7.71779e-11	10	vasna
1565	3.13681e-15	0.315809	0.886	0.496	1.02022e-10	10	eif4ebp1
1566	4.93563e-15	0.306555	0.982	0.785	1.60527e-10	10	cbx3a
1567	7.37101e-15	0.36694	0.683	0.312	2.39735e-10	10	rsl1d1
1568	8.06716e-15	0.355139	0.617	0.242	2.62376e-10	10	si:ch211-217k17.7
1569	9.04772e-15	0.337833	0.862	0.529	2.94268e-10	10	ppa1b
1570	9.11155e-15	0.292926	0.964	0.766	2.96344e-10	10	tuba8l4
1571	9.36275e-15	0.347814	0.796	0.424	3.04514e-10	10	npm3
1572	9.97128e-15	0.319594	0.964	0.806	3.24306e-10	10	sem1
1573	1.05219e-14	0.342753	0.76	0.369	3.42215e-10	10	psme3
1574	1.14849e-14	0.323543	0.94	0.718	3.73533e-10	10	atp5mc3a
1575	1.15719e-14	0.300129	0.281	0.058	3.76365e-10	10	depdc1a
1576	1.3262e-14	0.307132	0.958	0.692	4.31334e-10	10	cycsb
1577	1.5183e-14	0.301614	0.964	0.728	4.93813e-10	10	anp32b
1578	1.53757e-14	0.356955	0.503	0.178	5.00079e-10	10	nup58
1579	1.92924e-14	0.366559	0.575	0.213	6.27468e-10	10	cd3eap
1580	2.29152e-14	0.308324	0.964	0.755	7.45295e-10	10	cox7a2a
1581	2.36047e-14	0.264837	0.982	0.786	7.6772e-10	10	anp32a
1582	2.68749e-14	0.315962	0.371	0.091	8.7408e-10	10	ttk
1583	3.8815e-14	0.372601	0.581	0.234	1.26242e-09	10	si:ch73-308l14.2
1584	3.89679e-14	0.268691	0.269	0.049	1.26739e-09	10	fam83d
1585	3.9587e-14	0.365904	0.563	0.218	1.28753e-09	10	cad
1586	4.18582e-14	0.335603	0.653	0.284	1.3614e-09	10	ppil1
1587	4.21764e-14	0.306933	0.904	0.591	1.37174e-09	10	sinhcafl.1
1588	7.71341e-14	0.314089	0.725	0.341	2.50871e-09	10	rbm28
1589	8.16315e-14	0.361433	0.569	0.199	2.65498e-09	10	phlda3
1590	8.26776e-14	0.370267	0.778	0.478	2.68901e-09	10	mrpl57
1591	8.27391e-14	0.365248	0.766	0.426	2.69101e-09	10	igf2bp3
1592	9.04024e-14	0.342068	0.665	0.311	2.94025e-09	10	eif6
1593	9.71122e-14	0.310246	0.91	0.619	3.15848e-09	10	top1l
1594	1.035e-13	0.425518	0.617	0.289	3.36624e-09	10	mcm2
1595	1.04435e-13	0.31744	0.701	0.31	3.39665e-09	10	rpe
1596	1.15166e-13	0.337639	0.455	0.151	3.74565e-09	10	esf1
1597	1.25094e-13	0.326138	0.347	0.085	4.06855e-09	10	arhgap11a
1598	1.50078e-13	0.31246	0.85	0.525	4.88115e-09	10	abcf1
1599	1.54443e-13	0.329353	0.689	0.321	5.0231e-09	10	mak16
1600	2.27955e-13	0.271272	0.964	0.731	7.41402e-09	10	cnbpa
1601	2.29635e-13	0.303575	0.365	0.092	7.46866e-09	10	e2f3
1602	2.45985e-13	0.305063	0.521	0.182	8.00042e-09	10	mybbp1a
1603	2.48014e-13	0.354403	0.383	0.119	8.0664e-09	10	cks2
1604	2.51618e-13	0.366309	0.808	0.449	8.18361e-09	10	BX927308.1
1605	3.12073e-13	0.335901	0.575	0.24	1.01499e-08	10	cenpw
1606	3.38048e-13	0.361959	0.407	0.103	1.09947e-08	10	dlx6a
1607	3.40555e-13	0.334654	0.653	0.292	1.10762e-08	10	gstm.1
1608	3.66986e-13	0.325208	0.533	0.195	1.19358e-08	10	zgc:92664
1609	4.91194e-13	0.292488	0.419	0.126	1.59756e-08	10	CKS2
1610	5.292e-13	0.384281	0.647	0.326	1.72117e-08	10	dynll2b
1611	5.6904e-13	0.308405	0.898	0.614	1.85075e-08	10	ccnd1
1612	6.0484e-13	0.274901	0.419	0.115	1.96718e-08	10	kif23
1613	6.45327e-13	0.33794	0.814	0.43	2.09886e-08	10	hapln1a
1614	7.2983e-13	0.332902	0.563	0.232	2.3737e-08	10	nolc1
1615	7.30976e-13	0.302568	0.635	0.257	2.37743e-08	10	bub3
1616	8.15358e-13	0.32858	0.587	0.224	2.65187e-08	10	FP074902.2
1617	8.15438e-13	0.292268	0.389	0.102	2.65213e-08	10	ppan
1618	9.0214e-13	0.296388	0.365	0.098	2.93412e-08	10	BX682558.1
1619	9.535e-13	0.322731	0.707	0.34	3.10116e-08	10	si:dkey-33c12.4
1620	1.04929e-12	0.25589	0.964	0.683	3.41271e-08	10	banf1
1621	1.06507e-12	0.2929	0.844	0.465	3.46403e-08	10	max
1622	1.2444e-12	0.294273	0.533	0.188	4.04727e-08	10	nop16
1623	1.42021e-12	0.279941	0.91	0.628	4.61911e-08	10	igf2bp1
1624	1.53819e-12	0.386929	0.623	0.295	5.0028e-08	10	mcm6
1625	1.61682e-12	0.284667	0.419	0.118	5.25856e-08	10	irf2a
1626	1.72066e-12	0.409777	0.587	0.256	5.59628e-08	10	larp4ab
1627	1.84625e-12	0.319861	0.76	0.401	6.00475e-08	10	c1qbp
1628	2.00241e-12	0.315501	0.617	0.267	6.51265e-08	10	lyar
1629	2.1318e-12	0.35453	0.599	0.244	6.93346e-08	10	cd151l
1630	2.19315e-12	0.341642	0.395	0.134	7.133e-08	10	rrp9
1631	2.30397e-12	0.306076	0.641	0.302	7.49344e-08	10	adka
1632	2.32752e-12	0.354674	0.383	0.117	7.57003e-08	10	mrrf
1633	2.4206e-12	0.274295	0.359	0.092	7.87275e-08	10	wdr75
1634	2.73601e-12	0.343254	0.629	0.301	8.89861e-08	10	mrpl54
1635	2.80509e-12	0.280171	0.389	0.098	9.12328e-08	10	surf6
1636	2.87098e-12	0.262004	0.958	0.781	9.33758e-08	10	cct5
1637	2.92129e-12	0.273637	0.868	0.538	9.50119e-08	10	phf5a
1638	2.94264e-12	0.276508	0.796	0.407	9.57065e-08	10	cks1b
1639	4.50691e-12	0.293105	0.563	0.224	1.46583e-07	10	dohh
1640	5.06256e-12	0.300205	0.629	0.279	1.64655e-07	10	MZT1
1641	5.42146e-12	0.284803	0.719	0.338	1.76327e-07	10	eif4e1c
1642	6.05817e-12	0.287001	0.766	0.392	1.97036e-07	10	gar1
1643	6.06591e-12	0.310774	0.449	0.164	1.97288e-07	10	ddx24
1644	6.29363e-12	0.328171	0.557	0.247	2.04694e-07	10	cox17
1645	7.28219e-12	0.296938	0.635	0.291	2.36846e-07	10	akirin2
1646	7.4427e-12	0.312152	0.569	0.232	2.42066e-07	10	ddx27
1647	9.38657e-12	0.260099	0.886	0.599	3.05289e-07	10	ak2
1648	1.3301e-11	0.296955	0.689	0.36	4.32603e-07	10	gspt1l
1649	1.34128e-11	0.2963	0.695	0.336	4.36237e-07	10	tktb
1650	1.34161e-11	0.289365	0.407	0.122	4.36344e-07	10	nuf2
1651	1.35356e-11	0.340971	0.557	0.239	4.40233e-07	10	znf593
1652	1.46066e-11	0.285598	0.503	0.178	4.75064e-07	10	nifk
1653	1.54537e-11	0.27522	0.922	0.7	5.02617e-07	10	ahcy
1654	1.82498e-11	0.281583	0.581	0.228	5.93555e-07	10	psmd10
1655	1.89268e-11	0.285266	0.443	0.147	6.15577e-07	10	pbk
1656	1.95917e-11	0.28014	0.593	0.243	6.37201e-07	10	tram1
1657	2.552e-11	0.281398	0.425	0.147	8.30011e-07	10	exosc8
1658	2.84402e-11	0.262321	0.317	0.069	9.24988e-07	10	pprc1
1659	3.0717e-11	0.342987	0.653	0.29	9.99038e-07	10	mab21l2
1660	3.07534e-11	0.315943	0.659	0.309	1.00022e-06	10	hspa9
1661	3.99141e-11	0.277126	0.425	0.152	1.29817e-06	10	eif4eb
1662	4.28455e-11	0.261053	0.802	0.472	1.39351e-06	10	etf1b
1663	4.43643e-11	0.295854	0.671	0.326	1.4429e-06	10	myg1
1664	6.96598e-11	0.289065	0.329	0.084	2.26561e-06	10	wu:fb44b02
1665	1.03655e-10	0.25779	0.611	0.254	3.37127e-06	10	timm13
1666	1.12648e-10	0.264519	0.689	0.356	3.66376e-06	10	polr2k
1667	1.26084e-10	0.270774	0.784	0.436	4.10077e-06	10	ssrp1a
1668	1.27031e-10	0.282349	0.557	0.23	4.13155e-06	10	ddx18
1669	1.45e-10	0.267003	0.353	0.105	4.71599e-06	10	ndc80
1670	1.49762e-10	0.282591	0.683	0.337	4.87086e-06	10	timm8b
1671	1.63317e-10	0.255696	0.677	0.314	5.31174e-06	10	eif2s1a
1672	1.73995e-10	0.297445	0.611	0.279	5.659e-06	10	ssb
1673	1.79477e-10	0.26689	0.772	0.427	5.8373e-06	10	st13
1674	1.8913e-10	0.262348	0.569	0.23	6.15127e-06	10	fzr1a
1675	1.92802e-10	0.285528	0.293	0.078	6.27069e-06	10	pdgfbb
1676	2.02831e-10	0.260181	0.838	0.532	6.59689e-06	10	aldoaa
1677	2.08461e-10	0.29115	0.707	0.388	6.77998e-06	10	si:dkey-102m7.3
1678	2.51681e-10	0.286283	0.437	0.153	8.18569e-06	10	grwd1
1679	2.6427e-10	0.259431	0.497	0.191	8.59512e-06	10	mrpl23
1680	2.79589e-10	0.276365	0.491	0.174	9.09336e-06	10	crabp2b
1681	3.07197e-10	0.292397	0.401	0.141	9.99129e-06	10	sept9a
1682	3.2556e-10	0.286832	0.551	0.237	1.05885e-05	10	matr3l1.1.1
1683	3.99667e-10	0.261048	0.719	0.39	1.29988e-05	10	ebna1bp2
1684	4.18584e-10	0.302599	0.431	0.153	1.3614e-05	10	apln
1685	4.75439e-10	0.255289	0.539	0.213	1.54632e-05	10	aurkaip1
1686	5.21862e-10	0.269796	0.461	0.155	1.69731e-05	10	bmp5
1687	6.52358e-10	0.252323	0.335	0.111	2.12173e-05	10	spdl1
1688	7.44974e-10	0.267445	0.808	0.5	2.42295e-05	10	cox7a2l
1689	8.35431e-10	0.298587	0.707	0.417	2.71716e-05	10	odc1
1690	8.83215e-10	0.284946	0.587	0.28	2.87257e-05	10	polr2h
1691	8.89873e-10	0.259145	0.407	0.138	2.89422e-05	10	si:dkey-251i10.3
1692	9.50377e-10	0.255264	0.874	0.646	3.09101e-05	10	ptges3b
1693	9.68307e-10	0.255736	0.419	0.142	3.14932e-05	10	utp3
1694	1.02663e-09	0.274735	0.617	0.294	3.33902e-05	10	tufm
1695	1.10221e-09	0.264999	0.76	0.427	3.58482e-05	10	pno1
1696	1.10522e-09	0.283646	0.347	0.131	3.59463e-05	10	pak1ip1
1697	1.27751e-09	0.2647	0.808	0.53	4.15497e-05	10	pfdn1
1698	1.39347e-09	0.254231	0.563	0.236	4.53213e-05	10	psmg3
1699	1.43961e-09	0.346779	0.533	0.259	4.68218e-05	10	bzw1b
1700	1.69661e-09	0.261172	0.521	0.242	5.51806e-05	10	spc24
1701	1.80345e-09	0.312071	0.395	0.157	5.86554e-05	10	hoxa2b
1702	2.11736e-09	0.274932	0.479	0.191	6.88652e-05	10	rpf2
1703	2.21678e-09	0.273224	0.461	0.195	7.20987e-05	10	ccdc58
1704	2.40019e-09	0.278545	0.629	0.33	7.80639e-05	10	si:dkey-95p16.2
1705	2.43652e-09	0.267982	0.551	0.247	7.92453e-05	10	nol7
1706	2.70954e-09	0.262187	0.503	0.202	8.8125e-05	10	timm10
1707	3.59631e-09	0.261375	0.377	0.135	0.000116966	10	arpc1b
1708	4.89342e-09	0.261169	0.647	0.346	0.000159154	10	tomm40l
1709	4.95036e-09	0.253054	0.407	0.15	0.000161006	10	ccdc187
1710	8.30971e-09	0.250858	0.443	0.177	0.000270265	10	atic
1711	8.42149e-09	0.253858	0.497	0.211	0.000273901	10	polr1d
1712	1.02667e-08	0.271195	0.443	0.193	0.000333914	10	chchd10
1713	1.03359e-08	0.266708	0.449	0.174	0.000336165	10	tenm3
1714	1.09437e-08	0.266783	0.491	0.195	0.000355932	10	adgrl2a
1715	1.41004e-08	0.283185	0.521	0.22	0.000458603	10	igf2b
1716	2.32827e-08	0.255242	0.569	0.264	0.000757248	10	sall4
1717	2.73953e-08	0.256816	0.401	0.162	0.000891005	10	gemin2
1718	2.88444e-08	0.251186	0.443	0.187	0.000938136	10	adsl
1719	3.03319e-08	0.257153	0.515	0.234	0.000986516	10	meis1a
1720	3.88771e-08	0.256092	0.635	0.327	0.00126444	10	parp1
1721	1.13941e-07	0.261252	0.563	0.302	0.00370581	10	eif4ebp3l
1722	5.32701e-07	0.304497	0.539	0.288	0.0173256	10	prrx1b
1723	1.07922e-131	1.46079	0.987	0.816	3.51005e-127	11	fabp3
1724	1.85263e-130	1.75597	0.671	0.006	6.02549e-126	11	foxd3
1725	1.75582e-128	1.44175	0.759	0.019	5.71064e-124	11	sox10
1726	2.29265e-121	2.32373	0.987	0.141	7.45661e-117	11	fabp7a
1727	1.93867e-111	1.43237	0.703	0.017	6.30534e-107	11	fxyd1
1728	1.12086e-108	1.08245	0.563	0.01	3.64549e-104	11	mcamb
1729	3.92938e-99	1.66396	0.627	0.042	1.27799e-94	11	phlda2
1730	4.32892e-97	1.1917	0.62	0.063	1.40794e-92	11	vamp5
1731	3.69415e-93	1.46126	0.975	0.327	1.20149e-88	11	sb:cb81
1732	3.97827e-85	1.00742	0.43	0.005	1.29389e-80	11	ccdc80
1733	3.53232e-75	1.39193	0.93	0.43	1.14885e-70	11	atf3
1734	3.69042e-72	1.10841	0.93	0.624	1.20027e-67	11	qkia
1735	1.15758e-68	1.27133	0.854	0.327	3.7649e-64	11	tuba8l3
1736	2.28275e-63	1.29455	0.722	0.142	7.42442e-59	11	nanos1
1737	6.93027e-53	1.45993	0.437	0.059	2.254e-48	11	rgcc
1738	7.23225e-52	0.986474	0.665	0.119	2.35222e-47	11	fosl2
1739	5.03292e-48	1.07243	0.443	0.033	1.63691e-43	11	socs3a
1740	8.79571e-48	0.868572	0.987	0.789	2.86072e-43	11	marcksl1b
1741	1.16404e-47	0.702768	1	0.912	3.78591e-43	11	tmsb4x
1742	6.51297e-47	0.999895	0.582	0.107	2.11828e-42	11	zeb2a
1743	5.86115e-44	0.861791	0.342	0.021	1.90628e-39	11	fstb
1744	1.20995e-42	0.89986	0.918	0.533	3.93526e-38	11	krt8
1745	1.59411e-40	0.900474	0.88	0.398	5.18467e-36	11	socs3b
1746	4.40076e-40	0.817884	0.43	0.06	1.4313e-35	11	ednrab
1747	1.72555e-38	0.938938	0.582	0.112	5.61218e-34	11	alcama
1748	1.70431e-36	0.943274	0.671	0.232	5.54311e-32	11	zgc:77517
1749	2.10624e-34	0.800537	0.709	0.328	6.85034e-30	11	trib3
1750	2.71323e-34	0.960565	0.392	0.041	8.8245e-30	11	mtbl
1751	3.37316e-33	0.757315	0.816	0.489	1.09709e-28	11	ywhaz
1752	1.43086e-30	0.697136	0.342	0.047	4.65373e-26	11	adam8a
1753	2.33483e-29	0.376173	0.987	0.951	7.59379e-25	11	rplp2
1754	1.01228e-27	0.609732	0.323	0.039	3.29234e-23	11	myo10l3
1755	1.11706e-27	0.930931	0.905	0.667	3.63312e-23	11	mdka
1756	1.76987e-27	0.659962	0.911	0.571	5.75632e-23	11	btg1
1757	3.04839e-27	0.529993	0.278	0.02	9.91459e-23	11	ngfrb
1758	5.38122e-27	0.930544	0.532	0.221	1.75019e-22	11	nfkbiab
1759	2.36125e-26	0.748839	0.715	0.39	7.67971e-22	11	si:ch211-286o17.1
1760	3.25811e-26	0.809195	0.367	0.053	1.05967e-21	11	igfbp1a
1761	3.5678e-26	0.746342	0.892	0.652	1.16039e-21	11	ppdpfb
1762	5.61178e-26	0.287627	1	0.975	1.82518e-21	11	rps28
1763	5.63364e-26	0.622921	0.937	0.603	1.83229e-21	11	jun
1764	3.08966e-25	0.934513	0.677	0.314	1.00488e-20	11	cxcl18b
1765	1.03963e-24	0.66432	0.911	0.589	3.3813e-20	11	junba
1766	8.90451e-24	0.564957	0.975	0.726	2.8961e-19	11	id1
1767	2.18759e-23	0.614359	0.937	0.553	7.11491e-19	11	her15.1.1
1768	6.65415e-23	0.55082	0.399	0.095	2.16419e-18	11	anxa4
1769	5.89775e-22	0.756103	0.747	0.33	1.91819e-17	11	her2
1770	1.49172e-21	0.272615	1	0.992	4.85167e-17	11	eef1a1l1
1771	2.50826e-21	0.48815	0.323	0.062	8.15788e-17	11	AKAP13
1772	1.49974e-20	0.50862	0.272	0.033	4.87775e-16	11	plekho1b
1773	1.9165e-20	0.514915	0.291	0.045	6.23322e-16	11	col18a1a
1774	2.08181e-20	0.553814	0.57	0.125	6.77087e-16	11	ckbb
1775	2.25146e-20	0.42357	0.278	0.031	7.32263e-16	11	ezrb
1776	3.49817e-20	0.577622	0.481	0.17	1.13774e-15	11	slc1a3a
1777	6.3043e-20	0.580432	0.335	0.088	2.05041e-15	11	nkd1
1778	6.41029e-20	0.480148	0.304	0.042	2.08488e-15	11	acbd7
1779	1.00126e-19	0.610567	0.608	0.325	3.2565e-15	11	lasp1
1780	1.17437e-19	0.567291	0.329	0.038	3.81953e-15	11	znf536
1781	1.54289e-19	0.474376	0.278	0.05	5.01808e-15	11	sash1a
1782	2.42215e-19	0.476158	0.291	0.029	7.8778e-15	11	pcdh10b
1783	8.23482e-19	0.923138	0.538	0.18	2.67829e-14	11	her4.1
1784	3.38723e-18	0.256876	1	0.968	1.10166e-13	11	rpl29
1785	3.85446e-18	0.475709	0.538	0.191	1.25363e-13	11	mmp14b
1786	4.14466e-18	0.668367	0.734	0.395	1.34801e-13	11	ier5l
1787	8.07551e-18	0.598034	0.31	0.064	2.62648e-13	11	lipg
1788	1.07634e-17	0.444862	0.405	0.085	3.5007e-13	11	rab3ip
1789	1.17201e-17	0.568531	0.335	0.097	3.81183e-13	11	pfn1
1790	1.43809e-17	0.521918	0.481	0.182	4.67726e-13	11	elmsan1b
1791	2.99926e-17	0.495238	0.791	0.534	9.7548e-13	11	aldoaa
1792	3.18101e-17	0.556234	0.437	0.119	1.03459e-12	11	cotl1
1793	3.42822e-17	0.495179	0.405	0.132	1.11499e-12	11	tmem176
1794	1.15561e-16	0.617922	0.437	0.158	3.7585e-12	11	metrn
1795	2.52373e-15	0.55638	0.816	0.506	8.20817e-11	11	her9
1796	2.57704e-15	0.446218	0.392	0.134	8.38157e-11	11	jak1
1797	3.09663e-15	0.4185	0.316	0.097	1.00715e-10	11	tln1
1798	3.84807e-15	0.445324	0.823	0.596	1.25155e-10	11	eef1da
1799	2.48575e-14	0.452001	0.582	0.285	8.08465e-10	11	rap1b
1800	1.35617e-13	0.526832	0.456	0.19	4.41081e-09	11	si:dkey-23i12.7
1801	2.60289e-13	0.279849	0.608	0.213	8.46565e-09	11	her12
1802	4.18508e-13	0.521829	0.766	0.55	1.36116e-08	11	marcksl1a
1803	8.22155e-13	0.443141	0.418	0.147	2.67398e-08	11	fam49a
1804	1.32472e-12	0.43486	0.608	0.377	4.30853e-08	11	gmfb
1805	1.68382e-12	0.413321	0.354	0.099	5.47646e-08	11	txnipa
1806	1.69852e-12	0.477215	0.703	0.351	5.52427e-08	11	her15.1
1807	2.20568e-12	0.387451	0.43	0.182	7.17374e-08	11	prdx5
1808	3.02717e-12	0.479854	0.601	0.346	9.84557e-08	11	higd1a
1809	3.59981e-12	0.474812	0.551	0.28	1.1708e-07	11	mcl1b
1810	4.51371e-12	0.447811	0.373	0.159	1.46804e-07	11	myl6
1811	5.67301e-12	0.429063	0.335	0.126	1.84509e-07	11	stat1a
1812	7.12227e-12	0.344455	0.278	0.064	2.31645e-07	11	nid1b
1813	9.58767e-12	0.345912	0.93	0.827	3.11829e-07	11	rsl24d1
1814	1.19029e-11	0.386792	0.646	0.388	3.8713e-07	11	atp1b1a
1815	1.83625e-11	0.443176	0.335	0.126	5.97222e-07	11	gadd45ba
1816	2.11317e-11	0.398178	0.646	0.434	6.87288e-07	11	cst14a.2
1817	2.93108e-11	0.342432	0.291	0.083	9.53306e-07	11	tbx2b
1818	4.70919e-11	0.261657	0.975	0.914	1.53162e-06	11	ppiab
1819	4.79988e-11	0.429103	0.57	0.34	1.56111e-06	11	aldh9a1a.1
1820	7.03217e-11	0.405099	0.323	0.102	2.28714e-06	11	mvp
1821	1.87574e-10	0.351976	0.835	0.654	6.10067e-06	11	gng5
1822	7.84423e-10	0.378529	0.513	0.228	2.55126e-05	11	fosl1a
1823	1.21011e-09	0.342993	0.589	0.35	3.93577e-05	11	zgc:158463
1824	1.29727e-09	0.367989	0.487	0.285	4.21924e-05	11	rps27l
1825	1.54213e-09	0.308351	0.443	0.101	5.01562e-05	11	gpm6ab
1826	1.71914e-09	0.356509	0.639	0.421	5.59135e-05	11	cdc42l
1827	1.72275e-09	0.356014	0.335	0.144	5.60307e-05	11	pdlim1
1828	2.02776e-09	0.426273	0.797	0.723	6.59508e-05	11	pfn2
1829	3.57445e-09	0.351528	0.31	0.132	0.000116255	11	pim2
1830	4.59831e-09	0.336662	0.696	0.507	0.000149556	11	arpc3
1831	5.80067e-09	0.31356	0.31	0.109	0.000188661	11	dock7
1832	5.97624e-09	0.2613	0.968	0.838	0.000194371	11	DsRedExpress
1833	6.01731e-09	0.28412	0.253	0.085	0.000195707	11	triqk
1834	6.53171e-09	0.350199	0.43	0.186	0.000212437	11	cdh6
1835	7.46051e-09	0.305413	0.323	0.138	0.000242646	11	jupa
1836	9.63086e-09	0.440354	0.475	0.208	0.000313234	11	her4.2
1837	1.5534e-08	0.280911	0.361	0.116	0.000505228	11	srgap3
1838	3.08805e-08	0.309661	0.899	0.82	0.00100436	11	myl12.1
1839	3.31077e-08	0.264214	0.873	0.721	0.00107679	11	ssr4
1840	3.70129e-08	0.327937	0.297	0.128	0.00120381	11	tspan36
1841	4.64114e-08	0.396699	0.576	0.376	0.00150948	11	rn7sk
1842	6.33937e-08	0.426018	0.323	0.139	0.00206182	11	cebpd
1843	6.7809e-08	0.306271	0.728	0.536	0.00220542	11	SERP1
1844	6.99171e-08	0.269093	0.842	0.606	0.00227399	11	junbb
1845	1.08062e-07	0.261256	0.785	0.616	0.0035146	11	romo1
1846	1.23838e-07	0.517721	0.373	0.144	0.00402771	11	her4.4
1847	1.28544e-07	0.322998	0.304	0.15	0.00418075	11	si:ch211-212k18.9
1848	1.34043e-07	0.432789	0.367	0.174	0.0043596	11	cbx7a
1849	1.60191e-07	0.295521	0.348	0.151	0.00521007	11	sox6
1850	1.61289e-07	0.356042	0.418	0.23	0.00524577	11	cited4b
1851	2.30801e-07	0.338387	0.696	0.533	0.00750657	11	ddx61
1852	3.98137e-07	0.316484	0.722	0.558	0.012949	11	gtpbp4
1853	4.83152e-07	0.309668	0.595	0.424	0.015714	11	capza1b
1854	4.8644e-07	0.32416	0.481	0.292	0.015821	11	si:dkey-28b4.7
1855	6.4169e-07	0.315453	0.576	0.395	0.0208703	11	dap1b
1856	6.44788e-07	0.316873	0.601	0.385	0.0209711	11	nrarpa
1857	6.80564e-07	0.301882	0.361	0.182	0.0221347	11	cxxc5a
1858	6.84008e-07	0.315771	0.335	0.175	0.0222467	11	zgc:100829
1859	1.05939e-06	0.349742	0.582	0.404	0.0344555	11	serpinh1b
1860	1.07742e-06	0.274377	0.513	0.295	0.035042	11	cd82a
1861	3.12547e-06	0.261824	0.785	0.631	0.101653	11	cd81a
1862	4.1068e-06	0.266255	0.253	0.126	0.13357	11	tax1bp3
1863	4.21734e-06	0.288439	0.81	0.637	0.137165	11	foxp4
1864	6.46832e-06	0.253862	0.297	0.16	0.210376	11	grwd1
1865	8.12458e-06	0.267729	0.43	0.271	0.264244	11	abracl
1866	1.76658e-05	0.310097	0.468	0.313	0.574562	11	maff
1867	2.32374e-05	0.265397	0.627	0.504	0.755774	11	arhgdia
1868	2.44366e-05	0.25507	0.285	0.169	0.794775	11	dnajc19
1869	3.40478e-05	0.253144	0.595	0.435	1	11	cnn2
1870	3.49991e-05	0.260657	0.405	0.271	1	11	npc2
1871	0.000192687	0.251639	0.449	0.321	1	11	hdlbpa
1872	0.000242327	0.256118	0.367	0.237	1	11	gstt1a
1873	0.000247899	0.300631	0.462	0.302	1	11	CR318588.4
1874	0.000388964	0.261227	0.266	0.161	1	11	tob1a
1875	0.000659499	0.257402	0.361	0.244	1	11	spry2
1876	0.00180828	0.272079	0.323	0.242	1	11	si:ch211-15b10.6
1877	2.20932e-172	2.12552	0.732	0.003	7.18561e-168	12	isl2b
1878	2.88256e-171	2.81978	0.81	0.021	9.37522e-167	12	neurod1
1879	1.08371e-128	2.43011	0.627	0.007	3.52465e-124	12	si:ch211-56a11.2
1880	1.4569e-112	2.87844	0.634	0.033	4.73843e-108	12	vim
1881	1.4985e-108	1.96251	0.529	0.003	4.87374e-104	12	tlx2
1882	2.14005e-97	1.47603	0.595	0.018	6.96028e-93	12	nes
1883	3.82848e-97	1.72063	0.843	0.328	1.24517e-92	12	tuba8l3
1884	4.40279e-97	1.6356	0.83	0.185	1.43196e-92	12	six1b
1885	1.19265e-83	1.30978	0.575	0.031	3.87896e-79	12	pcbp4
1886	2.77173e-79	1.01301	0.412	0.005	9.01478e-75	12	six2b
1887	3.02034e-75	1.04397	0.412	0.011	9.82335e-71	12	eya4
1888	1.31965e-72	1.18497	0.51	0.033	4.29204e-68	12	msi2a
1889	1.38474e-70	1.35258	0.556	0.018	4.50372e-66	12	onecut1
1890	5.19151e-62	1.16957	0.32	0.001	1.68849e-57	12	pou4f1
1891	2.82739e-61	1.49086	0.824	0.15	9.19581e-57	12	elavl3
1892	1.07196e-59	1.33542	0.817	0.279	3.48645e-55	12	ebf3a.1
1893	1.9134e-59	0.991734	0.412	0.007	6.22313e-55	12	tmeff2b
1894	1.15693e-56	1.52526	0.712	0.132	3.76281e-52	12	tmsb
1895	1.93434e-54	1.07166	0.542	0.02	6.29126e-50	12	map1aa
1896	7.51185e-54	0.861672	0.327	0.007	2.44315e-49	12	ppp1r1c
1897	2.80943e-53	0.696732	0.294	0.005	9.13737e-49	12	cerkl
1898	1.26981e-51	1.79361	0.575	0.086	4.12994e-47	12	elavl4
1899	7.03391e-51	1.11913	0.752	0.152	2.28771e-46	12	fabp7a
1900	2.02779e-50	0.987023	0.373	0.01	6.5952e-46	12	tubb2
1901	4.7597e-50	0.6293	0.275	0.002	1.54804e-45	12	gal3st3
1902	1.13554e-48	1.63925	0.647	0.124	3.69322e-44	12	stmn1b
1903	2.57242e-48	1.04449	0.575	0.141	8.36655e-44	12	fam49a
1904	1.99214e-47	0.82621	0.373	0.009	6.47924e-43	12	dachb
1905	1.60795e-46	0.983772	0.51	0.114	5.22971e-42	12	hccsb
1906	2.94502e-46	1.28366	0.451	0.027	9.57837e-42	12	nrn1a
1907	3.21203e-46	0.995271	0.379	0.014	1.04468e-41	12	insm1b
1908	7.49479e-46	1.12244	0.444	0.055	2.43761e-41	12	si:ch211-152c2.3
1909	4.83221e-42	1.04097	0.784	0.316	1.57163e-37	12	si:dkey-56m19.5
1910	2.1102e-40	1.10222	0.588	0.149	6.86322e-36	12	nanos1
1911	1.0134e-38	0.64583	0.366	0.031	3.29597e-34	12	six4b
1912	6.80645e-36	0.730847	0.366	0.019	2.21373e-31	12	bcam
1913	9.05556e-36	0.638777	0.307	0.019	2.94523e-31	12	ngfrb
1914	6.03828e-35	0.730402	0.399	0.045	1.96389e-30	12	ptprfb
1915	6.76428e-35	1.05255	0.686	0.206	2.20002e-30	12	tuba1a
1916	1.22452e-33	1.08508	0.34	0.045	3.98263e-29	12	kctd12.2
1917	1.2478e-33	0.795422	0.275	0.008	4.05836e-29	12	chga
1918	4.21809e-33	0.971831	0.405	0.029	1.37189e-28	12	scrt2
1919	1.28649e-32	1.08149	0.529	0.183	4.18419e-28	12	cdh6
1920	2.44216e-30	0.897638	0.542	0.085	7.94287e-26	12	dlb
1921	8.04136e-29	1.01102	0.863	0.606	2.61537e-24	12	jun
1922	4.88212e-27	0.609266	0.268	0.02	1.58786e-22	12	isl2a
1923	6.17482e-27	0.965942	0.556	0.225	2.0083e-22	12	mycb
1924	3.53892e-25	0.778215	0.464	0.051	1.151e-20	12	im:7152348
1925	6.95704e-25	0.710837	0.758	0.462	2.26271e-20	12	irf2bp2b
1926	3.44332e-24	0.705763	0.536	0.097	1.11991e-19	12	gpm6ab
1927	7.24543e-24	0.582053	0.915	0.769	2.3565e-19	12	h3f3b.1.2
1928	3.61661e-23	0.370674	1	0.987	1.17627e-18	12	ptmab
1929	5.03662e-23	0.626772	0.412	0.038	1.63811e-18	12	sncb
1930	3.36382e-22	0.593724	0.301	0.074	1.09405e-17	12	smad1
1931	7.26933e-22	0.55341	0.301	0.03	2.36428e-17	12	ccdc85b
1932	1.86438e-21	0.774462	0.542	0.202	6.06371e-17	12	hist2h2l
1933	5.75006e-21	0.76842	0.464	0.172	1.87015e-16	12	eya1
1934	7.52132e-21	0.78812	0.275	0.025	2.44624e-16	12	snap25a
1935	7.79515e-21	0.719564	0.281	0.032	2.5353e-16	12	irx1a
1936	8.55591e-21	0.690725	0.255	0.022	2.78273e-16	12	tmem178b
1937	2.55457e-20	0.532974	0.314	0.071	8.30849e-16	12	zeb1b
1938	3.75811e-20	0.575965	0.366	0.087	1.22229e-15	12	rab3ip
1939	3.07781e-19	0.690183	0.275	0.042	1.00103e-14	12	calm1b
1940	3.53265e-19	0.665702	0.314	0.073	1.14896e-14	12	auts2b
1941	2.55495e-18	0.663726	0.314	0.041	8.30971e-14	12	mllt11
1942	4.25165e-18	0.712395	0.542	0.29	1.38281e-13	12	si:dkey-28b4.7
1943	7.7087e-18	0.632115	0.49	0.21	2.50718e-13	12	rasgef1ba
1944	9.02237e-18	0.931394	0.654	0.41	2.93444e-13	12	calm1a
1945	1.66601e-17	0.587945	0.359	0.094	5.41852e-13	12	apc
1946	1.75253e-17	0.637192	0.51	0.18	5.69992e-13	12	gng2
1947	2.22529e-17	0.51762	0.935	0.831	7.23752e-13	12	atf4b
1948	4.4974e-17	0.568989	0.902	0.751	1.46273e-12	12	h2afx1
1949	7.65325e-17	0.852205	0.444	0.138	2.48914e-12	12	lfng
1950	1.65186e-16	0.785423	0.359	0.073	5.37252e-12	12	gng3
1951	2.84698e-16	0.473089	0.359	0.116	9.2595e-12	12	aktip
1952	3.31561e-16	1.08287	0.542	0.22	1.07837e-11	12	her4.2.1
1953	3.69854e-16	0.520244	0.307	0.033	1.20291e-11	12	stap2a
1954	4.22404e-16	0.481984	0.745	0.463	1.37383e-11	12	rab2a
1955	4.32943e-16	0.728982	0.261	0.027	1.4081e-11	12	adcyap1b
1956	8.6849e-16	0.656943	0.386	0.141	2.82468e-11	12	fzd8a
1957	4.48022e-15	0.52238	0.399	0.143	1.45715e-10	12	klf7a
1958	4.59548e-15	0.474689	0.275	0.023	1.49463e-10	12	insm1a
1959	6.02067e-15	0.583855	0.301	0.118	1.95816e-10	12	ap1s1
1960	9.75297e-15	0.464163	0.824	0.657	3.17206e-10	12	ywhae1
1961	2.27497e-14	0.549298	0.484	0.173	7.39912e-10	12	dla
1962	3.54881e-14	0.599942	0.34	0.162	1.15421e-09	12	cbfb
1963	4.11611e-14	0.463296	0.974	0.913	1.33872e-09	12	tmsb4x
1964	5.96562e-14	0.408696	0.974	0.933	1.94026e-09	12	ptmaa
1965	7.66447e-14	0.493996	0.359	0.138	2.49279e-09	12	gabarapa
1966	1.2258e-13	0.595167	0.562	0.334	3.98678e-09	12	trib3
1967	1.47411e-13	0.42801	0.922	0.819	4.79439e-09	12	fabp3
1968	3.23273e-13	0.391331	0.281	0.076	1.05141e-08	12	plekhg4
1969	3.42937e-13	0.5745	0.68	0.449	1.11537e-08	12	arl4cb
1970	5.15813e-13	0.450663	0.771	0.577	1.67763e-08	12	gabarapb
1971	1.21891e-12	0.55202	0.327	0.116	3.96439e-08	12	sesn1
1972	1.42066e-12	0.384324	0.288	0.058	4.62054e-08	12	ppm1la
1973	3.31884e-12	0.686711	0.654	0.46	1.07942e-07	12	calm2a
1974	3.52013e-12	0.481358	0.758	0.594	1.14489e-07	12	ptp4a1
1975	5.65457e-12	0.477891	0.275	0.07	1.83909e-07	12	elmo1
1976	7.18414e-12	0.438679	0.366	0.152	2.33657e-07	12	lysmd2
1977	8.80094e-12	0.420863	0.771	0.582	2.86242e-07	12	vdac1
1978	1.02238e-11	0.492459	0.425	0.234	3.32517e-07	12	cnp
1979	2.28596e-11	0.516768	0.353	0.157	7.43487e-07	12	tob1a
1980	4.0035e-11	0.354334	0.34	0.087	1.3021e-06	12	tmem35
1981	6.0775e-11	0.5107	0.314	0.097	1.97665e-06	12	ywhag2
1982	6.36347e-11	0.336761	0.928	0.86	2.06966e-06	12	oaz1b
1983	7.70908e-11	0.407483	0.654	0.397	2.5073e-06	12	mdh1aa
1984	1.48343e-10	0.380959	0.255	0.041	4.82472e-06	12	myt1a
1985	1.81195e-10	0.364713	0.268	0.059	5.89319e-06	12	gdi1
1986	2.87e-10	0.410343	0.34	0.124	9.3344e-06	12	cotl1
1987	3.75927e-10	0.295052	0.915	0.792	1.22267e-05	12	marcksl1b
1988	4.99362e-10	0.368073	0.333	0.118	1.62413e-05	12	zeb2a
1989	5.06461e-10	0.417258	0.588	0.382	1.64721e-05	12	si:dkey-276j7.1
1990	8.56986e-10	0.374544	0.268	0.081	2.78726e-05	12	traf4a
1991	1.36024e-09	0.332417	0.294	0.04	4.42403e-05	12	neurod4
1992	1.68156e-09	0.3952	0.294	0.103	5.46912e-05	12	klf7b
1993	1.68322e-09	0.472172	0.438	0.194	5.4745e-05	12	sox4a.1
1994	1.88773e-09	0.526188	0.51	0.308	6.13965e-05	12	gapdhs
1995	1.92511e-09	0.419176	0.575	0.403	6.26124e-05	12	mapre1b
1996	2.26823e-09	0.361898	0.523	0.333	7.37719e-05	12	reep5
1997	2.60466e-09	0.503204	0.654	0.569	8.4714e-05	12	vdac3
1998	2.64413e-09	0.378402	0.294	0.113	8.59977e-05	12	hacd2
1999	2.69032e-09	0.461834	0.327	0.16	8.74999e-05	12	cpeb4b
[truncated: 957 more rows]

## Sheet: 1.5d_fli1a+_sox10+ RNA
	p_val	avg_logFC	pct.1	pct.2	p_val_adj	cluster	gene
1	9.54454e-30	1.39057	0.957	0.7	3.10436e-25	0	ier2a
2	2.43897e-28	0.287362	0.082	0.266	7.93276e-24	0	plk1
3	2.94464e-26	3.9107	0.734	0.459	9.57745e-22	0	hey1
4	8.38262e-22	5.38341	0.698	0.274	2.72645e-17	0	grem2b
5	5.14207e-18	1.39436	0.288	0.123	1.67246e-13	0	her2
6	3.11228e-16	0.453266	0.486	0.289	1.01227e-11	0	slc25a32a
7	7.68251e-14	3.06468	0.545	0.357	2.49874e-09	0	si:dkey-23i12.7
8	2.06495e-12	0.357927	0.457	0.28	6.71625e-08	0	ahi1
9	2.95959e-12	0.787177	0.347	0.201	9.62605e-08	0	cdkn1ca
10	7.94749e-12	3.15561	0.691	0.439	2.58492e-07	0	phlda3
11	1.04712e-11	0.301174	0.26	0.13	3.40575e-07	0	lrig1
12	2.06492e-11	1.24386	0.271	0.102	6.71615e-07	0	ppdpfa
13	1.939e-10	0.3144	0.316	0.187	6.3066e-06	0	sertad2a
14	2.29106e-10	34.4818	0.908	0.846	7.45167e-06	0	calm3b
15	2.75175e-10	2.1193	0.616	0.431	8.95007e-06	0	si:dkey-244a7.1
16	3.81951e-10	3.03785	0.285	0.133	1.2423e-05	0	bmpr1ba
17	6.03504e-10	3.37504	0.568	0.626	1.9629e-05	0	clta
18	9.88695e-10	2.40918	0.37	0.213	3.21573e-05	0	sox4a.1
19	3.13746e-09	9.97198	0.333	0.382	0.000102046	0	zgc:77517
20	7.00436e-09	95.3906	0.934	0.86	0.000227817	0	calm3a
21	7.61917e-09	10.3734	0.477	0.331	0.000247814	0	gadd45ba
22	1.02136e-08	0.266965	0.375	0.261	0.000332197	0	ogdha
23	3.22394e-08	0.295641	0.71	0.545	0.00104859	0	hmgb3b
24	3.34212e-08	36.3906	0.502	0.573	0.00108702	0	calm2a
25	1.68492e-07	0.339748	0.3	0.21	0.00548021	0	soga1
26	1.94852e-07	0.287694	0.267	0.166	0.00633757	0	tsc22d3
27	7.83042e-07	0.388604	0.389	0.279	0.0254684	0	zgc:100829
28	8.58577e-06	1.93228	0.698	0.692	0.279252	0	atp5po
29	1.41697e-05	2.24183	1	0.971	0.460871	0	rps18
30	1.62402e-05	14.3725	0.955	0.817	0.528211	0	fosab
31	2.69074e-05	65.5259	0.623	0.47	0.875162	0	calm1a
32	3.22591e-05	6.64918	0.691	0.517	1	0	lin28a
33	3.49374e-05	0.568314	0.583	0.467	1	0	ier2b
34	4.65797e-05	0.501325	0.262	0.191	1	0	si:dkey-79d12.5
35	6.29209e-05	0.297338	0.297	0.197	1	0	gadd45bb
36	0.000115718	1.3568	0.776	0.741	1	0	ptges3b
37	0.000142593	1.83895	0.465	0.331	1	0	twist3
38	0.000160703	51.3418	0.477	0.53	1	0	gstp1
39	0.00036209	1.86148	0.368	0.425	1	0	eif4e1c
40	0.000448314	1.0978	0.243	0.317	1	0	ndrg2
41	0.000526382	2.7989	0.852	0.737	1	0	tomm20b
42	0.00130069	4.20084	0.545	0.531	1	0	minos1
43	0.00173883	29.3497	0.936	0.811	1	0	oaz1a
44	0.00351445	0.372448	0.347	0.28	1	0	arhgap5
45	0.00409794	2.27962	0.597	0.607	1	0	snrnp70
46	0.00436187	2.31	0.92	0.769	1	0	mdka
47	0.00452572	40.2095	0.524	0.417	1	0	zgc:109934
48	0.0069117	0.37075	0.37	0.279	1	0	cish
49	0.00845354	1.08847	0.776	0.724	1	0	ndufb8
50	2.51782e-282	19.3929	1	0.949	8.1892e-278	1	h3f3b.1
51	1.08533e-242	127.385	1	0.972	3.53002e-238	1	hmgb2a
52	3.99136e-210	81.3928	1	0.994	1.29819e-205	1	hmgn2
53	1.15111e-200	50.3744	1	0.98	3.74397e-196	1	rps3a
54	1.15408e-200	3.40114	0.993	0.672	3.75364e-196	1	banf1
55	6.83115e-197	49.7855	1	0.957	2.22183e-192	1	hmgb2b
56	7.1892e-196	8.55601	1	0.937	2.33829e-191	1	ran
57	1.24273e-192	14.3928	1	0.974	4.04198e-188	1	ptmab
58	9.93034e-191	63.0795	1	0.967	3.22984e-186	1	hmga1a
59	1.51269e-189	26.3928	1	0.978	4.92002e-185	1	rpl10a
60	8.79625e-189	48.1523	1	0.986	2.86098e-184	1	rps9
61	9.19503e-189	31.3903	1	0.97	2.99068e-184	1	rack1
62	7.153e-186	18.0371	1	0.955	2.32651e-181	1	h2afvb
63	7.65032e-186	17.331	0.901	0.311	2.48827e-181	1	mki67
64	5.80583e-183	7.44457	0.997	0.761	1.88834e-178	1	stmn1a
65	3.8644e-181	4.38608	1	0.966	1.2569e-176	1	rps3
66	8.7919e-181	38.3928	1	0.975	2.85957e-176	1	rpl7
67	3.1987e-179	51.3861	1	0.98	1.04038e-174	1	rpl10
68	1.04657e-178	15.2659	1	0.982	3.40396e-174	1	rps4x
69	5.73045e-175	23.3928	1	0.988	1.86383e-170	1	rpl7a
70	1.40143e-174	9.39279	1	0.981	4.55815e-170	1	rpl18
71	1.68671e-174	32.3927	1	0.99	5.48602e-170	1	rplp2l
72	2.54419e-174	23.3938	1	0.989	8.27498e-170	1	rpl18a
73	1.82299e-173	47.3927	1	0.987	5.92926e-169	1	rps7
74	2.52205e-173	49.3745	1	0.98	8.20296e-169	1	rps23
75	2.77427e-173	35.3929	1	0.969	9.02332e-169	1	cirbpa
76	1.57974e-170	8.39297	0.997	0.78	5.1381e-166	1	cbx3a
77	3.2429e-170	5.7063	1	0.984	1.05475e-165	1	rps8a
78	1.10897e-169	48.265	1	0.974	3.60693e-165	1	slc25a5
79	2.94023e-169	30.3928	1	0.979	9.56311e-165	1	ppiaa
80	1.45368e-168	2.4502	0.91	0.302	4.7281e-164	1	cks1b
81	1.02299e-167	43.633	1	0.974	3.32728e-163	1	rps11
82	1.27523e-167	24.3928	1	0.981	4.14767e-163	1	rpl21
83	1.52347e-167	25.3859	1	0.974	4.9551e-163	1	rpl13a
84	8.64487e-167	36.3733	1	0.972	2.81174e-162	1	rps10
85	1.99317e-166	27.3928	1	0.981	6.48278e-162	1	rps27a
86	3.89586e-166	26.6984	1	0.976	1.26713e-161	1	rps13
87	3.69033e-165	22.3439	1	0.983	1.20028e-160	1	rpl9
88	1.22136e-164	15.3928	1	0.98	3.97247e-160	1	rpl8
89	1.58467e-164	23.3919	1	0.981	5.15413e-160	1	rps5
90	1.96084e-164	30.3861	1	0.979	6.37763e-160	1	rpl15
91	3.04651e-164	10.3936	1	0.95	9.90876e-160	1	rpl4
92	3.5899e-164	31.3928	1	0.985	1.16761e-159	1	rpl11
93	2.8688e-163	40.3861	1	0.98	9.33079e-159	1	rps27.1
94	2.20429e-162	20.3903	1	0.976	7.16944e-158	1	rpl19
95	2.36889e-162	29.3871	1	0.967	7.70481e-158	1	si:ch73-281n10.2
96	8.16208e-162	27.3928	1	0.997	2.65472e-157	1	rplp1
97	8.613e-162	40.3928	1	0.98	2.80138e-157	1	rps25
98	3.12254e-161	39.3927	1	0.981	1.01561e-156	1	rps6
99	1.16341e-160	61.3928	1	0.994	3.78398e-156	1	rps20
100	4.15297e-160	10.3746	1	0.985	1.35075e-155	1	rpl13
101	2.59766e-159	104.392	1	0.994	8.4489e-155	1	eef1a1l1
102	2.61724e-159	38.3928	1	0.985	8.51259e-155	1	hspa8
103	4.88758e-159	3.39279	1	0.98	1.58969e-154	1	rpl17
104	1.25994e-158	15.3928	1	0.99	4.09796e-154	1	rps15a
105	1.4306e-158	46.3746	1	0.988	4.65302e-154	1	rpl37.1
106	7.53822e-158	57.3928	1	0.991	2.45181e-153	1	rps2
107	1.12963e-157	13.3928	1	0.982	3.67413e-153	1	rps12
108	2.1067e-157	18.7726	1	0.985	6.85206e-153	1	rpl28
109	2.51325e-157	48.3927	1	0.99	8.17435e-153	1	rpl32
110	7.51359e-157	7.256	0.997	0.876	2.4438e-152	1	sumo3a
111	1.25896e-156	22.3899	1	0.957	4.09478e-152	1	rps26
112	3.13172e-156	45.0793	1	0.987	1.01859e-151	1	rpl24
113	6.98303e-155	34.3922	1	0.981	2.27123e-150	1	rpl35
114	8.2256e-155	9.3989	1	0.97	2.67538e-150	1	rpl23a
115	1.1042e-152	22.7055	1	0.988	3.59143e-148	1	rpsa
116	1.15944e-152	52.2637	1	0.976	3.77109e-148	1	rps21
117	6.62096e-152	24.3311	1	0.964	2.15347e-147	1	rpl30
118	1.80522e-151	44.3928	1	0.989	5.87147e-147	1	rps24
119	5.23951e-151	19.3441	1	0.946	1.70415e-146	1	uba52
120	9.35818e-151	49.3826	1	0.958	3.04375e-146	1	eef1g
121	3.6922e-150	37.3928	1	0.978	1.20089e-145	1	rpl27
122	4.25547e-150	27.3928	1	0.971	1.38409e-145	1	rpl38
123	1.05021e-149	0.541533	1	0.971	3.41582e-145	1	rps18
124	1.63178e-149	3.84482	0.871	0.365	5.30737e-145	1	arpp19b
125	1.63249e-149	19.284	1	0.986	5.30969e-145	1	rpl36a
126	1.10788e-148	9.55493	1	0.965	3.60339e-144	1	h3f3d
127	3.18815e-148	12.3928	1	0.984	1.03695e-143	1	rps16
128	6.38417e-148	26.3378	1	0.977	2.07645e-143	1	rps28
129	4.30783e-147	2.7103	1	0.978	1.40112e-142	1	rpl35a
130	9.55908e-147	21.3927	0.997	0.812	3.10909e-142	1	tubb2b
131	2.21733e-146	26.3903	1	0.985	7.21187e-142	1	rpl23
132	2.25372e-146	4.43744	1	0.963	7.33023e-142	1	nme2b.1
133	1.03689e-145	3.98262	0.993	0.787	3.37248e-141	1	syncrip
134	1.31812e-145	19.3856	1	0.971	4.28719e-141	1	rpl22
135	1.62465e-144	4.06019	0.929	0.506	5.28418e-140	1	pclaf
136	3.3508e-144	4.51843	1	0.871	1.08985e-139	1	eif3ea
137	6.22659e-144	13.8012	0.998	0.873	2.0252e-139	1	snrpf
138	1.23869e-143	22.265	1	0.924	4.02884e-139	1	rpl5a
139	9.83092e-143	24.1397	1	0.948	3.19751e-138	1	khdrbs1a
140	5.81161e-142	3.23568	0.92	0.526	1.89023e-137	1	jpt2
141	8.3087e-142	10.5853	0.991	0.833	2.7024e-137	1	h2afva
142	1.16973e-141	8.46512	1	0.956	3.80454e-137	1	hnrnpa0l.1
143	1.39451e-141	38.3875	1	0.98	4.53564e-137	1	rpl36
144	2.39903e-141	4.39527	1	0.972	7.80285e-137	1	rps26l
145	2.17515e-139	6.36833	0.997	0.83	7.07467e-135	1	snrpd1
146	3.17562e-139	3.60169	0.913	0.484	1.03287e-134	1	chaf1a
147	8.86742e-139	26.9842	1	0.984	2.88413e-134	1	rpl29
148	9.32769e-139	8.41099	1	0.966	3.03383e-134	1	rpl31
149	3.03516e-138	6.53607	1	0.972	9.87186e-134	1	RPS17
150	5.7697e-138	4.88641	1	0.923	1.87659e-133	1	hmgn7
151	3.88491e-137	21.3928	1	0.989	1.26357e-132	1	rpl39
152	8.49848e-137	27.2723	1	0.985	2.76413e-132	1	zgc:171772
153	1.33192e-136	3.705	1	0.919	4.33207e-132	1	rpl5b
154	3.15653e-135	10.3746	1	0.979	1.02666e-130	1	rpl12
155	4.41438e-135	5.41891	1	0.83	1.43578e-130	1	si:ch211-288g17.3
156	9.99383e-135	9.19446	0.998	0.823	3.25049e-130	1	seta
157	2.47309e-132	1.44294	0.99	0.819	8.04372e-128	1	acin1a
158	2.65126e-132	9.45565	1	0.9	8.62322e-128	1	fkbp1aa
159	7.46776e-132	31.2596	1	0.957	2.42889e-127	1	eef2b
160	4.95124e-131	4.39267	1	0.984	1.61039e-126	1	rpl34
161	1.74226e-130	3.11466	0.998	0.903	5.6667e-126	1	eif5a
162	1.08558e-127	20.0835	1	0.945	3.53084e-123	1	hmgn6
163	1.48007e-127	1.58085	0.92	0.481	4.81394e-123	1	lbr
164	3.23072e-126	61.3928	1	0.98	1.05079e-121	1	tpt1
165	1.20378e-124	6.11889	1	0.917	3.91531e-120	1	serbp1a
166	1.49117e-124	7.39253	1	0.918	4.85003e-120	1	tubb4b
167	3.13239e-124	3.99354	1	0.915	1.01881e-119	1	btf3
168	7.66011e-124	15.328	0.998	0.887	2.49145e-119	1	sem1
169	1.51296e-122	8.29608	1	0.883	4.92091e-118	1	tma7
170	1.98206e-119	42.9851	1	0.982	6.44664e-115	1	ybx1
171	1.34568e-118	10.3743	1	0.91	4.37684e-114	1	rpl22l1
172	1.89183e-118	5.70317	0.955	0.748	6.15316e-114	1	sumo3b
173	4.12823e-118	7.05062	0.995	0.863	1.34271e-113	1	snrpe
174	1.37977e-117	6.22915	0.685	0.13	4.4877e-113	1	top2a
175	9.47614e-116	1.21241	0.642	0.144	3.08212e-111	1	cdca5
176	1.62104e-115	3.38113	1	0.943	5.27243e-111	1	zgc:56493
177	1.91232e-115	2.54303	1	0.886	6.21983e-111	1	eif3f
178	9.18964e-115	4.82654	0.984	0.774	2.98893e-110	1	srsf2a
179	1.14238e-114	2.21345	0.887	0.48	3.71558e-110	1	cenpx
180	2.04747e-114	20.9834	0.863	0.43	6.65941e-110	1	dlx2a
181	9.93559e-114	1.51172	1	0.959	3.23155e-109	1	naca
182	4.30507e-113	5.48809	0.983	0.756	1.40022e-108	1	ube2v2
183	1.55432e-112	12.8329	0.983	0.739	5.05541e-108	1	ranbp1
184	1.70765e-111	3.27356	0.967	0.728	5.55412e-107	1	dpy30
185	1.59072e-110	1.96997	0.797	0.332	5.17383e-106	1	tmpoa
186	1.02224e-108	3.29615	0.597	0.137	3.32485e-104	1	hist1h4l.12
187	9.45735e-108	3.54683	0.993	0.807	3.076e-103	1	hmgb1a
188	1.28005e-107	3.01702	0.95	0.655	4.16335e-103	1	pin1
189	1.76884e-107	3.24346	0.856	0.491	5.75315e-103	1	hcfc1a
190	6.40743e-107	7.81509	0.997	0.859	2.08402e-102	1	snrpg
191	3.01214e-106	2.67392	0.96	0.652	9.79697e-102	1	ube2ib
192	2.59236e-105	5.95691	0.986	0.798	8.43166e-101	1	lsm7
193	3.29289e-104	36.3919	1	0.972	1.07101e-99	1	si:ch73-1a9.3
194	7.7675e-104	13.2037	1	0.886	2.52638e-99	1	ptmaa
195	1.02148e-103	1.66071	0.995	0.832	3.32235e-99	1	setb
196	1.50589e-103	7.55911	0.984	0.742	4.89789e-99	1	si:ch211-51e12.7
197	5.30152e-103	4.31708	0.988	0.769	1.72432e-98	1	cnbpa
198	1.77612e-102	2.42517	0.932	0.615	5.77683e-98	1	srsf1a
199	2.14732e-102	5.26808	1	0.96	6.98414e-98	1	rplp2
200	4.58818e-102	11.9854	0.997	0.866	1.49231e-97	1	sub1a
201	1.83607e-101	4.21935	0.995	0.839	5.97181e-97	1	eif3ba
202	2.31832e-101	1.83015	0.737	0.268	7.54034e-97	1	cenpw
203	3.49759e-101	2.78943	0.986	0.774	1.13759e-96	1	cct5
204	8.87715e-101	1.86507	0.923	0.59	2.88729e-96	1	nutf2l
205	1.73717e-100	5.87587	1	0.871	5.65014e-96	1	h3f3b.1.1
206	2.15184e-100	2.76906	0.929	0.61	6.99886e-96	1	u2af1
207	3.24801e-100	3.16984	0.972	0.776	1.05641e-95	1	cct3
208	3.03219e-98	4.05142	0.983	0.812	9.8622e-94	1	smarce1
209	6.10268e-98	2.17218	0.656	0.141	1.9849e-93	1	CABZ01058261.1
210	1.20749e-97	1.84369	0.729	0.177	3.92738e-93	1	ccna2
211	3.10022e-97	8.46492	0.958	0.73	1.00835e-92	1	ddx61
212	8.206e-97	2.52658	0.864	0.504	2.669e-92	1	stag2b
213	1.53184e-96	8.69767	0.948	0.708	4.98232e-92	1	igf2bp1
214	2.55194e-96	1.09444	0.984	0.757	8.30017e-92	1	cct8
215	6.4658e-96	11.6515	0.786	0.341	2.103e-91	1	mab21l2
216	7.6228e-96	7.70584	0.917	0.649	2.47932e-91	1	pcna
217	2.69688e-95	5.89065	0.991	0.79	8.77161e-91	1	cct4
218	3.60558e-95	3.08641	0.963	0.707	1.17271e-90	1	lsm5
219	2.07149e-94	2.83133	0.991	0.8	6.73751e-90	1	tcp1
220	9.28484e-94	1.94099	0.906	0.593	3.01989e-89	1	khsrp
221	1.43283e-93	0.488426	0.977	0.749	4.66029e-89	1	eif3ha
222	1.64079e-93	2.01514	0.983	0.756	5.33666e-89	1	eef1db
223	7.47915e-93	5.39042	0.99	0.8	2.43259e-88	1	atp5mc3a
224	8.65998e-93	18.1356	1	0.924	2.81666e-88	1	hnrnpaba
225	1.0915e-92	5.10982	0.951	0.703	3.5501e-88	1	atrx
226	1.23274e-92	2.57576	0.704	0.238	4.00949e-88	1	asf1ba
227	1.8203e-92	9.19208	0.981	0.737	5.92053e-88	1	cbx5
228	7.92567e-92	21.6758	1	0.949	2.57782e-87	1	eef1b2
229	2.0548e-91	4.20131	0.983	0.803	6.68323e-87	1	atp5fa1
230	3.71599e-91	9.6461	0.837	0.479	1.20863e-86	1	twist1b
231	5.48016e-91	3.66242	0.946	0.618	1.78242e-86	1	pa2g4b
232	5.48986e-91	5.25007	0.998	0.825	1.78558e-86	1	rbm8a
233	5.8474e-91	0.641962	0.979	0.735	1.90187e-86	1	hnrnpa1b
234	3.23807e-90	9.03585	0.986	0.814	1.05318e-85	1	rbx1
235	3.42002e-90	3.68733	0.993	0.858	1.11236e-85	1	slc25a3b
236	3.52664e-90	2.3325	0.854	0.467	1.14704e-85	1	nucks1b
237	3.92875e-90	3.19713	0.977	0.768	1.27783e-85	1	sf3b5
238	4.07646e-90	3.96282	0.96	0.749	1.32587e-85	1	eif4a1a
239	4.15588e-90	4.49029	0.889	0.619	1.3517e-85	1	ier5
240	4.3763e-90	6.57441	0.96	0.749	1.42339e-85	1	lsm8
241	3.00175e-89	18.3473	0.633	0.285	9.76318e-85	1	dlx5a
242	3.7601e-89	3.62551	0.93	0.653	1.22297e-84	1	smarca4a
243	1.52631e-88	2.41341	0.937	0.639	4.96431e-84	1	meaf6
244	2.8102e-88	2.22444	0.981	0.818	9.14018e-84	1	cct2.1
245	4.18376e-88	3.76894	0.77	0.36	1.36077e-83	1	rrm1
246	5.25273e-88	2.09779	0.941	0.668	1.70845e-83	1	smc1al
247	5.88387e-88	7.97873	0.76	0.368	1.91373e-83	1	lmo4a
248	6.56816e-88	0.978702	0.976	0.759	2.13629e-83	1	idh2
249	2.58883e-87	1.70565	1	0.867	8.42016e-83	1	rsl24d1
250	2.81925e-87	40.3237	1	0.982	9.16962e-83	1	cirbpb
251	4.69882e-87	0.693702	0.638	0.2	1.52829e-82	1	zgc:153409
252	9.37252e-87	2.62024	0.939	0.631	3.04841e-82	1	taf15
253	1.90368e-86	1.13988	0.951	0.652	6.19173e-82	1	chd4a
254	1.08265e-85	5.20255	0.983	0.775	3.52132e-81	1	ube2v1
255	4.00241e-85	1.86393	0.991	0.854	1.30178e-80	1	pomp
256	5.52073e-85	4.15888	0.859	0.499	1.79562e-80	1	ssrp1a
257	8.39729e-85	1.40611	0.741	0.403	2.73122e-80	1	tuba1b
258	8.79261e-85	8.14373	0.946	0.675	2.8598e-80	1	srsf5a
259	2.2122e-84	16.6826	0.998	0.892	7.19517e-80	1	eif5a2
260	2.92382e-84	1.31993	0.73	0.336	9.50972e-80	1	lin52
261	5.96037e-84	0.836319	0.583	0.142	1.93861e-79	1	smc2
262	8.76048e-84	1.49413	0.906	0.582	2.84935e-79	1	brd3b
263	9.34155e-84	2.41092	0.948	0.696	3.03834e-79	1	eif3s10
264	5.59584e-83	2.71599	0.936	0.647	1.82005e-78	1	eif3k
265	8.05227e-83	3.23136	0.711	0.306	2.619e-78	1	CABZ01005379.1
266	1.04426e-82	0.696343	0.953	0.685	3.39646e-78	1	polr2d
267	1.25939e-82	7.37847	0.988	0.81	4.09618e-78	1	srsf3b
268	1.35964e-82	2.0933	0.944	0.66	4.42224e-78	1	snrpc
269	3.287e-82	1.897	0.866	0.531	1.0691e-77	1	smarcd1
270	1.68405e-81	0.732517	0.8	0.336	5.47738e-77	1	dek
271	1.03155e-80	11.5175	1	0.892	3.35513e-76	1	hnrnpa0b
272	2.13869e-80	2.18241	0.861	0.5	6.9561e-76	1	yap1
273	9.53498e-80	4.29688	0.984	0.78	3.10125e-75	1	ak2
274	1.6421e-79	2.19476	0.986	0.775	5.34092e-75	1	eif3i
275	2.50824e-79	2.34008	0.913	0.568	8.15806e-75	1	u2af2b
276	3.40353e-79	15.265	0.967	0.785	1.107e-74	1	her6
277	9.15078e-79	2.32289	0.997	0.928	2.97629e-74	1	mt-co1
278	1.02062e-78	1.82283	0.743	0.361	3.31958e-74	1	ctcf
279	1.09563e-78	1.80442	1	0.874	3.56352e-74	1	cox7b
280	1.37036e-78	2.01445	0.927	0.555	4.45709e-74	1	rbbp4
281	6.28076e-78	4.57604	0.963	0.747	2.04282e-73	1	cnbpb
282	1.16781e-77	24.2277	0.668	0.284	3.79831e-73	1	barx1
283	1.31972e-77	9.45196	0.915	0.638	4.29237e-73	1	si:dkey-67c22.2
284	1.66284e-77	0.497243	0.866	0.587	5.40839e-73	1	atf7ip
285	2.34235e-77	3.84695	0.852	0.511	7.6185e-73	1	chd7
286	3.97121e-77	2.79482	0.941	0.673	1.29163e-72	1	magoh
287	9.14635e-77	3.78214	0.903	0.653	2.97485e-72	1	eny2
288	1.72461e-76	2.05783	0.659	0.283	5.6093e-72	1	marcksa
289	2.60439e-76	12.2007	0.991	0.813	8.47078e-72	1	nucks1a
290	5.39939e-76	1.69548	0.863	0.536	1.75615e-71	1	puf60a
291	7.00539e-76	11.3757	0.946	0.655	2.2785e-71	1	twist1a
292	7.00571e-76	2.39191	0.948	0.741	2.27861e-71	1	pabpn1
293	7.35907e-76	3.26992	0.915	0.678	2.39354e-71	1	lsm12b
294	9.98533e-76	4.29325	0.977	0.794	3.24773e-71	1	atf4b
295	1.59239e-75	1.31572	0.913	0.609	5.17925e-71	1	drap1
296	2.29385e-74	11.3593	0.969	0.762	7.46076e-70	1	ncl
297	2.84763e-74	1.84917	0.579	0.129	9.26192e-70	1	nusap1
298	3.69238e-74	2.12646	0.937	0.691	1.20095e-69	1	eif3s6ip
299	4.09661e-74	2.6439	0.809	0.441	1.33242e-69	1	ppig
300	6.57485e-74	1.26871	0.974	0.78	2.13847e-69	1	sap18
301	1.63721e-73	5.80098	0.979	0.76	5.32502e-69	1	pfn2l
302	2.16654e-73	5.35132	0.941	0.711	7.04666e-69	1	lsm6
303	2.8168e-73	1.56499	0.717	0.375	9.16163e-69	1	arl14ep
304	3.10926e-73	3.38455	0.918	0.631	1.01129e-68	1	morf4l1
305	4.52884e-73	5.02666	1	0.886	1.473e-68	1	h3f3c
306	1.18149e-72	1.00238	0.551	0.166	3.84281e-68	1	si:ch211-161h7.4
307	1.78111e-72	1.64074	0.852	0.524	5.79305e-68	1	nedd8
308	1.9762e-72	12.7575	0.91	0.642	6.4276e-68	1	ccnd1
309	2.08684e-72	3.78462	0.843	0.498	6.78744e-68	1	ier5l
310	3.84513e-72	2.26668	0.95	0.663	1.25063e-67	1	adh5
311	6.7181e-72	3.12926	0.783	0.424	2.18506e-67	1	gars
312	9.54668e-72	0.938728	0.517	0.133	3.10506e-67	1	ncapg
313	2.2497e-71	1.49732	0.981	0.808	7.31713e-67	1	eif3d
314	5.12717e-71	2.778	0.99	0.83	1.66761e-66	1	sumo2b
315	7.56291e-71	2.07494	0.972	0.778	2.45984e-66	1	ube2d2
316	2.44533e-70	12.6723	0.998	0.905	7.95344e-66	1	pnrc2
317	3.33776e-70	0.613429	0.71	0.182	1.08561e-65	1	aurkb
318	4.38137e-70	4.16348	0.951	0.733	1.42504e-65	1	srsf11
319	5.17875e-70	2.64235	0.859	0.512	1.68439e-65	1	sub1b
320	5.45588e-70	1.79536	0.99	0.807	1.77452e-65	1	eif2s3
321	1.4193e-69	2.2554	0.795	0.463	4.61628e-65	1	si:dkeyp-113d7.1
322	1.62465e-69	9.42385	0.997	0.877	5.28417e-65	1	cox6b2
323	2.65491e-69	2.05252	0.899	0.679	8.63508e-65	1	tra2a
324	4.46318e-69	1.33598	0.963	0.705	1.45165e-64	1	marcksb
325	4.504e-69	3.21053	0.781	0.464	1.46493e-64	1	arl4cb
326	5.02018e-69	2.9678	0.823	0.526	1.63281e-64	1	dido1
327	5.34352e-69	1.31723	0.819	0.505	1.73798e-64	1	zgc:86598
328	5.5778e-69	2.63633	1	0.886	1.81418e-64	1	ndufa4l
329	8.6484e-69	3.40443	0.795	0.445	2.81289e-64	1	dynll2b
330	1.08783e-68	2.36386	0.948	0.729	3.53818e-64	1	atp5f1c
331	1.33809e-68	1.89661	0.843	0.518	4.35214e-64	1	mrpl57
332	1.56625e-68	0.631308	0.939	0.652	5.09423e-64	1	prmt1
333	1.73672e-68	1.58482	0.963	0.741	5.64868e-64	1	bud31
334	1.88455e-68	2.66129	0.965	0.748	6.12949e-64	1	ilf2
335	4.97306e-68	0.819913	0.946	0.709	1.61749e-63	1	atp5if1a
336	5.2759e-68	1.84376	0.953	0.703	1.71599e-63	1	ctnnb1
337	6.99025e-68	1.87763	0.991	0.808	2.27358e-63	1	rbm4.3
338	9.63318e-68	1.6991	0.511	0.129	3.13319e-63	1	ncapd2
339	1.35679e-67	1.43538	0.649	0.299	4.41295e-63	1	MZT1
340	2.06052e-67	5.19293	0.897	0.625	6.70183e-63	1	hnrnpub
341	2.52014e-67	18.2255	0.52	0.227	8.19674e-63	1	dlx3b
342	6.26279e-67	1.74402	0.485	0.13	2.03697e-62	1	kif22
343	7.32589e-67	1.50602	0.657	0.303	2.38275e-62	1	srrt
344	1.09456e-66	7.52806	1	0.841	3.56007e-62	1	snrpd2
345	1.36136e-66	0.863037	0.593	0.169	4.42783e-62	1	spc24
346	1.66369e-66	2.37006	0.736	0.374	5.41114e-62	1	parp1
347	5.00063e-66	2.58432	0.962	0.767	1.62645e-61	1	pcbp2
348	6.47206e-66	1.04702	0.979	0.797	2.10504e-61	1	atp5mc1
349	7.04129e-66	2.40388	0.701	0.357	2.29018e-61	1	fam76b
350	7.83762e-66	2.65209	0.922	0.632	2.54919e-61	1	si:dkey-16p21.8
351	1.0487e-65	2.89812	0.934	0.704	3.4109e-61	1	eif3c
352	1.20568e-65	0.522114	0.979	0.802	3.92148e-61	1	atp5pd
353	1.30614e-65	1.05229	0.993	0.828	4.24821e-61	1	erh
354	1.42769e-65	1.32707	0.936	0.701	4.64356e-61	1	ptges3b
355	1.64433e-65	1.33214	0.642	0.275	5.3482e-61	1	dhfr
356	1.88213e-65	3.24901	0.797	0.429	6.12161e-61	1	cx43.4
357	2.5815e-65	1.14121	0.816	0.462	8.39632e-61	1	naa40.1
358	3.5517e-65	1.76415	0.727	0.374	1.15519e-60	1	prpf40a
359	4.27033e-65	2.56329	0.677	0.303	1.38892e-60	1	si:ch211-156b7.4
360	5.46762e-65	1.19974	0.678	0.324	1.77834e-60	1	smc3
361	9.227e-65	2.60681	0.937	0.7	3.00108e-60	1	cct6a
362	9.7805e-65	1.94678	0.689	0.375	3.18111e-60	1	prpf19
363	1.80146e-64	2.44008	0.922	0.696	5.85923e-60	1	cox5ab
364	2.61583e-64	2.03967	0.92	0.684	8.50798e-60	1	rbmx
365	2.97964e-64	0.871754	0.417	0.085	9.69128e-60	1	ncaph
366	3.29751e-64	3.54142	0.819	0.492	1.07251e-59	1	ppm1g
367	5.88176e-64	2.23559	0.791	0.467	1.91304e-59	1	st13
368	1.12693e-63	1.27235	0.899	0.649	3.66533e-59	1	abcf1
369	1.31745e-63	2.7192	0.984	0.816	4.28499e-59	1	psmb7
370	1.37366e-63	4.56648	0.828	0.519	4.46782e-59	1	cyyr1
371	1.5705e-63	4.21077	0.666	0.206	5.10804e-59	1	ube2c
372	1.79284e-63	2.3362	0.911	0.681	5.83122e-59	1	atf4a
373	1.88128e-63	0.817483	0.711	0.349	6.11886e-59	1	pole3
374	2.02072e-63	0.825459	0.786	0.435	6.5724e-59	1	rpa2
375	4.17389e-63	2.80743	0.901	0.623	1.35756e-58	1	psip1b
376	4.90362e-63	1.41819	0.948	0.76	1.5949e-58	1	cct7
377	5.02751e-63	3.13898	0.946	0.7	1.6352e-58	1	ewsr1b
378	5.63268e-63	1.68398	0.694	0.344	1.83203e-58	1	carm1
379	6.81316e-63	1.37689	0.523	0.175	2.21598e-58	1	ube2t
380	7.33148e-63	1.48646	0.765	0.447	2.38456e-58	1	hspa4b
381	9.3259e-63	1.736	0.826	0.508	3.03325e-58	1	kdm1a
382	1.0203e-62	0.976026	0.537	0.206	3.31854e-58	1	tfdp1b
383	1.05393e-62	1.13453	0.717	0.337	3.42791e-58	1	btg3
384	1.09185e-62	1.15161	0.875	0.527	3.55126e-58	1	ppa1b
385	1.72787e-62	1.03595	0.41	0.082	5.61989e-58	1	arhgap11a
386	2.53352e-62	7.26995	0.457	0.115	8.24029e-58	1	aspm
387	2.85662e-62	2.61465	0.75	0.436	9.29116e-58	1	srrm2
388	3.79701e-62	6.47973	0.814	0.491	1.23498e-57	1	zbtb16a
389	5.33317e-62	1.80112	0.969	0.73	1.73461e-57	1	hdac1
390	5.67225e-62	1.63161	0.805	0.495	1.8449e-57	1	lig1
391	6.53496e-62	2.10592	0.922	0.656	2.1255e-57	1	phf5a
392	7.39856e-62	6.21538	0.932	0.686	2.40638e-57	1	lsm4
393	1.6193e-61	2.62554	0.863	0.571	5.26678e-57	1	hnrnpk
394	1.8615e-61	3.02801	0.864	0.595	6.05452e-57	1	ppp2cb
395	1.96267e-61	4.70047	0.96	0.765	6.38357e-57	1	eif2s2
396	1.98743e-61	2.3044	0.819	0.5	6.4641e-57	1	eif1axa
397	2.03494e-61	5.56411	0.593	0.311	6.61864e-57	1	cdc14b
398	2.72872e-61	3.39188	0.965	0.685	8.87517e-57	1	foxp4
399	3.80959e-61	6.91543	0.489	0.191	1.23907e-56	1	dlx4b
400	4.95265e-61	4.09012	0.943	0.704	1.61085e-56	1	h2afy2
401	6.49006e-61	6.49219	0.437	0.153	2.11089e-56	1	lhx6
402	6.95313e-61	0.917299	0.79	0.468	2.26151e-56	1	eif4a3
403	8.16941e-61	2.81233	0.951	0.751	2.6571e-56	1	paip2b
404	2.25477e-60	9.95331	0.88	0.624	7.33363e-56	1	rpa3
405	2.35336e-60	4.5466	0.852	0.54	7.65431e-56	1	igf2bp3
406	3.67252e-60	1.16301	0.633	0.305	1.19449e-55	1	hcfc1b
407	3.72016e-60	1.40002	0.767	0.429	1.20998e-55	1	chrac1
408	3.73987e-60	2.04175	0.652	0.323	1.21639e-55	1	fkbp4
409	5.0145e-60	2.38316	0.823	0.547	1.63097e-55	1	cpsf6
410	1.21828e-59	1.81482	0.901	0.656	3.96245e-55	1	ola1
411	1.60594e-59	3.60096	0.878	0.603	5.22333e-55	1	si:ch73-46j18.5
412	1.82538e-59	1.89829	0.637	0.305	5.93706e-55	1	zgc:92664
413	1.91478e-59	1.56643	0.595	0.252	6.22781e-55	1	neo1a
414	2.78588e-59	1.21221	0.711	0.383	9.06109e-55	1	creb1a
415	5.43038e-59	1.62206	0.779	0.481	1.76623e-54	1	nutf2
416	8.97046e-59	3.52342	0.797	0.5	2.91764e-54	1	tomm22
417	1.16626e-58	3.63581	0.83	0.543	3.79326e-54	1	cbx1a
418	1.20814e-58	2.06641	0.79	0.502	3.92947e-54	1	thoc2
419	1.35353e-58	3.19346	0.525	0.193	4.40235e-54	1	dlx1a
420	1.72984e-58	1.83401	0.995	0.855	5.62631e-54	1	zgc:193541
421	1.73091e-58	1.44594	0.71	0.391	5.62979e-54	1	zgc:158803
422	3.37252e-58	3.72464	0.983	0.811	1.09691e-53	1	nsa2
423	4.42598e-58	0.270605	0.776	0.442	1.43955e-53	1	tgif1
424	4.62673e-58	1.66749	0.877	0.61	1.50484e-53	1	sap30l
425	9.23125e-58	1.15643	0.983	0.807	3.00246e-53	1	cox6c
426	9.64953e-58	1.13534	0.743	0.402	3.13851e-53	1	si:ch211-191j22.3
427	1.36506e-57	0.951761	0.897	0.625	4.43987e-53	1	ndufs5
428	1.86876e-57	1.14597	0.951	0.774	6.07815e-53	1	psma1
429	1.88467e-57	1.84709	0.664	0.356	6.12987e-53	1	smarca5
430	2.06011e-57	0.898835	0.522	0.179	6.7005e-53	1	usp1
431	2.39515e-57	1.65296	0.673	0.344	7.79024e-53	1	baz1b
432	2.60384e-57	6.8528	0.835	0.55	8.46899e-53	1	nop58
433	4.90963e-57	1.18773	0.809	0.499	1.59686e-52	1	ptbp1b
434	6.01323e-57	2.08853	0.861	0.573	1.9558e-52	1	ndufab1b
435	7.46838e-57	7.57291	0.871	0.601	2.42909e-52	1	nop56
436	8.81249e-57	2.37424	0.572	0.144	2.86626e-52	1	plk1
437	1.07604e-56	2.1427	0.562	0.241	3.49982e-52	1	si:dkey-230p4.1
438	1.36696e-56	2.15038	0.797	0.503	4.44605e-52	1	ipo7
439	1.77116e-56	1.02572	0.584	0.248	5.7607e-52	1	brd3a
440	2.27215e-56	2.6801	0.736	0.404	7.39018e-52	1	puf60b
441	2.28916e-56	1.13542	0.504	0.169	7.44551e-52	1	suv39h1b
442	2.49085e-56	0.687169	0.96	0.693	8.1015e-52	1	hp1bp3
443	3.34171e-56	1.45131	0.544	0.205	1.08689e-51	1	CKS2
444	4.49695e-56	49.3586	0.492	0.25	1.46263e-51	1	dlx4a
445	7.10053e-56	2.63894	0.694	0.401	2.30945e-51	1	si:dkey-33c12.4
446	8.22197e-56	1.18972	0.504	0.216	2.67419e-51	1	nup58
447	1.04468e-55	1.9307	0.866	0.565	3.39782e-51	1	rad21a
448	1.15966e-55	1.27037	0.817	0.502	3.77179e-51	1	lmnb1
449	1.48513e-55	1.55079	0.717	0.397	4.83037e-51	1	clic4
450	1.621e-55	2.25654	0.929	0.695	5.27231e-51	1	pdap1a
451	3.01213e-55	1.01403	0.88	0.64	9.79697e-51	1	pfdn4
452	3.88342e-55	0.806671	0.449	0.122	1.26308e-50	1	mis12
453	4.35785e-55	0.939154	0.416	0.104	1.41739e-50	1	pbk
454	5.18555e-55	2.4901	0.934	0.689	1.6866e-50	1	hypk
455	5.41436e-55	0.850253	0.757	0.435	1.76102e-50	1	ube2ia
456	5.89385e-55	2.09893	0.431	0.091	1.91697e-50	1	cenpf
457	6.04228e-55	3.32854	0.944	0.713	1.96525e-50	1	hmgn3
458	9.35435e-55	6.78032	0.995	0.856	3.0425e-50	1	serf2
459	1.15119e-54	6.01745	0.678	0.183	3.74425e-50	1	mad2l1
460	1.38222e-54	2.20567	0.828	0.541	4.49567e-50	1	pfdn2
461	1.64879e-54	0.623938	0.468	0.123	5.36268e-50	1	cenpk
462	2.38238e-54	0.595459	0.317	0.064	7.74869e-50	1	nsl1
463	2.48684e-54	1.82802	0.774	0.456	8.08845e-50	1	kpnb1
464	2.94848e-54	1.24022	0.624	0.275	9.58992e-50	1	cad
465	3.14301e-54	3.30113	0.85	0.594	1.02227e-49	1	etf1b
466	6.27932e-54	1.37499	0.864	0.594	2.04235e-49	1	vdac1
467	6.28178e-54	1.1442	0.717	0.401	2.04315e-49	1	emd
468	1.05588e-53	0.865961	0.499	0.18	3.43426e-49	1	ssna1
469	1.14021e-53	2.31687	0.939	0.716	3.70852e-49	1	sf3b6
470	2.27138e-53	0.582394	0.306	0.059	7.38766e-49	1	mis18a
471	2.54489e-53	1.35872	0.699	0.393	8.27725e-49	1	ube2nb
472	5.11564e-53	4.14499	0.955	0.759	1.66386e-48	1	psmb6
473	6.20668e-53	1.93999	0.687	0.362	2.01872e-48	1	mif
474	6.48502e-53	2.37955	0.878	0.613	2.10925e-48	1	psma2
475	7.38929e-53	1.22603	0.692	0.358	2.40337e-48	1	rbb4l
476	8.36902e-53	0.656346	0.322	0.065	2.72202e-48	1	hist1h4l.7
477	9.88414e-53	1.88642	0.77	0.467	3.21482e-48	1	rbm39a
478	1.22409e-52	1.78206	0.628	0.316	3.98134e-48	1	sept5a
479	1.90759e-52	1.99001	0.511	0.213	6.20445e-48	1	prim2
480	2.34053e-52	1.86743	0.725	0.373	7.61257e-48	1	mycn
481	4.43351e-52	0.769809	0.89	0.628	1.442e-47	1	eif2s1b
482	4.69683e-52	2.60286	0.723	0.437	1.52764e-47	1	polr2j
483	4.78501e-52	1.3337	0.901	0.669	1.55633e-47	1	hsbp1b
484	4.87122e-52	0.889538	0.579	0.227	1.58436e-47	1	siva1
485	5.77413e-52	0.865408	0.59	0.263	1.87804e-47	1	polr3glb
486	7.6295e-52	1.26742	0.555	0.256	2.48149e-47	1	uba2
487	8.98967e-52	1.44684	0.861	0.593	2.92389e-47	1	ndufa12
488	1.16245e-51	1.22034	0.377	0.102	3.78086e-47	1	krcp
489	2.18504e-51	0.645152	0.835	0.53	7.10684e-47	1	cox7a2l
490	2.91227e-51	0.501847	0.311	0.057	9.47217e-47	1	si:dkey-30c15.10
491	3.55238e-51	0.943739	0.755	0.483	1.15541e-46	1	hnrnpc
492	3.57287e-51	0.994659	0.854	0.584	1.16208e-46	1	pfdn6
493	4.19435e-51	1.27405	0.645	0.333	1.36421e-46	1	ccnt2b
494	4.86255e-51	1.33591	0.76	0.467	1.58154e-46	1	pak2b
495	5.81375e-51	3.50882	0.845	0.57	1.89092e-46	1	zgc:56304
496	6.36482e-51	1.10801	0.663	0.373	2.07016e-46	1	ppp4cb
497	6.45977e-51	1.46634	0.84	0.543	2.10104e-46	1	eif4g1a
498	6.87809e-51	2.02591	0.791	0.516	2.2371e-46	1	mphosph8
499	1.31073e-50	1.69514	0.802	0.525	4.26314e-46	1	inip
500	1.4872e-50	0.691777	0.838	0.578	4.83712e-46	1	rcc2
501	2.48022e-50	0.935147	0.6	0.299	8.06692e-46	1	nr2f6a
502	2.62017e-50	3.8023	0.871	0.599	8.52211e-46	1	kctd5a
503	2.71659e-50	0.94152	0.443	0.163	8.8357e-46	1	dtymk
504	2.8743e-50	1.33613	0.807	0.558	9.34868e-46	1	tardbpl
505	2.88743e-50	1.79768	0.774	0.489	9.39137e-46	1	rtf1
506	3.31022e-50	5.88485	0.614	0.321	1.07665e-45	1	vasna
507	4.14525e-50	0.673012	0.802	0.549	1.34824e-45	1	pa2g4a
508	4.25261e-50	1.55172	0.624	0.33	1.38316e-45	1	ss18
509	5.72019e-50	2.00926	0.743	0.439	1.86049e-45	1	golga7
510	8.94932e-50	2.49757	0.772	0.441	2.91077e-45	1	akirin2
511	9.50611e-50	0.710218	0.537	0.181	3.09186e-45	1	mxd3
512	1.26088e-49	2.68081	0.753	0.469	4.10103e-45	1	u2surp
513	1.28097e-49	1.05534	0.525	0.225	4.16636e-45	1	mrpl38
514	1.28204e-49	0.99914	0.83	0.521	4.16983e-45	1	ap1s2
515	1.34442e-49	0.60871	0.767	0.447	4.37274e-45	1	lmnb2
516	1.45542e-49	1.65428	0.732	0.426	4.73376e-45	1	safb
517	1.4639e-49	1.57171	0.864	0.629	4.76134e-45	1	naa10
518	1.89885e-49	0.558586	0.49	0.127	6.17599e-45	1	zgc:110425
519	2.43573e-49	2.72476	0.842	0.543	7.92223e-45	1	apex1
520	3.22159e-49	1.48661	0.767	0.442	1.04782e-44	1	gspt1l
521	3.59903e-49	0.763051	0.543	0.218	1.17058e-44	1	lsm1
522	3.61049e-49	1.09298	0.736	0.399	1.17431e-44	1	tcf3b
523	3.74112e-49	1.84837	0.701	0.366	1.2168e-44	1	crabp2b
524	3.95105e-49	0.91961	0.574	0.256	1.28508e-44	1	zmiz1a
525	4.95366e-49	1.2017	0.475	0.192	1.61118e-44	1	sephs1
526	6.08487e-49	0.71397	0.33	0.076	1.9791e-44	1	traip
527	6.22719e-49	5.56867	0.737	0.467	2.02539e-44	1	nasp
528	6.51843e-49	0.955926	0.882	0.611	2.12012e-44	1	mdh2
529	7.35601e-49	0.704284	0.403	0.123	2.39254e-44	1	mier1a
530	9.41029e-49	1.56025	0.944	0.752	3.0607e-44	1	psmb1
531	9.66062e-49	1.21138	0.85	0.584	3.14212e-44	1	srsf4
532	1.15668e-48	0.97651	0.737	0.4	3.76211e-44	1	fli1a
533	1.55056e-48	1.27145	0.609	0.313	5.04321e-44	1	taf3
534	1.98859e-48	1.46774	0.715	0.406	6.46789e-44	1	top2b
535	2.22687e-48	3.64234	0.577	0.262	7.2429e-44	1	dusp1
536	2.43965e-48	0.937371	0.421	0.141	7.93496e-44	1	mab21l1
537	2.4955e-48	1.26403	0.593	0.274	8.11661e-44	1	orc4
538	2.62616e-48	1.25894	0.776	0.452	8.5416e-44	1	rnps1
539	2.64226e-48	1.19396	0.877	0.597	8.59394e-44	1	atp5mea
540	2.6639e-48	9.10137	0.899	0.724	8.66433e-44	1	klf6a
541	3.09588e-48	2.95293	0.955	0.784	1.00694e-43	1	eif1axb
542	3.11405e-48	1.89257	0.737	0.438	1.01284e-43	1	rad23b
543	3.34695e-48	3.00407	0.8	0.546	1.0886e-43	1	ppp1caa
544	4.04786e-48	4.46221	0.403	0.124	1.31657e-43	1	dlx6a
545	5.176e-48	1.40302	0.833	0.584	1.68349e-43	1	ndufs6
546	6.99546e-48	2.05819	0.72	0.43	2.27527e-43	1	zc3h13
547	9.47781e-48	0.945321	0.496	0.209	3.08266e-43	1	srek1ip1
548	1.0559e-47	3.48492	0.617	0.291	3.43432e-43	1	nat8l
549	1.09601e-47	1.02433	0.852	0.594	3.56478e-43	1	ndufab1a
550	1.43241e-47	0.712621	0.374	0.101	4.6589e-43	1	chtf18
551	1.46114e-47	2.97093	0.793	0.544	4.75235e-43	1	rbbp6
552	1.63969e-47	3.52439	0.821	0.53	5.33308e-43	1	fubp1
553	1.9383e-47	0.844618	0.729	0.455	6.30431e-43	1	abce1
554	2.05855e-47	1.48556	0.769	0.477	6.69544e-43	1	ewsr1a
555	2.12973e-47	1.41878	0.657	0.359	6.92694e-43	1	mta2
556	2.35663e-47	0.271668	0.917	0.697	7.66495e-43	1	skp1
557	2.38287e-47	1.82174	0.689	0.402	7.7503e-43	1	psmg3
558	2.41978e-47	0.801985	0.515	0.223	7.87033e-43	1	rangap1a
559	2.45345e-47	1.15959	0.537	0.237	7.97984e-43	1	cish
560	2.69067e-47	0.540093	0.85	0.57	8.75141e-43	1	pbx4
561	2.73501e-47	1.68415	0.814	0.552	8.89562e-43	1	cyc1
562	3.0145e-47	1.25981	0.687	0.392	9.80466e-43	1	timm8b
563	3.09034e-47	1.27249	0.621	0.309	1.00513e-42	1	pagr1
564	3.16142e-47	1.80929	0.896	0.654	1.02825e-42	1	snrpd3l
565	3.29158e-47	2.36519	0.56	0.261	1.07059e-42	1	rfc3
566	3.43192e-47	1.26967	0.847	0.588	1.11623e-42	1	kmt5aa
567	3.99231e-47	1.59867	0.843	0.559	1.2985e-42	1	nudc
568	4.18528e-47	1.21104	0.788	0.512	1.36126e-42	1	med10
569	4.70463e-47	0.34602	0.654	0.34	1.53018e-42	1	polr1d
570	5.41323e-47	1.12791	0.68	0.387	1.76065e-42	1	brms1la
571	7.10353e-47	1.01655	0.583	0.263	2.31042e-42	1	hnrnpr
572	1.0458e-46	1.45252	0.704	0.441	3.40145e-42	1	rbm25b
573	1.14807e-46	1.17909	0.703	0.402	3.73411e-42	1	med28
574	1.27046e-46	1.61347	0.783	0.497	4.13217e-42	1	srsf9
575	1.39375e-46	0.392795	0.965	0.741	4.53317e-42	1	cycsb
576	1.41267e-46	3.29255	1	0.938	4.5947e-42	1	pabpc1a
577	1.53506e-46	0.795916	0.303	0.065	4.99277e-42	1	ckap2l
578	1.55029e-46	0.747925	0.304	0.058	5.04231e-42	1	kif2c
579	1.71392e-46	0.514384	0.297	0.06	5.57453e-42	1	dbf4b
580	2.72847e-46	1.34993	0.71	0.385	8.87436e-42	1	uck2b
581	3.21111e-46	1.3539	0.69	0.403	1.04441e-41	1	lsm14ab
582	3.42796e-46	3.41006	0.631	0.324	1.11495e-41	1	rfc5
583	3.47463e-46	0.882863	0.75	0.451	1.13012e-41	1	snx12
584	4.42361e-46	1.98	0.583	0.304	1.43878e-41	1	wdr43
585	4.52839e-46	1.05473	0.736	0.419	1.47286e-41	1	nudt21
586	5.41757e-46	1.38211	0.798	0.518	1.76206e-41	1	ppid
587	6.32314e-46	0.52372	0.283	0.058	2.0566e-41	1	gtse1
588	6.68872e-46	5.30762	0.783	0.525	2.17551e-41	1	nono
589	6.79029e-46	1.14793	0.654	0.364	2.20854e-41	1	api5
590	9.38344e-46	1.29402	0.885	0.659	3.05197e-41	1	zgc:91910
591	1.04324e-45	1.5778	0.743	0.441	3.39314e-41	1	cdkn2aipnl
592	1.11087e-45	3.8242	0.866	0.64	3.6131e-41	1	csnk1a1
593	1.14875e-45	2.8168	0.981	0.803	3.73632e-41	1	EIF1B
594	1.17984e-45	1.41296	0.603	0.302	3.83743e-41	1	polr2h
595	1.20939e-45	1.05543	0.699	0.371	3.93353e-41	1	tfam
596	1.20993e-45	0.272523	0.852	0.588	3.9353e-41	1	ilf3b
597	1.26261e-45	4.29054	0.934	0.727	4.10664e-41	1	qkia
598	1.48008e-45	1.03874	0.501	0.206	4.81397e-41	1	adnpa
599	1.64195e-45	0.991758	0.69	0.39	5.34044e-41	1	luc7l
600	2.25649e-45	1.28011	0.442	0.15	7.33925e-41	1	smc4
601	2.48111e-45	5.32054	0.722	0.483	8.0698e-41	1	si:dkey-23i12.5
602	3.14596e-45	2.14863	0.85	0.598	1.02322e-40	1	tomm6
603	3.87001e-45	0.976097	0.748	0.449	1.25872e-40	1	srsf10b
604	5.63521e-45	0.766571	0.492	0.193	1.83285e-40	1	cetn3
605	5.8598e-45	0.715446	0.395	0.118	1.9059e-40	1	si:dkey-6i22.5
606	6.88463e-45	0.377221	0.292	0.054	2.23922e-40	1	dbf4
607	7.00218e-45	0.787729	0.647	0.343	2.27746e-40	1	med21
608	8.75679e-45	1.84743	0.751	0.479	2.84815e-40	1	srsf6b
609	1.01276e-44	1.06097	0.355	0.099	3.29399e-40	1	skp2
610	1.30674e-44	1.49955	0.816	0.562	4.25019e-40	1	znf706
611	1.4638e-44	1.42937	0.757	0.489	4.76102e-40	1	polr2l
612	1.53032e-44	0.844057	0.57	0.278	4.97738e-40	1	acadsb
613	2.27522e-44	1.22144	0.762	0.465	7.40014e-40	1	polr2i
614	2.69735e-44	1.43951	0.803	0.499	8.77313e-40	1	anapc16
615	2.79603e-44	6.20627	0.915	0.67	9.0941e-40	1	psma4
616	2.94656e-44	2.08111	0.727	0.457	9.58368e-40	1	uba1
617	2.96831e-44	1.64794	0.402	0.117	9.65444e-40	1	esco2
618	2.99422e-44	0.369641	0.939	0.745	9.7387e-40	1	eif3g
619	5.41457e-44	0.764554	0.614	0.295	1.76109e-39	1	mrps24
620	5.98208e-44	1.92312	0.831	0.57	1.94567e-39	1	psmd13
621	6.07402e-44	1.82929	0.574	0.27	1.97558e-39	1	adka
622	6.64087e-44	0.383055	0.727	0.398	2.15994e-39	1	ctbp1
623	7.05698e-44	1.62981	0.687	0.409	2.29528e-39	1	polr2k
624	9.30541e-44	0.994643	0.661	0.366	3.02659e-39	1	arid4a
625	9.32074e-44	0.936013	0.574	0.285	3.03157e-39	1	znf865
626	1.00797e-43	0.916095	0.508	0.124	3.27842e-39	1	birc5a
627	1.01838e-43	4.03081	0.91	0.637	3.31227e-39	1	selenoh
628	1.04386e-43	1.37697	0.591	0.343	3.39515e-39	1	huwe1
629	1.25844e-43	0.879563	0.55	0.274	4.09309e-39	1	wdr33
630	1.43877e-43	0.841802	0.706	0.39	4.67961e-39	1	yeats4
631	1.5232e-43	0.721953	0.466	0.181	4.95421e-39	1	ezh2
632	1.63948e-43	0.959737	0.492	0.213	5.33242e-39	1	si:ch211-198a12.6
633	1.69745e-43	4.29152	0.722	0.418	5.52095e-39	1	pim1
634	2.17321e-43	6.84745	0.657	0.36	7.06837e-39	1	dkc1
635	2.28464e-43	1.41015	0.817	0.519	7.4308e-39	1	elavl1a
636	2.31317e-43	2.41229	0.713	0.454	7.52359e-39	1	rpl7l1
637	2.4051e-43	1.04031	0.654	0.358	7.8226e-39	1	map2k6
638	2.61531e-43	1.35569	0.617	0.295	8.50629e-39	1	htatsf1
639	2.84081e-43	1.69688	0.577	0.296	9.23972e-39	1	hpf1
640	3.12723e-43	1.77865	0.79	0.531	1.01713e-38	1	txndc9
641	3.61134e-43	1.61317	0.654	0.387	1.17459e-38	1	hirip3
642	3.80699e-43	3.17664	0.887	0.62	1.23822e-38	1	pfdn1
643	4.91625e-43	0.816517	0.508	0.218	1.59901e-38	1	zgc:66427
644	5.00612e-43	2.09658	0.628	0.364	1.62824e-38	1	usp10
645	5.46565e-43	0.472329	0.296	0.066	1.7777e-38	1	si:ch1073-296i8.2
646	7.19813e-43	0.997316	0.591	0.297	2.34119e-38	1	nup62l
647	9.44172e-43	1.50367	0.711	0.391	3.07092e-38	1	phgdh
648	1.43586e-42	0.794849	0.397	0.084	4.67014e-38	1	knstrn
649	1.7017e-42	0.903314	0.49	0.213	5.53477e-38	1	ppp2r2d
650	1.9089e-42	0.881036	0.36	0.073	6.20871e-38	1	cenpe
651	2.32441e-42	1.85989	0.79	0.543	7.56013e-38	1	csnk2a1
652	2.53975e-42	1.88963	0.885	0.654	8.26054e-38	1	ube2e3
653	2.59166e-42	1.11117	0.569	0.271	8.42937e-38	1	znf576.2
654	2.68725e-42	1.51501	0.786	0.532	8.74028e-38	1	ncbp2
655	3.22386e-42	4.26908	0.913	0.695	1.04856e-37	1	psmb3
656	4.53763e-42	1.14901	0.64	0.365	1.47587e-37	1	ppp6r3
657	5.68523e-42	3.06461	0.668	0.359	1.84912e-37	1	rgmd
658	6.88383e-42	0.942206	0.605	0.335	2.23896e-37	1	nnt
659	7.55137e-42	1.28032	0.732	0.448	2.45608e-37	1	nedd8l
660	7.63218e-42	0.864722	0.899	0.654	2.48237e-37	1	psma5
661	7.69604e-42	1.16415	0.623	0.319	2.50314e-37	1	ncoa5
662	9.01693e-42	1.56731	0.694	0.422	2.93276e-37	1	cebpg
663	9.22761e-42	0.625922	0.473	0.183	3.00128e-37	1	pds5b
664	9.48288e-42	1.01474	0.704	0.412	3.08431e-37	1	tcea1
665	9.59668e-42	1.05881	0.89	0.667	3.12132e-37	1	ndufb4
666	1.09009e-41	0.745499	0.609	0.305	3.54551e-37	1	CABZ01115113.1
667	2.01056e-41	1.2053	0.814	0.562	6.53933e-37	1	hnrnph1l
668	2.66851e-41	4.79028	0.588	0.319	8.67933e-37	1	nop2
669	2.73332e-41	0.988827	0.784	0.498	8.89014e-37	1	eif3ja
670	3.07282e-41	0.795647	0.482	0.2	9.99435e-37	1	phf6
671	4.00536e-41	1.06422	0.454	0.197	1.30274e-36	1	xrcc1
672	4.20858e-41	0.55004	0.299	0.07	1.36884e-36	1	trip13
673	4.25066e-41	1.06166	0.737	0.466	1.38253e-36	1	cdca4
674	4.36774e-41	0.78127	0.48	0.213	1.42061e-36	1	ctbp2a
675	5.6298e-41	0.973328	0.576	0.298	1.83109e-36	1	mrpl18
676	6.16317e-41	0.922286	0.569	0.289	2.00457e-36	1	bptf
677	6.97526e-41	0.499675	0.501	0.215	2.2687e-36	1	foxd1
678	7.81576e-41	0.292568	0.79	0.516	2.54208e-36	1	rap1aa
679	1.28886e-40	1.43239	0.831	0.594	4.19203e-36	1	sf3a2
680	1.33176e-40	1.04888	0.59	0.329	4.33154e-36	1	kdm2ba
681	1.35742e-40	0.939215	0.628	0.359	4.41501e-36	1	mrpl20
682	1.49497e-40	1.21852	0.313	0.059	4.86239e-36	1	wu:fb44b02
683	2.39691e-40	0.307316	0.814	0.538	7.79594e-36	1	psmb5
684	2.56886e-40	1.44411	0.76	0.501	8.35522e-36	1	eif4bb
685	2.57693e-40	1.84324	0.593	0.331	8.38147e-36	1	sae1
686	2.88062e-40	3.35934	0.861	0.618	9.36923e-36	1	ndufb2
687	3.10335e-40	1.60211	0.746	0.453	1.00937e-35	1	cdc26
688	3.29336e-40	1.00031	0.666	0.389	1.07117e-35	1	u2af2a
689	3.47374e-40	1.58695	0.77	0.486	1.12983e-35	1	dcaf7
690	3.51732e-40	1.14965	0.53	0.265	1.14401e-35	1	polr2c
691	3.70061e-40	0.554887	0.391	0.142	1.20362e-35	1	ppil3
692	3.71734e-40	0.400441	0.254	0.042	1.20906e-35	1	si:dkey-57a22.11
693	3.82454e-40	0.640109	0.445	0.183	1.24393e-35	1	nsd2
694	4.2133e-40	0.991971	0.543	0.269	1.37038e-35	1	arl6ip4
695	4.31523e-40	2.65179	0.878	0.658	1.40353e-35	1	chtopa
696	4.9427e-40	1.0776	0.692	0.42	1.60761e-35	1	si:ch211-276i12.11
697	4.9691e-40	1.1843	0.437	0.175	1.6162e-35	1	thyn1
698	5.0947e-40	0.422973	0.277	0.052	1.65705e-35	1	depdc1a
699	5.09684e-40	1.31687	0.649	0.376	1.65775e-35	1	actl6a
700	5.71592e-40	12.3927	0.929	0.699	1.8591e-35	1	snu13b
701	6.08129e-40	0.984772	0.369	0.109	1.97794e-35	1	cdkn1cb
702	6.25468e-40	1.39471	0.751	0.496	2.03433e-35	1	mrpl36
703	6.98531e-40	0.841607	0.675	0.397	2.27197e-35	1	mpc2
704	7.34732e-40	0.756958	0.482	0.206	2.38972e-35	1	prps1b
705	7.45215e-40	0.572673	0.386	0.092	2.42381e-35	1	spdl1
706	7.45249e-40	1.34011	0.675	0.378	2.42392e-35	1	hnrnpul1
707	7.76895e-40	1.04632	0.821	0.525	2.52685e-35	1	cops9
708	9.25825e-40	3.38556	0.767	0.459	3.01125e-35	1	spry4
709	9.30341e-40	0.887143	0.654	0.38	3.02593e-35	1	yy1a
710	1.1843e-39	0.894369	0.85	0.593	3.85195e-35	1	ndufc2
711	1.23635e-39	0.965073	0.525	0.256	4.02124e-35	1	pias4a
712	1.49406e-39	0.609576	0.457	0.193	4.85942e-35	1	mta3
713	1.63564e-39	1.16828	0.725	0.464	5.31991e-35	1	sf3b2
714	1.71184e-39	1.1476	0.518	0.254	5.56777e-35	1	baz2a
715	2.47351e-39	1.62357	0.837	0.601	8.0451e-35	1	brk1
716	2.53371e-39	9.98227	0.877	0.599	8.2409e-35	1	midn
717	2.76558e-39	1.54162	0.757	0.46	8.99504e-35	1	selenot2
718	3.06864e-39	1.09192	0.623	0.359	9.98077e-35	1	pcf11
719	3.24725e-39	0.666944	0.409	0.168	1.05617e-34	1	polr2gl
720	3.61952e-39	2.60911	0.901	0.672	1.17725e-34	1	taf13
721	4.21522e-39	2.40805	0.878	0.632	1.371e-34	1	psma6a
722	4.31742e-39	0.74961	0.783	0.507	1.40424e-34	1	ppih
723	4.41335e-39	2.66565	0.71	0.451	1.43544e-34	1	prrx1b
724	4.75153e-39	0.543821	0.311	0.093	1.54544e-34	1	raver1
725	5.21217e-39	2.31341	0.871	0.657	1.69526e-34	1	csde1
726	5.21793e-39	1.4024	0.638	0.374	1.69713e-34	1	dhx15
727	5.29874e-39	1.39202	0.409	0.158	1.72342e-34	1	unga
728	5.7266e-39	0.752887	0.788	0.519	1.86258e-34	1	anp32e
729	5.89685e-39	1.39863	0.802	0.565	1.91795e-34	1	zmat2
730	6.72587e-39	1.3059	0.626	0.36	2.18759e-34	1	cstf2
731	9.40137e-39	0.675442	0.72	0.443	3.0578e-34	1	prkab1b
732	1.09436e-38	0.592342	0.649	0.375	3.55941e-34	1	mrpl11
733	1.10855e-38	0.763244	0.477	0.186	3.60557e-34	1	rpia
734	1.17191e-38	1.26889	0.682	0.423	3.81165e-34	1	tia1l
735	1.18971e-38	0.645786	0.489	0.21	3.86953e-34	1	arid1aa
736	1.22865e-38	0.592526	0.421	0.156	3.9962e-34	1	ipo9
737	1.27993e-38	1.3664	0.57	0.337	4.16296e-34	1	mrpl54
738	1.29902e-38	1.09462	0.791	0.538	4.22505e-34	1	blcap
739	1.58996e-38	0.977825	0.715	0.457	5.17134e-34	1	dnaja2l
740	1.64971e-38	1.41295	0.758	0.467	5.36569e-34	1	rbfox2
741	1.68831e-38	3.65406	0.842	0.572	5.49123e-34	1	psmd7
742	1.70843e-38	1.12078	0.812	0.568	5.55667e-34	1	ndufb10
743	1.94215e-38	0.845961	0.586	0.308	6.31686e-34	1	aldh6a1
744	2.29999e-38	1.738	0.763	0.525	7.48072e-34	1	pdcd5
745	2.3206e-38	0.303125	0.849	0.621	7.54775e-34	1	ndufb7
746	2.69948e-38	0.692032	0.496	0.221	8.78005e-34	1	rbm14a
747	3.36029e-38	0.595968	0.678	0.377	1.09293e-33	1	tomm40l
748	4.34193e-38	0.799264	0.675	0.405	1.41221e-33	1	nkap
749	5.1865e-38	0.422507	0.788	0.505	1.68691e-33	1	si:ch211-235e9.6
750	5.60467e-38	1.39931	0.701	0.446	1.82292e-33	1	ubap2b
751	5.64583e-38	0.811345	0.466	0.224	1.83631e-33	1	cdk11b
752	5.87421e-38	0.883349	0.71	0.438	1.91059e-33	1	pnn
753	6.22622e-38	1.06332	0.824	0.589	2.02508e-33	1	ndufa3
754	7.77715e-38	0.802839	0.597	0.315	2.52952e-33	1	crk
755	9.19919e-38	7.60347	0.89	0.712	2.99203e-33	1	psmb2
756	1.07379e-37	0.813963	0.729	0.437	3.4925e-33	1	npm3
757	1.25726e-37	3.4874	0.722	0.433	4.08924e-33	1	BX927308.1
758	1.33669e-37	1.27006	0.781	0.532	4.34758e-33	1	kmt2bb
759	1.39426e-37	0.969477	0.635	0.356	4.53485e-33	1	si:zfos-169g10.3
760	1.43391e-37	0.939163	0.567	0.294	4.66379e-33	1	usp5
761	1.55217e-37	1.23813	0.576	0.302	5.04844e-33	1	irf2bpl
762	1.81008e-37	23.1956	0.447	0.209	5.8873e-33	1	hand2
763	1.83181e-37	0.433508	0.47	0.199	5.95798e-33	1	shmt1
764	2.05524e-37	0.65815	0.677	0.384	6.68466e-33	1	uqcrc2a
765	2.13698e-37	0.891563	0.845	0.607	6.95051e-33	1	tomm7
766	2.1559e-37	1.2264	0.758	0.496	7.01206e-33	1	hnrnpl2
767	2.16498e-37	17.6195	0.346	0.112	7.04159e-33	1	lhx8a
768	2.20897e-37	1.3239	0.788	0.551	7.18468e-33	1	grcc10
769	2.42149e-37	0.670803	0.588	0.323	7.87591e-33	1	prpf38b
770	2.63836e-37	0.838567	0.887	0.651	8.58126e-33	1	sumo1
771	2.74034e-37	1.3173	0.459	0.21	8.91297e-33	1	polr2b
772	2.76038e-37	0.470846	0.311	0.083	8.97813e-33	1	mus81
773	3.17712e-37	0.845542	0.562	0.286	1.03336e-32	1	fip1l1b
774	3.4757e-37	1.17985	0.456	0.213	1.13047e-32	1	rangap1b
775	4.15663e-37	0.729053	0.409	0.176	1.35194e-32	1	arid1ab
776	4.80752e-37	0.634392	0.803	0.548	1.56365e-32	1	ube2e1
777	5.09188e-37	0.571585	0.591	0.307	1.65613e-32	1	wdr5
778	5.12062e-37	1.39283	0.937	0.705	1.66548e-32	1	ier2a
779	6.36528e-37	0.674151	0.73	0.46	2.07031e-32	1	snrpa1
780	6.5422e-37	1.28048	0.729	0.46	2.12785e-32	1	pnisr
781	6.66012e-37	2.43998	0.456	0.222	2.1662e-32	1	meis2a
782	6.70218e-37	0.744155	0.55	0.281	2.17988e-32	1	ehmt1b
783	6.81525e-37	0.730885	0.452	0.199	2.21666e-32	1	srgap2
784	7.42746e-37	0.827495	0.536	0.266	2.41578e-32	1	nudcd2
785	8.51572e-37	2.93474	0.567	0.308	2.76974e-32	1	arid3b
786	8.86992e-37	0.707628	0.337	0.079	2.88494e-32	1	armc1l
787	1.12379e-36	0.543899	0.612	0.375	3.65513e-32	1	dnajc9
788	1.23948e-36	0.409231	0.325	0.085	4.03141e-32	1	kif15
789	1.27845e-36	0.642821	0.61	0.3	4.15817e-32	1	kmt2cb
790	1.32642e-36	1.23911	0.755	0.502	4.31417e-32	1	tomm20a
791	1.43033e-36	0.606451	0.277	0.072	4.65215e-32	1	haus4
792	1.48205e-36	0.544902	0.395	0.16	4.82038e-32	1	usp44
793	1.71423e-36	3.93454	0.591	0.294	5.57553e-32	1	meis1b
794	1.74013e-36	0.989981	0.68	0.401	5.65979e-32	1	ddx23
795	1.91429e-36	2.41343	0.995	0.878	6.22622e-32	1	eif1b
796	2.32508e-36	4.52183	0.656	0.384	7.56232e-32	1	mrpl12
797	2.48476e-36	1.2892	0.553	0.293	8.08169e-32	1	adgrl2a
798	2.593e-36	3.06472	0.941	0.755	8.43373e-32	1	uqcrq
799	2.60506e-36	2.83309	0.748	0.495	8.47296e-32	1	stip1
800	2.96747e-36	1.24986	0.682	0.409	9.65168e-32	1	bcl7a
801	2.99768e-36	2.79956	0.539	0.273	9.74995e-32	1	tenm3
802	3.08952e-36	0.777285	0.398	0.159	1.00487e-31	1	vrk1
803	3.18747e-36	0.497483	0.379	0.135	1.03673e-31	1	aaas
804	3.19969e-36	1.65729	0.925	0.727	1.0407e-31	1	dynlrb1
805	3.88281e-36	0.966545	0.529	0.283	1.26288e-31	1	papolg
806	4.45341e-36	1.06548	0.77	0.529	1.44847e-31	1	ube2l3b
807	4.97939e-36	1.19246	0.805	0.537	1.61955e-31	1	sod1
808	5.21109e-36	0.660515	0.388	0.165	1.69491e-31	1	nup153
809	5.78525e-36	0.641189	0.49	0.208	1.88165e-31	1	dnph1
810	6.2216e-36	0.77947	0.47	0.221	2.02357e-31	1	pphln1
811	7.32162e-36	1.02821	0.6	0.324	2.38136e-31	1	thrap3b
812	7.63026e-36	0.576718	0.443	0.195	2.48174e-31	1	zmynd19
813	8.99046e-36	0.76062	0.595	0.319	2.92415e-31	1	nup50
814	1.30987e-35	0.558072	0.346	0.111	4.26035e-31	1	gins3
815	1.40617e-35	1.09976	0.522	0.271	4.57357e-31	1	cbfb
816	1.45147e-35	0.303529	0.795	0.504	4.7209e-31	1	psmd1
817	1.67128e-35	0.698631	0.421	0.185	5.43583e-31	1	erf
818	1.70038e-35	0.379537	0.257	0.06	5.5305e-31	1	ndc80
819	1.80819e-35	0.947082	0.567	0.283	5.88113e-31	1	rnaseh2a
820	1.93625e-35	0.865466	0.847	0.64	6.29766e-31	1	vamp3
821	1.93972e-35	0.748651	0.609	0.333	6.30895e-31	1	tbcb
822	2.02392e-35	1.02395	0.423	0.184	6.5828e-31	1	rad51
823	2.58572e-35	0.711064	0.489	0.228	8.41006e-31	1	rimkla
824	2.97442e-35	1.17543	0.767	0.51	9.67431e-31	1	fam168a
825	3.00561e-35	1.20718	0.678	0.439	9.77576e-31	1	alyref
826	3.02536e-35	2.25847	0.339	0.079	9.83999e-31	1	kif11
827	3.39987e-35	0.730386	0.523	0.286	1.10581e-30	1	tnrc6b
828	3.66509e-35	1.03424	0.572	0.317	1.19207e-30	1	b4galt6
829	3.77424e-35	1.03287	0.675	0.394	1.22757e-30	1	brd4
830	5.08574e-35	0.976545	0.303	0.073	1.65414e-30	1	sgo1
831	5.9165e-35	13.2574	0.8	0.515	1.92434e-30	1	snai1a
832	6.01303e-35	0.793156	0.557	0.305	1.95574e-30	1	hdgfl2
833	6.18263e-35	0.507233	0.783	0.542	2.0109e-30	1	brd2a
834	6.33944e-35	2.16047	0.617	0.357	2.0619e-30	1	eif1ad
835	7.07206e-35	0.616374	0.475	0.214	2.30019e-30	1	prkrip1
836	7.87293e-35	1.28158	0.647	0.415	2.56067e-30	1	ctdsp2
837	7.91093e-35	2.54369	0.645	0.393	2.57303e-30	1	foxc1b
838	8.17084e-35	1.06921	0.598	0.352	2.65756e-30	1	dcun1d5
839	8.22115e-35	0.517384	0.511	0.254	2.67393e-30	1	nat9
840	8.81246e-35	0.445882	0.323	0.102	2.86625e-30	1	mtf2
841	9.7103e-35	1.45446	0.765	0.524	3.15828e-30	1	sfpq
842	9.76599e-35	0.410519	0.266	0.067	3.17639e-30	1	haus7
843	1.05386e-34	0.510463	0.339	0.115	3.42767e-30	1	fopnl
844	1.17997e-34	0.886357	0.619	0.37	3.83785e-30	1	nipblb
845	1.36059e-34	0.792855	0.579	0.306	4.42532e-30	1	ubtf
846	1.37962e-34	6.14081	0.863	0.653	4.48721e-30	1	nop10
847	1.40048e-34	1.17942	0.6	0.357	4.55505e-30	1	mrps21
848	1.50077e-34	0.996533	0.435	0.178	4.88126e-30	1	dynll2a
849	1.51988e-34	1.75149	0.591	0.33	4.94342e-30	1	CU929070.1
850	1.57589e-34	0.940991	0.725	0.473	5.12559e-30	1	sltm
851	1.58013e-34	2.00778	0.769	0.53	5.13938e-30	1	tardbp
852	1.62721e-34	3.0581	0.518	0.24	5.2925e-30	1	mych
853	1.645e-34	0.993143	0.647	0.403	5.35035e-30	1	taf9
854	1.6796e-34	0.862111	0.677	0.431	5.46291e-30	1	sf1
855	2.09416e-34	0.583495	0.351	0.121	6.81127e-30	1	cenps
856	2.39786e-34	0.772571	0.47	0.238	7.79903e-30	1	cpsf2
857	2.47149e-34	1.41087	0.85	0.635	8.03851e-30	1	si:rp71-45k5.4
858	2.83881e-34	1.30854	0.518	0.268	9.23322e-30	1	ssbp4
859	2.88046e-34	0.46466	0.323	0.117	9.3687e-30	1	tmpob
860	3.02271e-34	0.783021	0.53	0.284	9.83137e-30	1	patl1
861	3.16958e-34	3.61654	0.614	0.324	1.03091e-29	1	ptbp1a
862	3.46835e-34	0.749632	0.428	0.206	1.12808e-29	1	aebp2
863	3.8591e-34	0.662963	0.558	0.296	1.25517e-29	1	usp7
864	3.88853e-34	0.804669	0.506	0.261	1.26474e-29	1	sinhcafl
865	3.89911e-34	0.70479	0.405	0.153	1.26819e-29	1	nup107
866	4.00985e-34	1.11733	0.6	0.338	1.3042e-29	1	srsf3a
867	4.40826e-34	1.32891	0.593	0.324	1.43379e-29	1	tnpo2
868	4.43019e-34	0.85568	0.68	0.403	1.44092e-29	1	slc38a5b
869	4.51331e-34	1.08146	0.583	0.329	1.46795e-29	1	ppil1
870	4.52929e-34	1.35333	0.71	0.444	1.47315e-29	1	rpl26
871	4.99834e-34	0.491283	0.8	0.547	1.62571e-29	1	angptl4
872	5.44229e-34	0.568631	0.266	0.062	1.7701e-29	1	ttk
873	5.663e-34	0.711851	0.595	0.359	1.84189e-29	1	mrpl2
874	5.75185e-34	0.633148	0.546	0.284	1.87079e-29	1	wdr82
875	6.21235e-34	0.992294	0.723	0.478	2.02057e-29	1	snrnp27
876	6.46772e-34	0.717933	0.511	0.252	2.10363e-29	1	cd2bp2
877	6.50284e-34	0.918567	0.428	0.185	2.11505e-29	1	eed
878	6.51192e-34	0.961408	0.541	0.295	2.118e-29	1	si:ch211-262e15.1
879	6.91633e-34	1.42465	0.71	0.505	2.24954e-29	1	emc6
880	6.96885e-34	1.03232	0.57	0.293	2.26662e-29	1	matr3l1.1.1
881	7.17041e-34	0.620941	0.603	0.327	2.33218e-29	1	ndufv2
882	7.72143e-34	0.851593	0.725	0.488	2.5114e-29	1	mpc1
883	8.05371e-34	0.774008	0.541	0.265	2.61947e-29	1	sinhcaf
884	9.06402e-34	0.428919	0.635	0.374	2.94807e-29	1	rbm28
885	9.21582e-34	5.22032	0.687	0.433	2.99745e-29	1	mak16
886	9.53097e-34	1.23319	0.51	0.261	3.09995e-29	1	si:dkey-250d21.1
887	9.92802e-34	0.683841	0.407	0.167	3.22909e-29	1	baz1a.1
888	1.01953e-33	1.17922	0.461	0.185	3.31601e-29	1	swi5
889	1.0598e-33	1.85546	0.283	0.075	3.44701e-29	1	si:ch211-244o22.2
890	1.14691e-33	0.970907	0.723	0.468	3.73033e-29	1	mbd3a
891	1.15889e-33	1.44952	0.417	0.163	3.7693e-29	1	ppan
892	1.17908e-33	0.423835	0.28	0.078	3.83495e-29	1	si:dkey-109l4.3
893	1.31056e-33	1.00931	0.602	0.345	4.26261e-29	1	ppp2r1ba
894	1.34522e-33	3.34038	0.786	0.509	4.37533e-29	1	fosl1a
895	1.37303e-33	0.525726	0.736	0.482	4.46577e-29	1	btf3l4
896	1.45481e-33	0.81045	0.633	0.386	4.73177e-29	1	g3bp1
897	1.56783e-33	2.48958	0.489	0.236	5.09936e-29	1	amotl2a
898	1.67169e-33	1.03266	0.692	0.437	5.43719e-29	1	pbdc1
899	1.83473e-33	0.723699	0.588	0.322	5.96745e-29	1	ldb1a
900	1.95824e-33	1.29322	0.805	0.546	6.36917e-29	1	COX7A2 (1 of many)
901	2.14603e-33	0.645378	0.861	0.61	6.97997e-29	1	tbca
902	2.40898e-33	0.328543	0.256	0.052	7.83521e-29	1	cenph
903	2.44267e-33	0.662871	0.8	0.572	7.94478e-29	1	nfyba
904	2.60441e-33	0.710859	0.417	0.161	8.47085e-29	1	atad5a
905	2.96547e-33	0.558996	0.287	0.083	9.64518e-29	1	ing5b
906	3.20586e-33	0.61162	0.776	0.492	1.04271e-28	1	dynlt3
907	4.0597e-33	2.24311	0.713	0.457	1.32042e-28	1	ppp1r10
908	4.48896e-33	0.648944	0.27	0.065	1.46004e-28	1	slc29a2
909	4.73685e-33	1.01372	0.656	0.394	1.54066e-28	1	gtf2f1
910	5.33517e-33	1.04768	0.567	0.307	1.73526e-28	1	plagx
911	5.52923e-33	1.01443	0.694	0.421	1.79838e-28	1	adrm1
912	7.3098e-33	0.99039	0.602	0.329	2.37751e-28	1	psmc1b
913	7.40454e-33	0.852553	0.576	0.305	2.40833e-28	1	wtap
914	7.52593e-33	0.858104	0.37	0.142	2.44781e-28	1	wdr18
915	7.92715e-33	1.97639	0.527	0.273	2.57831e-28	1	asf1bb
916	8.53828e-33	1.34947	0.605	0.343	2.77707e-28	1	tomm40
917	8.61874e-33	2.93866	0.682	0.4	2.80325e-28	1	c1qbp
918	9.10442e-33	0.55127	0.79	0.539	2.96121e-28	1	gdi2
919	9.96448e-33	0.669658	0.403	0.169	3.24095e-28	1	ndc1
920	1.10123e-32	1.14704	0.47	0.248	3.58176e-28	1	naa15a
921	1.14279e-32	1.28332	0.603	0.354	3.71692e-28	1	myef2
922	1.2183e-32	0.520172	0.278	0.077	3.96252e-28	1	BX469885.1
923	1.24658e-32	0.622254	0.697	0.438	4.05449e-28	1	sgta
924	1.25676e-32	0.743478	0.459	0.217	4.0876e-28	1	ywhae2
925	1.36534e-32	1.68808	0.612	0.352	4.44078e-28	1	timm9
926	1.41143e-32	3.60729	0.548	0.321	4.59069e-28	1	supt16h
927	1.47749e-32	1.26893	0.708	0.462	4.80554e-28	1	elof1
928	1.48164e-32	0.325144	0.254	0.065	4.81904e-28	1	zgc:85936
929	1.55524e-32	1.13252	0.61	0.343	5.05841e-28	1	psme3
930	1.58825e-32	0.526276	0.816	0.562	5.16577e-28	1	irf2bp2b
931	1.61456e-32	2.47375	0.725	0.457	5.25137e-28	1	znf346
932	1.64393e-32	0.650972	0.562	0.322	5.34687e-28	1	zgc:56106
933	1.7933e-32	1.38226	0.61	0.347	5.83272e-28	1	eif2s1a
934	1.80477e-32	1.43058	0.586	0.34	5.87001e-28	1	srsf6a
935	1.96958e-32	2.09419	0.544	0.284	6.40604e-28	1	adssl
936	2.06456e-32	0.791004	0.57	0.297	6.71498e-28	1	drg2
937	2.18953e-32	1.19274	0.633	0.391	7.12144e-28	1	sars
938	2.25111e-32	0.995439	0.593	0.328	7.32174e-28	1	npm1b
939	2.38215e-32	8.29266	0.965	0.781	7.74793e-28	1	si:dkey-42i9.4
940	2.60912e-32	1.04312	0.723	0.486	8.48618e-28	1	rnf7
941	2.7216e-32	0.699545	0.657	0.389	8.852e-28	1	etfb
942	2.88618e-32	4.05024	0.757	0.496	9.38731e-28	1	psma6b
943	3.13638e-32	1.54644	0.751	0.522	1.02011e-27	1	eif4g2b
944	3.59521e-32	0.586615	0.416	0.181	1.16934e-27	1	hdac3
945	3.62706e-32	0.718916	0.369	0.147	1.1797e-27	1	daxx
946	3.86183e-32	0.804352	0.781	0.515	1.25606e-27	1	ankrd11
947	3.92677e-32	0.555531	0.487	0.219	1.27718e-27	1	cstf1
948	3.95746e-32	1.66833	0.861	0.558	1.28716e-27	1	tspan7
949	3.95897e-32	0.429372	0.29	0.087	1.28765e-27	1	nos1apa.1
950	4.46894e-32	28.5127	0.988	0.815	1.45352e-27	1	ccng1
951	4.50744e-32	4.23812	0.683	0.431	1.46604e-27	1	nfil3-5
952	4.5998e-32	1.14967	0.673	0.426	1.49608e-27	1	psmd6
953	4.60221e-32	0.515582	0.433	0.191	1.49687e-27	1	arid2
954	4.9835e-32	1.13244	0.581	0.326	1.62088e-27	1	fen1
955	5.20481e-32	0.79699	0.475	0.237	1.69286e-27	1	psd2
956	5.21836e-32	1.17624	0.534	0.306	1.69727e-27	1	ddx3xb
957	5.35786e-32	3.26629	0.39	0.19	1.74264e-27	1	meis1a
958	5.63294e-32	0.720796	0.652	0.413	1.83211e-27	1	trnau1apb
959	5.63584e-32	0.643019	0.442	0.215	1.83306e-27	1	n6amt1
960	5.73857e-32	0.492412	0.336	0.121	1.86647e-27	1	setdb1a
961	5.78685e-32	2.72135	0.84	0.601	1.88217e-27	1	pno1
962	6.30778e-32	2.44116	0.729	0.494	2.0516e-27	1	sart1
963	6.38846e-32	0.709266	0.499	0.25	2.07785e-27	1	ruvbl1
964	6.62422e-32	0.819008	0.68	0.407	2.15453e-27	1	trmt112
965	6.75492e-32	0.614185	0.882	0.708	2.19704e-27	1	ndufa1
966	6.84634e-32	0.611789	0.39	0.151	2.22677e-27	1	nup37
967	7.01647e-32	12.4174	0.708	0.447	2.28211e-27	1	tp53
968	7.37209e-32	0.503312	0.637	0.37	2.39777e-27	1	si:ch211-284b7.3
969	7.63444e-32	0.75614	0.351	0.117	2.4831e-27	1	bub3
970	7.78887e-32	0.857868	0.77	0.51	2.53333e-27	1	tmem167a
971	8.18109e-32	3.66485	0.285	0.117	2.6609e-27	1	pou3f3b
972	8.29136e-32	2.39947	0.539	0.286	2.69676e-27	1	rpa1
973	8.7024e-32	1.5351	0.51	0.259	2.83045e-27	1	si:dkey-78l4.14
974	8.72155e-32	1.58689	0.76	0.514	2.83668e-27	1	ndufs4
975	1.02717e-31	0.862993	0.459	0.227	3.34088e-27	1	chd9
976	1.051e-31	0.748068	0.65	0.369	3.41838e-27	1	mrpl13
977	1.05242e-31	0.71115	0.583	0.325	3.42301e-27	1	sf3b1
978	1.18512e-31	1.32745	0.605	0.312	3.8546e-27	1	notch3
979	1.29643e-31	1.66264	0.682	0.466	4.21665e-27	1	slirp
980	1.40454e-31	0.660683	0.485	0.225	4.56828e-27	1	gstr
981	1.46853e-31	0.762476	0.843	0.624	4.77639e-27	1	psmb4
982	1.65459e-31	0.43137	0.363	0.14	5.38157e-27	1	zcchc17
983	1.7988e-31	0.597514	0.53	0.264	5.85058e-27	1	abcf2a
984	1.88597e-31	0.65206	0.725	0.477	6.1341e-27	1	rap2c
985	1.89212e-31	0.52899	0.325	0.085	6.15411e-27	1	zgc:86764
986	2.63181e-31	3.43489	0.772	0.517	8.55995e-27	1	mrps6
987	2.64679e-31	0.499042	0.435	0.192	8.60868e-27	1	zgc:194207
988	2.66564e-31	0.358168	0.776	0.513	8.67e-27	1	psmd14
989	2.70052e-31	2.01092	0.743	0.47	8.78343e-27	1	ndufs7
990	2.82497e-31	1.65056	0.903	0.658	9.18823e-27	1	SERP1
991	2.96413e-31	0.538271	0.29	0.076	9.64084e-27	1	e2f8
992	3.07788e-31	0.863397	0.697	0.448	1.00108e-26	1	mmgt1
993	3.08229e-31	0.630315	0.383	0.163	1.00252e-26	1	tns1b
994	3.09756e-31	0.433764	0.563	0.29	1.00748e-26	1	kpnb3
995	3.19314e-31	0.917095	0.623	0.397	1.03857e-26	1	tia1
996	3.90238e-31	0.554708	0.358	0.131	1.26925e-26	1	adsl
997	4.15156e-31	3.04587	0.807	0.589	1.3503e-26	1	ndufb9
998	4.20345e-31	0.46828	0.27	0.077	1.36717e-26	1	tdp1
999	4.50566e-31	2.13185	0.557	0.313	1.46547e-26	1	si:ch211-212k18.4
1000	4.95357e-31	0.671559	0.539	0.292	1.61115e-26	1	exosc3
1001	5.64327e-31	0.666543	0.539	0.271	1.83547e-26	1	chd1
1002	5.71048e-31	1.30697	0.567	0.314	1.85733e-26	1	rbms1a
1003	5.91338e-31	4.06917	0.703	0.495	1.92333e-26	1	ccnl1a
1004	6.40835e-31	0.553871	0.468	0.234	2.08432e-26	1	taf7
1005	6.51968e-31	0.536383	0.397	0.177	2.12052e-26	1	aifm1
1006	6.52132e-31	0.994146	0.696	0.447	2.12106e-26	1	rtca
1007	6.74786e-31	2.20109	0.649	0.367	2.19474e-26	1	rnf44
1008	6.7735e-31	0.680466	0.513	0.248	2.20308e-26	1	gcsha
1009	7.41271e-31	0.503204	0.426	0.191	2.41098e-26	1	smek1
1010	7.59221e-31	0.665509	0.437	0.219	2.46936e-26	1	pum1
1011	9.61925e-31	0.731756	0.687	0.43	3.12866e-26	1	snd1
1012	9.95436e-31	1.06382	0.494	0.251	3.23765e-26	1	ss18l2
1013	1.00057e-30	0.408316	0.663	0.388	3.25437e-26	1	acp1
1014	1.01864e-30	0.60886	0.377	0.158	3.31313e-26	1	rfc1
1015	1.05219e-30	1.12866	0.565	0.302	3.42225e-26	1	xrn2
1016	1.16269e-30	0.551861	0.424	0.171	3.78166e-26	1	pane1
1017	1.18118e-30	0.784539	0.598	0.357	3.84179e-26	1	mrpl53
1018	1.31127e-30	0.880609	0.842	0.608	4.2649e-26	1	CU694197.1
1019	1.51068e-30	0.505261	0.339	0.133	4.91348e-26	1	ctdspl2b
1020	1.57754e-30	1.04759	0.482	0.248	5.13095e-26	1	cd3eap
1021	1.57902e-30	0.750234	0.614	0.351	5.13575e-26	1	mrpl14
1022	1.81881e-30	0.942392	0.623	0.388	5.91568e-26	1	carhsp1
1023	1.84291e-30	0.343484	0.254	0.067	5.99408e-26	1	si:ch211-153a8.4
1024	2.08735e-30	0.847031	0.673	0.409	6.78912e-26	1	ube2e2
1025	2.13718e-30	0.922155	0.52	0.277	6.95119e-26	1	notch2
1026	2.23608e-30	0.562238	0.263	0.063	7.27284e-26	1	anln
1027	2.42595e-30	0.420857	0.304	0.096	7.89042e-26	1	ttf1
1028	2.43331e-30	0.725311	0.48	0.254	7.91433e-26	1	rnf40
1029	2.44014e-30	0.676845	0.511	0.252	7.93655e-26	1	ylpm1
1030	2.49467e-30	0.611533	0.597	0.362	8.11391e-26	1	trir
1031	2.59888e-30	0.471045	0.447	0.21	8.45284e-26	1	mplkip
1032	2.64665e-30	0.945261	0.753	0.485	8.60824e-26	1	ctnnbip1
1033	2.70377e-30	0.956746	0.527	0.288	8.79401e-26	1	slc20a1b
1034	2.75898e-30	0.798461	0.56	0.311	8.97359e-26	1	psmd10
1035	2.7709e-30	0.665464	0.63	0.371	9.01234e-26	1	anapc11
1036	3.18826e-30	0.718124	0.529	0.263	1.03698e-25	1	rbm4.1
1037	3.68292e-30	0.623693	0.569	0.323	1.19787e-25	1	thoc7
1038	3.68426e-30	0.572085	0.407	0.182	1.19831e-25	1	nfatc2ip
1039	3.93943e-30	0.772142	0.553	0.316	1.2813e-25	1	gtf2a2
1040	4.05701e-30	0.585509	0.53	0.288	1.31954e-25	1	naa38
1041	4.06787e-30	0.585728	0.475	0.217	1.32308e-25	1	chtf8
1042	4.10719e-30	1.00344	0.643	0.389	1.33586e-25	1	uqcrc1
1043	4.31973e-30	0.437447	0.595	0.353	1.40499e-25	1	txn2
1044	4.44082e-30	0.853539	0.595	0.37	1.44438e-25	1	mcts1
1045	5.03961e-30	0.559956	0.577	0.31	1.63913e-25	1	scaf1
1046	5.10695e-30	0.617783	0.412	0.206	1.66104e-25	1	med6
1047	5.76916e-30	1.27431	0.501	0.267	1.87642e-25	1	mrgbp
1048	5.8283e-30	0.485239	0.897	0.684	1.89566e-25	1	nop53
1049	5.90204e-30	1.15572	0.497	0.271	1.91964e-25	1	sf3b3
1050	6.68785e-30	0.53927	0.37	0.168	2.17522e-25	1	bckdha
1051	6.88833e-30	0.567287	0.447	0.213	2.24043e-25	1	scaf4a
1052	7.12667e-30	0.874671	0.496	0.249	2.31795e-25	1	foxk2
1053	7.842e-30	0.351365	0.6	0.335	2.55061e-25	1	uchl5
1054	8.47969e-30	0.642368	0.494	0.269	2.75802e-25	1	rsrc2
1055	8.83895e-30	0.664309	0.628	0.375	2.87487e-25	1	akt1s1
1056	9.32356e-30	0.754059	0.36	0.149	3.03249e-25	1	tpra
1057	9.39072e-30	0.746136	0.48	0.227	3.05433e-25	1	fh
1058	9.61365e-30	1.13565	0.642	0.431	3.12684e-25	1	med11
1059	1.05785e-29	0.525352	0.35	0.133	3.44065e-25	1	neil1
1060	1.08333e-29	1.10194	0.543	0.276	3.52352e-25	1	jmjd1cb
1061	1.15815e-29	0.376838	0.261	0.061	3.76688e-25	1	racgap1
1062	1.20593e-29	0.582709	0.423	0.182	3.92228e-25	1	nup93
1063	1.21644e-29	0.71605	0.536	0.292	3.95646e-25	1	fdx1
1064	1.2255e-29	0.408825	0.254	0.074	3.98593e-25	1	cep57l1
1065	1.23522e-29	0.728902	0.581	0.325	4.01756e-25	1	hars
1066	1.26871e-29	0.431945	0.287	0.071	4.12649e-25	1	primpol
1067	1.32064e-29	0.538552	0.329	0.128	4.29539e-25	1	nfatc4
1068	1.33537e-29	1.5011	0.65	0.42	4.34328e-25	1	rbm4.2
1069	1.34604e-29	0.512876	0.31	0.114	4.37799e-25	1	ankrd10a
1070	1.39379e-29	0.872782	0.522	0.287	4.53331e-25	1	mapk14a
1071	1.55085e-29	2.58787	0.482	0.275	5.04414e-25	1	nifk
1072	1.62065e-29	0.551764	0.341	0.136	5.27117e-25	1	nup43
1073	1.64517e-29	0.507311	0.32	0.121	5.35093e-25	1	pom121
1074	1.70899e-29	0.55335	0.523	0.276	5.5585e-25	1	rsf1b.1
1075	1.81888e-29	0.899898	0.673	0.443	5.91589e-25	1	ptena
1076	1.88433e-29	1.50835	0.612	0.38	6.12877e-25	1	khdrbs1b
1077	2.09671e-29	0.51606	0.374	0.173	6.81954e-25	1	bola3
1078	2.28667e-29	0.761243	0.583	0.339	7.4374e-25	1	szrd1
1079	2.38126e-29	0.467944	0.254	0.063	7.74505e-25	1	kif4
1080	2.38989e-29	0.912649	0.706	0.476	7.77313e-25	1	gtf2f2a
1081	2.43521e-29	0.430046	0.287	0.106	7.92052e-25	1	thap12a
1082	2.61178e-29	2.25174	0.76	0.535	8.49481e-25	1	canx
1083	2.63696e-29	0.620863	0.511	0.277	8.5767e-25	1	mrps34
1084	2.66599e-29	0.850309	0.617	0.383	8.67113e-25	1	kars
1085	2.69193e-29	0.542388	0.443	0.21	8.75549e-25	1	mrpl24
1086	2.82596e-29	2.82135	0.75	0.451	9.19144e-25	1	pleca
1087	3.05916e-29	1.59146	0.797	0.58	9.94993e-25	1	polr2f
1088	3.20803e-29	0.611905	0.421	0.212	1.04341e-24	1	mccc2
1089	3.25367e-29	0.916497	0.576	0.338	1.05826e-24	1	supt6h
1090	3.74401e-29	0.941503	0.534	0.276	1.21774e-24	1	ivns1abpb
1091	3.7882e-29	1.04058	0.614	0.358	1.23211e-24	1	atf1
1092	4.13623e-29	0.586532	0.289	0.093	1.34531e-24	1	wdr76
1093	4.15683e-29	0.95066	0.699	0.486	1.35201e-24	1	akap8l
1094	4.23689e-29	0.672075	0.762	0.49	1.37805e-24	1	rac1a
1095	4.88653e-29	0.457267	0.322	0.112	1.58934e-24	1	si:dkey-185e18.7
1096	5.40078e-29	0.799705	0.605	0.365	1.7566e-24	1	si:ch73-308l14.2
1097	5.61441e-29	0.38157	0.27	0.086	1.82609e-24	1	sin3b
1098	5.67482e-29	0.536227	0.454	0.214	1.84573e-24	1	znf318
1099	6.01947e-29	1.02155	0.55	0.33	1.95783e-24	1	btbd10b
1100	6.12337e-29	0.520908	0.473	0.241	1.99163e-24	1	ube2d3
1101	6.32827e-29	0.407695	0.51	0.289	2.05827e-24	1	zgc:171480
1102	6.85164e-29	0.669967	0.525	0.3	2.2285e-24	1	acin1b
1103	6.9286e-29	0.901868	0.539	0.308	2.25353e-24	1	ube2g1b
1104	7.11467e-29	0.792981	0.572	0.322	2.31405e-24	1	rhogc
1105	7.79278e-29	0.304872	0.991	0.901	2.5346e-24	1	mt-nd1
1106	7.83179e-29	1.34151	0.456	0.229	2.54729e-24	1	si:dkey-62k3.5
1107	7.94503e-29	0.759748	0.52	0.274	2.58412e-24	1	rbm22
1108	8.65935e-29	0.58551	0.421	0.218	2.81645e-24	1	mrps26
1109	8.69055e-29	0.940911	0.543	0.325	2.8266e-24	1	mrps16
1110	9.36327e-29	0.753799	0.49	0.283	3.0454e-24	1	cnot1
1111	9.53608e-29	0.680429	0.565	0.346	3.10161e-24	1	mrps10
1112	1.22724e-28	0.51772	0.296	0.098	3.99161e-24	1	lrpprc
1113	1.23041e-28	0.671267	0.715	0.483	4.00192e-24	1	mrpl30
1114	1.24889e-28	0.706973	0.433	0.217	4.06201e-24	1	ctps1a
1115	1.29282e-28	0.59259	0.513	0.286	4.20491e-24	1	fbxl6
1116	1.34518e-28	1.03658	0.737	0.491	4.37521e-24	1	smndc1
1117	1.36194e-28	1.04072	0.551	0.298	4.42971e-24	1	rfc4
1118	1.45569e-28	1.43813	0.357	0.159	4.73464e-24	1	e2f3
1119	1.47805e-28	1.16836	0.697	0.485	4.80736e-24	1	ebna1bp2
1120	1.49265e-28	0.559072	0.52	0.283	4.85485e-24	1	rabif
1121	1.60311e-28	0.651325	0.403	0.188	5.21412e-24	1	ankhd1
1122	1.75474e-28	0.536803	0.35	0.14	5.70729e-24	1	exosc6
1123	1.84355e-28	0.734066	0.567	0.341	5.99615e-24	1	bysl
1124	2.02702e-28	0.902518	0.456	0.23	6.59287e-24	1	clns1a
1125	2.12755e-28	0.760055	0.57	0.334	6.91985e-24	1	mdm4
1126	2.32021e-28	1.03701	0.424	0.189	7.54649e-24	1	smad6a
1127	2.34937e-28	2.37535	0.643	0.403	7.64134e-24	1	bccip
1128	2.44015e-28	0.668448	0.497	0.27	7.9366e-24	1	gtf2a1
1129	2.71029e-28	0.431772	0.377	0.178	8.81522e-24	1	znhit1
1130	2.88566e-28	0.550585	0.483	0.252	9.3856e-24	1	myg1
1131	3.03269e-28	7.39246	0.977	0.777	9.86382e-24	1	h2afx1
1132	3.27944e-28	0.72464	0.454	0.225	1.06664e-23	1	npepl1
1133	3.3591e-28	0.511861	0.388	0.169	1.09255e-23	1	bcl9
1134	3.40328e-28	0.638885	0.435	0.216	1.10692e-23	1	prpf4bb
1135	3.63624e-28	1.62877	0.605	0.349	1.18269e-23	1	iqsec1b
1136	3.75732e-28	0.605451	0.537	0.305	1.22207e-23	1	znf609b
1137	3.89596e-28	0.746255	0.597	0.347	1.26716e-23	1	brd7
1138	4.17941e-28	0.552245	0.344	0.122	1.35935e-23	1	mybl2b
1139	4.22175e-28	0.470314	0.496	0.256	1.37312e-23	1	cand1
1140	4.31682e-28	1.38226	0.619	0.347	1.40405e-23	1	six1a
1141	4.58658e-28	0.384363	0.522	0.284	1.49179e-23	1	hnrpkl
1142	4.63447e-28	0.569644	0.544	0.308	1.50736e-23	1	ccdc12
1143	4.73797e-28	0.70302	0.548	0.321	1.54102e-23	1	sf3a1
1144	5.0988e-28	0.467059	0.322	0.129	1.65839e-23	1	snip1
1145	5.40478e-28	0.460763	0.426	0.19	1.7579e-23	1	rnaseh2b
1146	5.54544e-28	0.710645	0.628	0.416	1.80365e-23	1	ube2na
1147	6.26493e-28	0.741607	0.861	0.622	2.03767e-23	1	prelid3b
1148	6.64449e-28	1.52203	0.489	0.263	2.16112e-23	1	txnrd3
1149	6.67484e-28	0.508826	0.445	0.196	2.17099e-23	1	si:dkey-9i23.15
1150	7.2721e-28	0.859871	0.457	0.23	2.36525e-23	1	xpo1b
1151	7.83789e-28	1.48721	0.694	0.502	2.54927e-23	1	pole4
1152	7.97509e-28	0.564566	0.351	0.152	2.5939e-23	1	ppm1da
1153	8.35062e-28	0.711666	0.466	0.241	2.71604e-23	1	dicer1
1154	8.58703e-28	1.90364	0.546	0.291	2.79293e-23	1	gas1b
1155	8.68924e-28	0.552566	0.355	0.156	2.82618e-23	1	plxnb2a
1156	8.73294e-28	0.867011	0.433	0.182	2.84039e-23	1	nr2f2
1157	9.14518e-28	0.876812	0.438	0.225	2.97447e-23	1	marveld1
1158	9.37217e-28	0.515562	0.525	0.298	3.0483e-23	1	mzt2b
1159	9.69164e-28	1.7713	0.76	0.526	3.1522e-23	1	rwdd1
1160	1.10466e-27	0.675111	0.397	0.181	3.59291e-23	1	e2f4
1161	1.17994e-27	0.684375	0.405	0.199	3.83776e-23	1	phf2
1162	1.2049e-27	0.555968	0.706	0.438	3.91894e-23	1	mrps18c
1163	1.2175e-27	0.635193	0.543	0.303	3.95991e-23	1	mrps11
1164	1.27191e-27	0.542397	0.546	0.305	4.13688e-23	1	ube2d1a
1165	1.41044e-27	1.79968	0.579	0.335	4.58747e-23	1	znf593
1166	1.49733e-27	0.549088	0.388	0.171	4.87006e-23	1	auts2a
1167	1.53076e-27	0.508481	0.386	0.177	4.97881e-23	1	araf
1168	1.58008e-27	0.72777	0.65	0.403	5.1392e-23	1	rps19bp1
1169	1.60985e-27	3.4863	0.837	0.618	5.23603e-23	1	psmd8
1170	1.67728e-27	0.708775	0.508	0.291	5.45536e-23	1	pgam5
1171	1.6934e-27	0.611471	0.463	0.231	5.50779e-23	1	dpf2l
1172	1.92866e-27	0.937585	0.635	0.384	6.27296e-23	1	zc3h4
1173	2.12183e-27	0.644382	0.383	0.177	6.90124e-23	1	rcor2
1174	2.24823e-27	0.450136	0.417	0.197	7.31237e-23	1	ktn1
1175	2.60655e-27	0.444823	0.459	0.225	8.47782e-23	1	tjp1b
1176	2.6669e-27	0.414431	0.313	0.133	8.67408e-23	1	waplb
1177	2.81619e-27	0.958226	0.527	0.291	9.15967e-23	1	caprin1a
1178	2.85086e-27	0.269508	0.963	0.775	9.27243e-23	1	tmem258
1179	2.92132e-27	0.43553	0.477	0.258	9.50159e-23	1	gabpa
1180	3.24992e-27	0.400498	0.268	0.081	1.05704e-22	1	ncaph2
1181	3.28527e-27	0.803924	0.569	0.333	1.06853e-22	1	vbp1
1182	3.28811e-27	0.743711	0.369	0.156	1.06946e-22	1	slit3
1183	3.29284e-27	1.5444	0.452	0.231	1.071e-22	1	cux1a
1184	3.30395e-27	0.450942	0.339	0.141	1.07461e-22	1	nsmce2
1185	3.35255e-27	2.39573	0.388	0.18	1.09042e-22	1	irs1
1186	3.37501e-27	0.824734	0.683	0.473	1.09772e-22	1	luc7l3
1187	3.77722e-27	0.946895	0.477	0.264	1.22854e-22	1	tufm
1188	3.81976e-27	0.542805	0.565	0.346	1.24238e-22	1	polr2a
1189	3.90668e-27	0.382646	0.384	0.162	1.27065e-22	1	gemin7
1190	4.34163e-27	0.500987	0.39	0.177	1.41212e-22	1	mbd1b
1191	4.36185e-27	0.471923	0.313	0.116	1.41869e-22	1	ska2
1192	4.80972e-27	0.607204	0.409	0.198	1.56436e-22	1	pds5a
1193	5.16664e-27	1.00075	0.767	0.514	1.68045e-22	1	hnrnpl
1194	5.36453e-27	0.467238	0.435	0.215	1.74481e-22	1	cox10
1195	6.0766e-27	0.508283	0.447	0.2	1.97642e-22	1	nup210
1196	6.35282e-27	0.875743	0.557	0.317	2.06625e-22	1	ndufa10
1197	6.49702e-27	0.894738	0.48	0.289	2.11316e-22	1	hibadhb
1198	6.55142e-27	0.452427	0.297	0.121	2.13085e-22	1	zgc:77287
1199	7.17266e-27	0.365445	0.741	0.517	2.33291e-22	1	zranb2
1200	7.39743e-27	0.708408	0.71	0.464	2.40601e-22	1	si:dkey-17e16.10
1201	7.44512e-27	0.709179	0.61	0.383	2.42152e-22	1	taf10
1202	7.44985e-27	0.488016	0.501	0.254	2.42306e-22	1	lrrc20
1203	7.84899e-27	0.702467	0.374	0.177	2.55288e-22	1	sp4
1204	8.34741e-27	0.543921	0.503	0.261	2.71499e-22	1	vkorc1l1
1205	8.73043e-27	1.31287	0.558	0.328	2.83957e-22	1	lhfpl2a
1206	9.38547e-27	0.646355	0.511	0.275	3.05262e-22	1	kirrel1a
1207	9.47665e-27	1.33314	0.584	0.366	3.08228e-22	1	snw1
1208	1.26518e-26	0.768773	0.438	0.204	4.11501e-22	1	cbx1b
1209	1.27092e-26	0.880652	0.515	0.292	4.13367e-22	1	tars
1210	1.30503e-26	0.499615	0.313	0.123	4.24462e-22	1	qrich1
1211	1.46805e-26	0.364102	0.889	0.654	4.77483e-22	1	hnrnpa0a
1212	1.47009e-26	0.399878	0.435	0.191	4.78148e-22	1	tyms
1213	1.55127e-26	1.08892	0.494	0.219	5.0455e-22	1	snai2
1214	1.56266e-26	2.35406	0.323	0.133	5.08256e-22	1	hoxa2b
1215	1.60531e-26	0.69231	0.393	0.179	5.22127e-22	1	irf2a
1216	1.65665e-26	0.564994	0.612	0.38	5.38825e-22	1	strap
1217	1.67271e-26	0.609157	0.419	0.192	5.4405e-22	1	znf330
1218	1.67423e-26	0.498778	0.376	0.167	5.44545e-22	1	rnf19a
1219	1.89044e-26	0.525996	0.365	0.166	6.14865e-22	1	eftud2
1220	1.93497e-26	2.11684	0.464	0.246	6.2935e-22	1	kri1
1221	2.0747e-26	0.720192	0.383	0.178	6.74797e-22	1	usp39
1222	2.21791e-26	0.639676	0.598	0.352	7.21377e-22	1	dnajc8
1223	2.30565e-26	0.753749	0.525	0.305	7.49914e-22	1	gskip
1224	2.47537e-26	0.439185	0.405	0.194	8.05114e-22	1	ankrd54
1225	3.05789e-26	0.535332	0.374	0.169	9.9458e-22	1	prmt5
1226	3.22729e-26	0.564256	0.543	0.298	1.04968e-21	1	si:dkey-6n21.12
1227	3.23643e-26	0.982634	0.574	0.36	1.05265e-21	1	txnl4a
1228	3.23958e-26	0.796954	0.4	0.184	1.05367e-21	1	coil
1229	3.46905e-26	1.46256	0.584	0.37	1.12831e-21	1	hspa9
1230	3.6544e-26	0.726259	0.577	0.333	1.18859e-21	1	ddt
1231	3.91325e-26	0.61202	0.478	0.242	1.27278e-21	1	pbrm1l
1232	4.01403e-26	1.44715	0.523	0.307	1.30556e-21	1	gemin8
1233	4.21456e-26	0.593866	0.53	0.288	1.37079e-21	1	hnrnpua
1234	4.48065e-26	0.994452	0.504	0.284	1.45733e-21	1	asap3
1235	4.58717e-26	1.17043	0.282	0.125	1.49198e-21	1	znf703
1236	4.62106e-26	0.439294	0.301	0.12	1.503e-21	1	ccdc82
1237	4.64759e-26	0.562196	0.459	0.235	1.51163e-21	1	hddc2
1238	4.66036e-26	0.660156	0.501	0.281	1.51578e-21	1	zc3h15
1239	5.62395e-26	0.601363	0.438	0.23	1.82919e-21	1	seh1l
1240	5.7115e-26	0.396996	0.419	0.194	1.85767e-21	1	xrcc5
1241	5.79403e-26	0.483981	0.423	0.211	1.88451e-21	1	pgrmc2
1242	6.00538e-26	1.18021	0.859	0.648	1.95325e-21	1	elocb
1243	6.26305e-26	0.559643	0.39	0.187	2.03706e-21	1	zgc:101851
1244	6.31263e-26	1.10269	0.65	0.399	2.05318e-21	1	zc4h2
1245	6.78223e-26	0.531932	0.48	0.254	2.20592e-21	1	grk4
1246	6.81768e-26	0.387465	0.278	0.105	2.21745e-21	1	baz1a
1247	6.86777e-26	0.580645	0.536	0.309	2.23374e-21	1	si:dkey-88p24.11
1248	7.31489e-26	0.609175	0.339	0.159	2.37917e-21	1	sart3
1249	7.73435e-26	0.729589	0.497	0.252	2.5156e-21	1	gpx8
1250	8.25413e-26	3.83587	0.835	0.645	2.68466e-21	1	zfand5b
1251	8.26241e-26	0.562908	0.48	0.251	2.68735e-21	1	dync1i2a
1252	8.30028e-26	0.528891	0.417	0.195	2.69967e-21	1	slc12a2
1253	8.60748e-26	0.661766	0.357	0.158	2.79958e-21	1	pou2f1b
1254	9.04959e-26	0.632658	0.539	0.309	2.94338e-21	1	zgc:113208
1255	9.46097e-26	0.611755	0.496	0.276	3.07718e-21	1	mtdhb
1256	9.62079e-26	1.25007	0.53	0.283	3.12916e-21	1	ptrh2
1257	1.00108e-25	0.506154	0.463	0.25	3.25603e-21	1	tmem107.1
1258	1.02128e-25	0.46588	0.438	0.231	3.32171e-21	1	mrpl23
1259	1.02975e-25	3.18416	0.915	0.677	3.34926e-21	1	chac1
1260	1.0886e-25	0.927516	0.423	0.233	3.54066e-21	1	prpf38a
1261	1.09991e-25	1.28043	0.53	0.332	3.57746e-21	1	ankrd12
1262	1.11602e-25	0.61751	0.461	0.238	3.62986e-21	1	aurkaip1
1263	1.14018e-25	0.889126	0.715	0.504	3.70843e-21	1	supt4h1
1264	1.18867e-25	0.818124	0.376	0.173	3.86614e-21	1	mybbp1a
1265	1.24693e-25	0.609409	0.454	0.234	4.05564e-21	1	ilf3a
1266	1.29885e-25	0.546188	0.374	0.183	4.22451e-21	1	anapc10
1267	1.41036e-25	0.581555	0.485	0.263	4.5872e-21	1	arglu1b
1268	1.41874e-25	0.872196	0.652	0.413	4.61447e-21	1	zswim5
1269	1.43733e-25	2.27173	0.464	0.227	4.67493e-21	1	si:dkeyp-44a8.4
1270	1.48125e-25	0.811581	0.456	0.248	4.81778e-21	1	strn3
1271	1.48694e-25	0.702673	0.344	0.146	4.83627e-21	1	pold1
1272	1.56476e-25	2.07162	0.466	0.249	5.08938e-21	1	atoh8
1273	1.62519e-25	0.483039	0.351	0.153	5.28592e-21	1	rnmt
1274	1.74195e-25	0.392839	0.287	0.112	5.66568e-21	1	adnp2b
1275	1.77932e-25	0.504377	0.437	0.222	5.78723e-21	1	sntb2
1276	1.81833e-25	1.34311	0.428	0.228	5.91411e-21	1	phb2b
1277	1.87216e-25	0.42248	0.647	0.398	6.08921e-21	1	fam168b
1278	1.87576e-25	0.581886	0.496	0.281	6.10091e-21	1	znf207b
1279	2.03104e-25	0.723467	0.477	0.261	6.60597e-21	1	kat7b
1280	2.03147e-25	0.463062	0.456	0.254	6.60736e-21	1	uqcc2
1281	2.0323e-25	0.597939	0.442	0.248	6.61007e-21	1	ash1l
1282	2.10206e-25	1.57065	0.69	0.454	6.83695e-21	1	ndufb5
1283	2.10564e-25	0.684789	0.471	0.268	6.84858e-21	1	zgc:112982
1284	2.27643e-25	0.608837	0.419	0.222	7.40409e-21	1	mrpl51
1285	2.33475e-25	0.509753	0.45	0.238	7.59378e-21	1	ubqln4
1286	2.50226e-25	0.505087	0.584	0.337	8.1386e-21	1	appa
1287	2.5243e-25	3.37949	0.264	0.076	8.21029e-21	1	oc90
1288	2.72319e-25	0.630538	0.48	0.275	8.85718e-21	1	rps6kb1b
1289	3.01205e-25	0.506246	0.372	0.174	9.79668e-21	1	metrn
1290	3.10294e-25	0.375315	0.475	0.244	1.00923e-20	1	ptgr1
1291	3.1675e-25	0.53224	0.303	0.109	1.03023e-20	1	wee1
1292	3.40522e-25	1.02817	0.506	0.298	1.10755e-20	1	ubr7
1293	3.64106e-25	0.946945	0.518	0.298	1.18425e-20	1	aco2
1294	3.64605e-25	1.03187	0.659	0.414	1.18588e-20	1	ssbp3b
1295	3.68971e-25	2.20887	0.63	0.412	1.20008e-20	1	hnrnpm
1296	3.71093e-25	0.534661	0.391	0.2	1.20698e-20	1	ubap2l
1297	3.82315e-25	0.358117	0.252	0.083	1.24348e-20	1	ctdspl2a
1298	4.46699e-25	0.68861	0.534	0.312	1.45289e-20	1	mrpl42
1299	4.61336e-25	0.616386	0.534	0.308	1.5005e-20	1	aimp2
1300	4.74946e-25	1.23084	0.642	0.389	1.54476e-20	1	coa3a
1301	4.87406e-25	0.58502	0.447	0.229	1.58529e-20	1	ythdf1
1302	4.91008e-25	0.73708	0.468	0.273	1.597e-20	1	epc2
1303	5.15474e-25	0.563428	0.292	0.11	1.67658e-20	1	ptprk
1304	5.17136e-25	0.833203	0.461	0.246	1.68199e-20	1	slc43a1a
1305	5.47814e-25	0.734039	0.767	0.523	1.78177e-20	1	fkbp2
1306	5.6108e-25	0.441708	0.363	0.161	1.82491e-20	1	ncoa2
1307	6.12857e-25	0.399712	0.4	0.187	1.99332e-20	1	arpp19a
1308	6.75507e-25	0.414226	0.379	0.177	2.19709e-20	1	ajuba
1309	6.75544e-25	0.356488	0.266	0.096	2.19721e-20	1	med23
1310	7.52105e-25	0.667283	0.477	0.277	2.44622e-20	1	prrc2a
1311	7.57233e-25	2.0033	0.819	0.599	2.4629e-20	1	vcp
1312	7.6802e-25	0.392367	0.28	0.103	2.49799e-20	1	mynn
1313	7.95412e-25	0.665826	0.367	0.161	2.58708e-20	1	hat1
1314	8.10741e-25	0.84807	0.508	0.283	2.63694e-20	1	cdk9
1315	8.10747e-25	1.26288	0.501	0.314	2.63696e-20	1	llph
1316	8.10895e-25	0.786609	0.485	0.271	2.63744e-20	1	prpf8
1317	9.14075e-25	0.768295	0.468	0.243	2.97303e-20	1	zgc:162025
1318	9.2903e-25	1.08769	0.558	0.324	3.02167e-20	1	rhebl1
1319	9.48815e-25	2.11976	0.466	0.235	3.08602e-20	1	gas1a
1320	9.64497e-25	0.431247	0.357	0.151	3.13703e-20	1	tdg.1
1321	1.01507e-24	0.747346	0.527	0.317	3.30152e-20	1	prpf39
1322	1.01852e-24	0.387859	0.779	0.542	3.31275e-20	1	gmfb
1323	1.22279e-24	0.71891	0.574	0.346	3.97713e-20	1	aars
1324	1.3207e-24	0.535641	0.417	0.205	4.29559e-20	1	mrpl22
1325	1.37088e-24	0.316821	0.29	0.11	4.4588e-20	1	dgcr6
1326	1.46766e-24	0.48506	0.445	0.241	4.77355e-20	1	PYURF
1327	1.52551e-24	0.530756	0.584	0.346	4.96173e-20	1	cox14
1328	1.52699e-24	1.53935	0.901	0.737	4.96655e-20	1	edf1
1329	1.53883e-24	0.63068	0.506	0.299	5.00506e-20	1	zc3h11a
1330	1.58985e-24	0.745633	0.428	0.225	5.171e-20	1	smarcc1a
1331	1.78345e-24	0.686399	0.616	0.372	5.80069e-20	1	smarcb1b
1332	1.82e-24	0.496145	0.499	0.267	5.91956e-20	1	sf3b4
1333	1.85317e-24	0.600171	0.506	0.276	6.02743e-20	1	gkap1
1334	1.89176e-24	0.319112	0.348	0.144	6.15296e-20	1	rab34a
1335	1.97092e-24	0.358205	0.343	0.143	6.41041e-20	1	znf384l
1336	2.18163e-24	0.323366	0.259	0.092	7.09576e-20	1	mad1l1
1337	2.46849e-24	0.560182	0.301	0.13	8.02875e-20	1	suz12b
1338	2.4881e-24	0.709385	0.522	0.311	8.09256e-20	1	smo
1339	2.59984e-24	0.474776	0.322	0.138	8.45598e-20	1	tubgcp3
1340	2.60093e-24	0.516626	0.419	0.21	8.45951e-20	1	zgc:55943
1341	2.7136e-24	0.397726	0.287	0.113	8.82599e-20	1	gon4l
1342	2.8932e-24	5.97541	0.53	0.283	9.41014e-20	1	spry2
1343	3.06538e-24	0.487637	0.419	0.201	9.97016e-20	1	etv5b
1344	3.07889e-24	0.437058	0.383	0.188	1.00141e-19	1	gpn2
1345	3.08105e-24	0.363218	0.663	0.43	1.00211e-19	1	mrpl32
1346	3.16494e-24	0.622704	0.419	0.227	1.0294e-19	1	celf1
1347	3.30669e-24	2.07353	0.468	0.264	1.0755e-19	1	zgc:92242
1348	3.61855e-24	0.586246	0.348	0.152	1.17693e-19	1	nudt15
1349	3.83383e-24	0.454775	0.365	0.179	1.24695e-19	1	cul4b
1350	3.91391e-24	0.661625	0.621	0.381	1.273e-19	1	nkain1
1351	4.06176e-24	0.491151	0.36	0.167	1.32109e-19	1	map3k7
1352	4.16506e-24	1.5377	0.405	0.199	1.35469e-19	1	FP074902.2
1353	4.20226e-24	0.532729	0.36	0.181	1.36678e-19	1	prpf6
1354	4.28628e-24	0.407881	0.325	0.135	1.39411e-19	1	cnot3a
1355	4.39105e-24	0.785237	0.703	0.475	1.42819e-19	1	CABZ01087560.1
1356	4.60352e-24	0.471499	0.343	0.137	1.49729e-19	1	snupn
1357	4.93035e-24	0.670864	0.36	0.187	1.6036e-19	1	eif4a2
1358	5.63498e-24	0.63328	0.569	0.343	1.83278e-19	1	pcnp
1359	5.79677e-24	2.38677	0.607	0.386	1.8854e-19	1	si:ch211-217k17.7
1360	5.84766e-24	0.782158	0.303	0.131	1.90195e-19	1	mdc1
1361	6.05943e-24	0.575372	0.727	0.477	1.97083e-19	1	kdm6bb
1362	6.1672e-24	0.431351	0.548	0.301	2.00588e-19	1	dlst
1363	6.18421e-24	0.557926	0.443	0.243	2.01142e-19	1	zc3h18
1364	7.32948e-24	0.685073	0.473	0.287	2.38391e-19	1	hnrnpa1a
1365	7.34202e-24	0.506874	0.355	0.179	2.38799e-19	1	gnl2
1366	7.48206e-24	1.51248	0.49	0.275	2.43354e-19	1	rnaseh2c
1367	7.61164e-24	1.21877	0.398	0.21	2.47568e-19	1	exosc5
1368	7.80648e-24	0.940199	0.609	0.37	2.53906e-19	1	sdhdb
1369	7.92381e-24	0.5589	0.504	0.276	2.57722e-19	1	zfr
1370	8.13577e-24	0.345845	0.343	0.149	2.64616e-19	1	fbxl14a
1371	8.39603e-24	0.695106	0.452	0.22	2.73081e-19	1	palm1b
1372	8.6456e-24	0.466693	0.318	0.137	2.81198e-19	1	CABZ01077217.1
1373	8.68792e-24	0.490475	0.275	0.111	2.82575e-19	1	elf2b
1374	8.8433e-24	0.470259	0.407	0.192	2.87628e-19	1	surf2
1375	8.97363e-24	0.670074	0.508	0.282	2.91867e-19	1	atp1b3a
1376	9.37193e-24	0.463267	0.49	0.267	3.04822e-19	1	smad2
1377	1.05773e-23	3.24895	0.499	0.29	3.44027e-19	1	efnb2a
1378	1.05959e-23	1.12006	0.576	0.393	3.4463e-19	1	snrpb2
1379	1.06393e-23	1.68163	0.492	0.294	3.46044e-19	1	bxdc2
1380	1.14017e-23	0.445947	0.405	0.194	3.70839e-19	1	si:ch211-85n16.3
1381	1.17458e-23	0.866499	0.482	0.281	3.82032e-19	1	si:zfos-1192g2.3
1382	1.21863e-23	0.61502	0.466	0.248	3.96361e-19	1	gbp
1383	1.2604e-23	1.80184	0.605	0.399	4.09947e-19	1	mrps25
1384	1.30945e-23	0.503428	0.41	0.221	4.25898e-19	1	thoc5
1385	1.39023e-23	1.42441	0.409	0.201	4.52174e-19	1	dnmt1
1386	1.39229e-23	0.645065	0.353	0.164	4.52842e-19	1	arnt2
1387	1.50931e-23	0.438961	0.412	0.219	4.90904e-19	1	lyrm4
1388	1.5101e-23	1.00945	0.543	0.315	4.91161e-19	1	polb
1389	1.54756e-23	0.49727	0.423	0.213	5.03343e-19	1	cpsf3
1390	1.62509e-23	0.352411	0.32	0.137	5.2856e-19	1	pggt1b
1391	1.70594e-23	0.730809	0.588	0.359	5.54857e-19	1	fam50a
1392	1.75056e-23	2.02827	0.536	0.32	5.69369e-19	1	clk4a
1393	1.87657e-23	5.00694	0.403	0.216	6.10354e-19	1	sall4
1394	1.88966e-23	0.578126	0.518	0.321	6.14611e-19	1	ing4
1395	1.98949e-23	0.790795	0.51	0.299	6.4708e-19	1	ubxn1
1396	2.1723e-23	0.955005	0.37	0.185	7.06541e-19	1	pold3
1397	2.1725e-23	0.541762	0.41	0.198	7.06606e-19	1	rfc2
1398	2.18608e-23	1.39192	0.311	0.119	7.11024e-19	1	gmnn
1399	2.20553e-23	0.417219	0.407	0.192	7.1735e-19	1	bckdhb
1400	2.76491e-23	0.722135	0.357	0.184	8.99287e-19	1	si:dkey-251i10.3
1401	2.80502e-23	0.590139	0.536	0.316	9.12332e-19	1	nr2f6b
1402	2.81062e-23	0.528088	0.414	0.228	9.14154e-19	1	nxt2
1403	2.8412e-23	1.12876	0.529	0.313	9.241e-19	1	c1d
1404	3.03053e-23	0.408473	0.424	0.211	9.8568e-19	1	gemin2
1405	3.1828e-23	0.49692	0.259	0.098	1.03521e-18	1	nup133
1406	3.18517e-23	0.77114	0.327	0.163	1.03598e-18	1	si:ch211-108d22.2
1407	3.2819e-23	0.403366	0.32	0.13	1.06744e-18	1	timeless
1408	3.38099e-23	0.404362	0.543	0.333	1.09967e-18	1	MED9
1409	3.41944e-23	0.720069	0.397	0.218	1.11217e-18	1	serinc5
1410	3.42078e-23	0.657585	0.381	0.188	1.11261e-18	1	cbx2
1411	3.67217e-23	0.483979	0.348	0.165	1.19437e-18	1	cfdp1
1412	3.78187e-23	0.636438	0.617	0.404	1.23005e-18	1	arglu1a
1413	3.79457e-23	2.1715	0.53	0.317	1.23418e-18	1	gadd45gip1
1414	3.95161e-23	0.821072	0.501	0.317	1.28526e-18	1	dvl2
1415	4.02438e-23	0.913455	0.48	0.265	1.30893e-18	1	txnl1
1416	4.10591e-23	0.473845	0.346	0.147	1.33545e-18	1	larp7
1417	4.11244e-23	0.508051	0.477	0.257	1.33757e-18	1	mrpl28
1418	4.11777e-23	0.559154	0.416	0.23	1.33931e-18	1	pip4k2ca
1419	4.13414e-23	0.789169	0.403	0.227	1.34463e-18	1	pum3
1420	4.1784e-23	0.699004	0.442	0.234	1.35903e-18	1	ctr9
1421	4.25799e-23	0.533831	0.348	0.169	1.38491e-18	1	ep300a
1422	4.37397e-23	0.493155	0.323	0.147	1.42263e-18	1	thoc3
1423	4.42633e-23	0.403546	0.271	0.105	1.43966e-18	1	paxip1
1424	4.47215e-23	0.650367	0.443	0.218	1.45457e-18	1	zgc:101858
1425	4.74164e-23	0.352681	0.35	0.161	1.54222e-18	1	tnpo3
1426	4.7702e-23	0.432004	0.409	0.208	1.55151e-18	1	ercc1
1427	5.63789e-23	0.487393	0.367	0.169	1.83372e-18	1	dcp2
1428	6.0436e-23	0.673694	0.508	0.286	1.96568e-18	1	prkcbp1l
1429	6.53219e-23	0.686791	0.828	0.622	2.12459e-18	1	crebzf
1430	7.04e-23	1.55247	0.463	0.254	2.28976e-18	1	nolc1
1431	7.20178e-23	0.426305	0.403	0.203	2.34238e-18	1	kpna4
1432	7.22656e-23	0.398668	0.477	0.254	2.35044e-18	1	fat1a
1433	7.5622e-23	0.402681	0.294	0.121	2.45961e-18	1	ahctf1
1434	7.89204e-23	0.681297	0.36	0.169	2.56689e-18	1	drg1
1435	7.91617e-23	0.389077	0.336	0.146	2.57473e-18	1	tspy
1436	8.36294e-23	0.379388	0.28	0.113	2.72005e-18	1	ints11
1437	8.40729e-23	0.473298	0.362	0.168	2.73447e-18	1	cnot8
1438	9.38246e-23	1.23013	0.659	0.415	3.05164e-18	1	trim71
1439	9.47211e-23	0.597238	0.866	0.681	3.0808e-18	1	eif4ebp2
1440	9.77484e-23	0.564557	0.569	0.348	3.17927e-18	1	mgst3a
1441	9.88274e-23	0.688034	0.402	0.213	3.21436e-18	1	znf395a
1442	1.00179e-22	0.782044	0.527	0.32	3.25832e-18	1	mrps14
1443	1.02576e-22	0.518103	0.43	0.24	3.33629e-18	1	macf1a
1444	1.05307e-22	0.379265	0.257	0.096	3.4251e-18	1	aggf1
1445	1.06679e-22	0.290323	0.626	0.387	3.46974e-18	1	stau2
1446	1.06808e-22	0.707142	0.663	0.424	3.47393e-18	1	psmd4b
1447	1.12627e-22	15.3746	0.727	0.517	3.6632e-18	1	her9
1448	1.16826e-22	0.51723	0.362	0.195	3.79977e-18	1	morc2
1449	1.2398e-22	0.507803	0.529	0.306	4.03244e-18	1	naa20
1450	1.34946e-22	1.9952	0.79	0.604	4.38912e-18	1	fam133b
1451	1.42167e-22	0.519604	0.388	0.187	4.624e-18	1	ccdc9
1452	1.43587e-22	0.525527	0.289	0.127	4.67017e-18	1	dhx9
1453	1.52908e-22	1.48188	0.743	0.578	4.97334e-18	1	max
1454	1.5488e-22	0.971232	0.523	0.303	5.03746e-18	1	esd
1455	1.55662e-22	0.651475	0.419	0.226	5.06289e-18	1	smarcad1a
1456	1.61091e-22	0.669707	0.43	0.214	5.23949e-18	1	hsd17b10
1457	1.62278e-22	0.395809	0.343	0.159	5.2781e-18	1	smad5
1458	1.62435e-22	0.433434	0.388	0.19	5.28318e-18	1	zgc:114119
1459	1.6725e-22	0.708267	0.414	0.247	5.43982e-18	1	zgc:56596
1460	1.7029e-22	0.611734	0.374	0.189	5.53869e-18	1	cstf3
1461	1.73367e-22	1.24448	0.336	0.155	5.63877e-18	1	lrrc58b
1462	1.94746e-22	0.310291	0.27	0.095	6.33413e-18	1	cmc2
1463	1.97222e-22	0.39157	0.329	0.142	6.41464e-18	1	wdr32
1464	2.17494e-22	0.653314	0.504	0.313	7.074e-18	1	pin4
1465	2.30221e-22	0.478788	0.748	0.472	7.48793e-18	1	psmc5
1466	2.32786e-22	0.589661	0.334	0.151	7.57138e-18	1	si:dkey-92i17.2
1467	2.55205e-22	0.653781	0.534	0.338	8.30056e-18	1	mcrip1
1468	2.59081e-22	0.427816	0.419	0.216	8.4266e-18	1	dnajc19
1469	2.60698e-22	0.513004	0.445	0.24	8.47919e-18	1	snrnp200
1470	2.69611e-22	0.920203	0.464	0.261	8.7691e-18	1	sec63
1471	2.71515e-22	0.358905	0.296	0.125	8.83102e-18	1	trrap
1472	2.9027e-22	1.34051	0.558	0.344	9.44104e-18	1	anxa3b
1473	2.90303e-22	0.516763	0.323	0.145	9.44209e-18	1	ggnbp2
1474	2.93475e-22	0.607278	0.403	0.213	9.54529e-18	1	dhx16
1475	3.12444e-22	0.384832	0.353	0.17	1.01622e-17	1	mrps2
1476	3.12864e-22	0.482633	0.407	0.206	1.01759e-17	1	ccdc58
1477	3.32917e-22	0.50421	0.388	0.184	1.08281e-17	1	rtraf
1478	3.38793e-22	0.407394	0.4	0.19	1.10192e-17	1	idh3a
1479	3.57259e-22	0.366453	0.263	0.102	1.16199e-17	1	cep85
1480	3.61973e-22	0.440531	0.323	0.154	1.17732e-17	1	dnajc15
1481	3.6875e-22	1.10152	0.671	0.473	1.19936e-17	1	syf2
1482	3.79418e-22	6.08132	0.357	0.168	1.23406e-17	1	msi2b
1483	3.83099e-22	4.4158	0.47	0.278	1.24603e-17	1	nr2f1b
1484	3.86741e-22	0.463806	0.437	0.231	1.25788e-17	1	eif2a
1485	3.88394e-22	0.507798	0.47	0.261	1.26325e-17	1	usf1
1486	3.91704e-22	18.5355	0.353	0.178	1.27402e-17	1	nog2
1487	4.5526e-22	0.401278	0.27	0.114	1.48073e-17	1	rad54l2
1488	4.61263e-22	0.5291	0.358	0.175	1.50026e-17	1	zgc:110158
1489	4.6229e-22	1.01625	0.619	0.425	1.5036e-17	1	ccnl1b
1490	4.6317e-22	0.443748	0.464	0.251	1.50646e-17	1	nrf1
1491	5.09494e-22	0.398894	0.362	0.177	1.65713e-17	1	pwwp2b
1492	5.37232e-22	0.435909	0.471	0.264	1.74735e-17	1	smim13
1493	5.61028e-22	0.483016	0.508	0.302	1.82474e-17	1	ssu72
1494	5.64527e-22	0.635954	0.37	0.193	1.83612e-17	1	atpaf1
1495	5.72382e-22	0.419451	0.263	0.103	1.86167e-17	1	si:ch211-212k18.5
1496	5.92118e-22	0.601641	0.379	0.191	1.92586e-17	1	si:ch211-271b14.1
1497	5.97716e-22	0.485758	0.403	0.212	1.94407e-17	1	srcap
1498	6.13048e-22	0.462494	0.287	0.112	1.99394e-17	1	trnau1apa
1499	6.60731e-22	0.436045	0.797	0.607	2.14903e-17	1	cdv3
1500	6.94398e-22	0.562665	0.511	0.294	2.25853e-17	1	uhrf1
1501	8.3689e-22	0.427813	0.327	0.149	2.72199e-17	1	mrpl43
1502	8.64039e-22	0.705866	0.485	0.272	2.81029e-17	1	smco4
1503	8.74091e-22	0.670057	0.845	0.643	2.84298e-17	1	sarnp
1504	9.53872e-22	0.550627	0.301	0.125	3.10247e-17	1	fancf
1505	9.54466e-22	0.653522	0.567	0.346	3.1044e-17	1	NDUFB1
1506	9.7683e-22	10.2683	0.456	0.273	3.17714e-17	1	gadd45ab
1507	1.136e-21	0.431409	0.405	0.199	3.69484e-17	1	sept9a
1508	1.17111e-21	0.689072	0.497	0.308	3.80904e-17	1	phb
1509	1.17486e-21	0.405942	0.273	0.113	3.82122e-17	1	znf106a
1510	1.24337e-21	0.527325	0.403	0.213	4.04407e-17	1	snu13a
1511	1.26359e-21	0.480083	0.435	0.233	4.10982e-17	1	brd9
1512	1.39419e-21	0.560507	0.543	0.346	4.53459e-17	1	ndufs3
1513	1.49113e-21	0.389709	0.52	0.315	4.8499e-17	1	cmc1
1514	1.49924e-21	0.450726	0.376	0.187	4.87628e-17	1	aup1
1515	1.53211e-21	0.400862	0.522	0.308	4.98319e-17	1	kdm5c
1516	1.55342e-21	0.3299	0.311	0.136	5.05251e-17	1	lyrm9
1517	1.58739e-21	1.31306	0.609	0.412	5.16298e-17	1	zfand3
1518	1.66769e-21	0.745387	0.518	0.321	5.42416e-17	1	aimp1
1519	1.70404e-21	0.542767	0.271	0.114	5.54239e-17	1	grsf1
1520	1.75259e-21	0.528612	0.424	0.229	5.7003e-17	1	vangl2
1521	1.75339e-21	0.528286	0.395	0.204	5.70291e-17	1	rbbp9
1522	1.79065e-21	0.487504	0.376	0.195	5.8241e-17	1	rnf20
1523	2.15515e-21	0.579828	0.355	0.169	7.00962e-17	1	nup98
1524	2.20552e-21	1.08118	0.762	0.532	7.17347e-17	1	hmgb3b
1525	2.20868e-21	0.337803	0.31	0.132	7.18375e-17	1	dyrk1ab
1526	2.26735e-21	0.389172	0.263	0.105	7.37455e-17	1	fmnl2b
1527	2.27036e-21	1.7023	0.466	0.272	7.38434e-17	1	pes
1528	2.36448e-21	0.405265	0.336	0.164	7.69047e-17	1	lztfl1
1529	2.42075e-21	0.443765	0.332	0.148	7.87348e-17	1	cse1l
1530	2.5517e-21	0.358467	0.423	0.216	8.29939e-17	1	casc3
1531	2.6409e-21	0.778686	0.367	0.181	8.58953e-17	1	pola1
1532	2.64357e-21	0.422754	0.325	0.149	8.59822e-17	1	phax
1533	2.7857e-21	0.594352	0.362	0.195	9.06049e-17	1	ino80c
1534	2.85791e-21	0.78621	0.45	0.261	9.29536e-17	1	ddx42
1535	2.94028e-21	0.371576	0.327	0.154	9.56325e-17	1	mrpl58
1536	3.21872e-21	0.438693	0.325	0.146	1.04689e-16	1	ruvbl2
1537	3.36191e-21	0.528028	0.463	0.261	1.09346e-16	1	ngdn
1538	3.69579e-21	0.546729	0.438	0.239	1.20206e-16	1	clpp
1539	3.89163e-21	0.555772	0.35	0.156	1.26575e-16	1	parp2
1540	3.92927e-21	0.547909	0.35	0.179	1.278e-16	1	emg1
1541	3.93043e-21	0.288159	0.256	0.103	1.27837e-16	1	znf143a
1542	3.9412e-21	0.347986	0.299	0.118	1.28188e-16	1	rae1
1543	4.04815e-21	0.35374	0.485	0.273	1.31666e-16	1	si:ch211-276i12.9
1544	4.30973e-21	0.7921	0.461	0.272	1.40174e-16	1	ccdc187
1545	4.39812e-21	1.58721	0.838	0.62	1.43049e-16	1	si:ch211-196l7.4
1546	4.52828e-21	0.5539	0.48	0.276	1.47282e-16	1	srsf5b
1547	4.8004e-21	0.670486	0.414	0.219	1.56133e-16	1	rrp1
1548	4.93649e-21	11.1819	0.932	0.739	1.60559e-16	1	btg2
1549	5.05744e-21	0.350648	0.423	0.207	1.64493e-16	1	BX005340.1
1550	5.10276e-21	0.511461	0.391	0.214	1.65967e-16	1	pelp1
1551	5.17769e-21	2.75529	0.388	0.218	1.68404e-16	1	twistnb
1552	5.81441e-21	0.406857	0.323	0.143	1.89114e-16	1	med27
1553	5.86679e-21	0.35485	0.27	0.109	1.90817e-16	1	suz12a
1554	5.95287e-21	0.81745	0.595	0.368	1.93617e-16	1	txndc17
1555	5.9551e-21	0.470793	0.379	0.176	1.9369e-16	1	otub1b
1556	6.05303e-21	0.435725	0.423	0.229	1.96875e-16	1	leo1
1557	6.29239e-21	0.336269	0.31	0.139	2.0466e-16	1	setdb1b
1558	6.39947e-21	0.465056	0.377	0.2	2.08143e-16	1	triap1
1559	7.09727e-21	0.310478	0.308	0.075	2.30839e-16	1	nuf2
1560	7.41042e-21	0.435902	0.313	0.148	2.41024e-16	1	tipin
1561	7.76474e-21	0.384211	0.282	0.122	2.52548e-16	1	jade1
1562	8.22873e-21	0.641066	0.381	0.192	2.67639e-16	1	ilk
1563	8.62063e-21	0.35037	0.51	0.313	2.80386e-16	1	timm10
1564	8.67238e-21	0.548811	0.424	0.249	2.82069e-16	1	smg7
1565	8.78894e-21	0.500074	0.617	0.39	2.8586e-16	1	emc2
1566	8.80611e-21	0.358603	0.29	0.114	2.86419e-16	1	tubg1
1567	9.44471e-21	0.90743	0.67	0.467	3.07189e-16	1	copz1
1568	9.74525e-21	0.513365	0.303	0.129	3.16964e-16	1	plgrkt
1569	9.9621e-21	0.574804	0.612	0.397	3.24017e-16	1	ptges3a
1570	1.00796e-20	0.445008	0.449	0.238	3.27839e-16	1	si:dkey-19e4.5
1571	1.01548e-20	0.695348	0.562	0.357	3.30286e-16	1	gar1
1572	1.05406e-20	0.342854	0.285	0.127	3.42834e-16	1	syncripl
1573	1.19908e-20	0.352588	0.33	0.152	3.90001e-16	1	dnajc5ga
1574	1.26615e-20	0.489307	0.663	0.432	4.11814e-16	1	wdr83os
1575	1.28264e-20	0.830483	0.496	0.302	4.17179e-16	1	dldh
1576	1.29034e-20	0.583606	0.52	0.313	4.19682e-16	1	nfyc
1577	1.32549e-20	0.536704	0.381	0.209	4.31116e-16	1	gtf2e2
1578	1.35334e-20	0.291459	0.32	0.137	4.40174e-16	1	tfdp1a
1579	1.36028e-20	0.304482	0.294	0.128	4.42429e-16	1	stag1b
1580	1.40093e-20	0.465064	0.393	0.215	4.55652e-16	1	cul3a
1581	1.40415e-20	0.428024	0.33	0.154	4.56699e-16	1	phpt1
1582	1.43288e-20	0.367066	0.358	0.18	4.66045e-16	1	ap2b1
1583	1.58679e-20	0.463549	0.35	0.177	5.16104e-16	1	crkl
1584	1.59748e-20	0.616406	0.388	0.203	5.1958e-16	1	gtf2h3
1585	1.68525e-20	0.356065	0.685	0.472	5.48128e-16	1	ier3ip1
1586	1.77306e-20	0.833914	0.424	0.244	5.76687e-16	1	dohh
1587	1.84437e-20	0.481971	0.369	0.192	5.99881e-16	1	med29
1588	1.88462e-20	0.393791	0.278	0.115	6.12971e-16	1	men1
1589	1.96368e-20	2.03685	0.624	0.349	6.38688e-16	1	fibina
1590	2.01548e-20	0.368136	0.454	0.253	6.55536e-16	1	vapal
1591	2.09702e-20	0.714451	0.416	0.235	6.82055e-16	1	knop1
1592	2.10463e-20	0.532703	0.517	0.32	6.84532e-16	1	rcor1
1593	2.26667e-20	0.565408	0.433	0.248	7.37234e-16	1	actr1
1594	2.59153e-20	0.549254	0.562	0.333	8.42894e-16	1	fzd7a
1595	2.63577e-20	0.32309	0.322	0.141	8.57284e-16	1	hadhab
1596	2.72604e-20	0.52699	0.447	0.255	8.86644e-16	1	psmg2
1597	2.79712e-20	0.593705	0.377	0.206	9.09764e-16	1	ddx52
1598	2.87869e-20	0.406637	0.357	0.181	9.36295e-16	1	tra2b
1599	3.01855e-20	0.398103	0.377	0.185	9.81783e-16	1	slc25a11
1600	3.11617e-20	0.371432	0.273	0.117	1.01353e-15	1	trmt61a
1601	3.33123e-20	0.564445	0.478	0.281	1.08348e-15	1	COA4
1602	3.4788e-20	0.905091	0.529	0.327	1.13148e-15	1	mrpl52
1603	3.81676e-20	0.507896	0.327	0.148	1.2414e-15	1	tp53rk
1604	3.81989e-20	0.556772	0.44	0.242	1.24242e-15	1	ranbp3b
1605	3.86939e-20	0.401578	0.355	0.157	1.25852e-15	1	uchl3
1606	4.00787e-20	0.568706	0.586	0.367	1.30356e-15	1	ifrd1
1607	4.07848e-20	0.568047	0.273	0.125	1.32652e-15	1	agrn
1608	4.13811e-20	0.364045	0.33	0.151	1.34592e-15	1	bop1
1609	4.14067e-20	0.531288	0.447	0.262	1.34675e-15	1	atp2a2b
1610	4.1826e-20	0.360313	0.318	0.139	1.36039e-15	1	exosc8
1611	4.33658e-20	0.280362	0.405	0.206	1.41047e-15	1	bmpr1aa
1612	4.35489e-20	0.588853	0.426	0.233	1.41643e-15	1	mrpl37
1613	4.35535e-20	0.407403	0.322	0.15	1.41658e-15	1	mtap
1614	4.40961e-20	0.259825	0.435	0.235	1.43422e-15	1	med20
1615	4.56052e-20	0.725464	0.407	0.236	1.48331e-15	1	znf292a
1616	4.68446e-20	0.654879	0.351	0.177	1.52362e-15	1	ndnl2
1617	4.69249e-20	0.335155	0.388	0.192	1.52623e-15	1	znf1035
1618	4.98218e-20	0.818895	0.376	0.203	1.62046e-15	1	si:dkey-95p16.2
1619	5.12283e-20	2.65079	0.809	0.632	1.6662e-15	1	maff
1620	5.28365e-20	7.48526	0.678	0.416	1.71851e-15	1	zfp36l1b
1621	5.37846e-20	0.424171	0.348	0.177	1.74934e-15	1	tctex1d2
1622	5.42336e-20	0.475873	0.443	0.229	1.76395e-15	1	cdk2
1623	5.49493e-20	0.375504	0.33	0.159	1.78722e-15	1	mgaa
1624	5.49937e-20	0.627738	0.428	0.233	1.78867e-15	1	ik
1625	5.65118e-20	0.395416	0.377	0.193	1.83805e-15	1	npepps
1626	5.78084e-20	0.325211	0.318	0.146	1.88022e-15	1	ptpmt1
1627	5.88881e-20	0.416228	0.289	0.124	1.91534e-15	1	cep85l
1628	5.91482e-20	0.391867	0.442	0.245	1.9238e-15	1	sap30bp
1629	5.96731e-20	0.608667	0.437	0.26	1.94087e-15	1	ppp2r5eb
1630	6.01419e-20	0.35696	0.332	0.154	1.95612e-15	1	eif4e2rs1
1631	6.04517e-20	0.333786	0.27	0.111	1.96619e-15	1	ppp1r2
1632	6.15271e-20	0.293918	0.287	0.124	2.00117e-15	1	znf280d
1633	6.23142e-20	0.513872	0.459	0.25	2.02677e-15	1	axin1
1634	6.58883e-20	0.475556	0.36	0.181	2.14302e-15	1	tmem126a
1635	6.8088e-20	0.479316	0.403	0.217	2.21456e-15	1	nktr
1636	6.96694e-20	0.386695	0.362	0.184	2.266e-15	1	mrpl45
1637	7.15984e-20	0.793846	0.438	0.249	2.32874e-15	1	gpatch4
1638	7.23925e-20	0.477447	0.327	0.158	2.35457e-15	1	b9d1
1639	7.56952e-20	0.735088	0.402	0.241	2.46199e-15	1	grwd1
1640	7.92105e-20	0.577654	0.383	0.233	2.57632e-15	1	hikeshi
1641	8.01518e-20	0.337009	0.546	0.328	2.60694e-15	1	rpe
1642	8.03896e-20	1.05505	0.377	0.185	2.61467e-15	1	larp4ab
1643	8.07356e-20	0.396797	0.416	0.232	2.62593e-15	1	lysmd2
1644	8.17192e-20	0.604691	0.468	0.274	2.65792e-15	1	metap1
1645	8.43091e-20	0.414538	0.513	0.321	2.74215e-15	1	ppp6c
1646	8.89436e-20	0.576105	0.459	0.277	2.89289e-15	1	naa50
1647	9.39535e-20	1.50075	0.616	0.378	3.05584e-15	1	psmd12
1648	9.60441e-20	0.378694	0.341	0.166	3.12384e-15	1	zmpste24
1649	9.67333e-20	0.938486	0.433	0.239	3.14625e-15	1	sf3a3
1650	9.78846e-20	0.545376	0.292	0.12	3.1837e-15	1	thop1
1651	9.89118e-20	0.539346	0.381	0.201	3.21711e-15	1	mrto4
1652	9.89956e-20	0.428777	0.426	0.233	3.21983e-15	1	vaspb
1653	1.17976e-19	0.390302	0.343	0.174	3.83718e-15	1	abhd17c
1654	1.19582e-19	0.416581	0.395	0.217	3.88941e-15	1	ogt.1.1
1655	1.25074e-19	0.48389	0.457	0.276	4.06803e-15	1	eif4ea
1656	1.25214e-19	0.648456	0.607	0.412	4.07259e-15	1	si:ch211-22i13.2
1657	1.28594e-19	0.389119	0.318	0.135	4.18254e-15	1	AL935174.5
1658	1.31363e-19	0.750768	0.553	0.338	4.27257e-15	1	pitpnbl
1659	1.35094e-19	0.48794	0.409	0.242	4.39394e-15	1	fdx2
1660	1.3796e-19	0.531608	0.497	0.286	4.48715e-15	1	ppp1cb
1661	1.4039e-19	0.350991	0.329	0.15	4.56618e-15	1	cby1
1662	1.4242e-19	0.585633	0.426	0.249	4.63222e-15	1	blmh
1663	1.43791e-19	0.500205	0.391	0.217	4.6768e-15	1	pdhb
1664	1.49676e-19	0.608087	0.445	0.251	4.86821e-15	1	pdha1a
1665	1.51945e-19	0.350257	0.277	0.11	4.94203e-15	1	zrsr2
1666	1.556e-19	0.62015	0.494	0.3	5.06087e-15	1	timm23a
1667	1.58897e-19	0.358058	0.285	0.125	5.16814e-15	1	crls1
1668	1.60317e-19	0.431685	0.332	0.155	5.21431e-15	1	crsp7
1669	1.67418e-19	0.580496	0.391	0.231	5.44527e-15	1	eif4eb
1670	1.71929e-19	0.658774	0.619	0.424	5.592e-15	1	mlf2
1671	1.78525e-19	0.444198	0.527	0.319	5.80652e-15	1	sept7b
1672	2.05943e-19	0.550522	0.29	0.122	6.69829e-15	1	xrcc6
1673	2.07346e-19	0.455254	0.344	0.171	6.74393e-15	1	mrpl21
1674	2.09604e-19	0.406125	0.311	0.145	6.81738e-15	1	myo18ab
1675	2.16086e-19	0.418045	0.438	0.216	7.02819e-15	1	scml2
1676	2.17356e-19	0.550541	0.656	0.453	7.0695e-15	1	rhoac
1677	2.18436e-19	0.524229	0.517	0.32	7.10462e-15	1	si:dkey-159f12.2
1678	2.20645e-19	0.525416	0.37	0.192	7.17648e-15	1	soga1
1679	2.28894e-19	0.624532	0.506	0.3	7.44477e-15	1	rgl1
1680	2.39127e-19	0.586034	0.482	0.293	7.7776e-15	1	csnk1da
1681	2.46952e-19	0.471563	0.35	0.187	8.03212e-15	1	kpna3
1682	2.48165e-19	1.18982	0.767	0.563	8.07158e-15	1	nme3
1683	2.62861e-19	0.420914	0.36	0.166	8.54954e-15	1	utp11l
1684	2.63903e-19	0.619894	0.4	0.195	8.58345e-15	1	aif1l
1685	2.65836e-19	0.474245	0.252	0.112	8.64632e-15	1	phldb2b
1686	2.70101e-19	0.447371	0.358	0.175	8.78503e-15	1	wdr3
1687	2.71186e-19	0.668941	0.496	0.312	8.82031e-15	1	psmd11a
1688	2.88885e-19	0.340758	0.358	0.17	9.39598e-15	1	atpaf2
1689	3.02062e-19	0.699204	0.339	0.181	9.82457e-15	1	srfbp1
1690	3.07445e-19	0.316941	0.261	0.11	9.99966e-15	1	med13a
1691	3.08223e-19	0.356595	0.341	0.173	1.0025e-14	1	ube2f
1692	3.1535e-19	0.651016	0.442	0.27	1.02568e-14	1	oxsr1a
1693	3.31552e-19	0.496753	0.461	0.26	1.07837e-14	1	cs
1694	3.3629e-19	0.403105	0.539	0.302	1.09378e-14	1	cmpk
1695	3.36755e-19	0.322552	0.367	0.181	1.0953e-14	1	zgc:86811
1696	3.48484e-19	0.486026	0.287	0.139	1.13344e-14	1	cpsf1
1697	3.63603e-19	0.716952	0.602	0.371	1.18262e-14	1	si:dkey-7j14.6
1698	3.68819e-19	0.522762	0.32	0.165	1.19958e-14	1	mta1
1699	3.9667e-19	0.391105	0.461	0.26	1.29017e-14	1	tcf7l1a
1700	4.08871e-19	0.894505	0.51	0.32	1.32985e-14	1	hsdl2
1701	4.11642e-19	0.528392	0.572	0.387	1.33886e-14	1	tnrc6a
1702	4.15393e-19	0.38566	0.313	0.156	1.35107e-14	1	zgc:161969
1703	4.23708e-19	0.392313	0.623	0.377	1.37811e-14	1	ctnnb2
1704	4.24085e-19	0.305303	0.393	0.207	1.37933e-14	1	commd7
1705	4.4446e-19	0.366442	0.388	0.198	1.44561e-14	1	med12
1706	4.49347e-19	0.436685	0.379	0.193	1.4615e-14	1	phrf1
1707	4.55542e-19	2.18094	0.534	0.342	1.48165e-14	1	pinx1
1708	4.68658e-19	1.25204	0.443	0.257	1.52431e-14	1	rrs1
1709	4.99303e-19	1.3698	0.412	0.257	1.62398e-14	1	nip7
1710	5.25648e-19	1.11065	0.63	0.437	1.70967e-14	1	med19a
1711	5.45194e-19	0.35197	0.318	0.143	1.77324e-14	1	erfl3
1712	5.47823e-19	1.0329	0.475	0.316	1.78179e-14	1	isg20
1713	5.73089e-19	0.392041	0.343	0.176	1.86397e-14	1	cnot3b
1714	5.798e-19	0.72079	0.442	0.258	1.8858e-14	1	mllt10
1715	5.80611e-19	0.522382	0.44	0.262	1.88844e-14	1	wsb1
1716	5.97346e-19	0.373185	0.315	0.156	1.94287e-14	1	ten1
1717	6.02455e-19	0.388771	0.395	0.212	1.95948e-14	1	ncor1
1718	6.99471e-19	1.51562	0.546	0.351	2.27503e-14	1	egr1
1719	7.56571e-19	0.658995	0.43	0.254	2.46075e-14	1	tmem119b
1720	7.98467e-19	0.770625	0.412	0.228	2.59701e-14	1	tssc4
1721	8.25254e-19	0.415784	0.292	0.135	2.68414e-14	1	actr6
1722	8.37664e-19	0.347873	0.351	0.178	2.7245e-14	1	si:ch73-376l24.2
1723	8.8693e-19	0.487135	0.369	0.207	2.88474e-14	1	tcf25
1724	8.87232e-19	0.425613	0.277	0.13	2.88572e-14	1	mrpl19
1725	9.00261e-19	0.421439	0.296	0.123	2.9281e-14	1	CR847984.1
1726	9.65066e-19	0.347726	0.322	0.146	3.13888e-14	1	ccz1
1727	1.08024e-18	0.495965	0.355	0.177	3.51348e-14	1	imp3
1728	1.13498e-18	0.362344	0.277	0.124	3.69151e-14	1	rnf168
1729	1.14981e-18	0.315317	0.278	0.121	3.73976e-14	1	lmf2b
1730	1.22209e-18	0.362337	0.275	0.129	3.97483e-14	1	ppp1r12a
1731	1.25047e-18	0.572503	0.464	0.294	4.06717e-14	1	yaf2
1732	1.26516e-18	0.373186	0.407	0.219	4.11492e-14	1	hnrnpd
1733	1.26603e-18	1.13647	0.612	0.4	4.11777e-14	1	cacybp
1734	1.26609e-18	0.451148	0.358	0.197	4.11796e-14	1	ppp4r3b
1735	1.26719e-18	0.360075	0.292	0.134	4.12153e-14	1	atxn2l
1736	1.32847e-18	0.485265	0.421	0.234	4.32084e-14	1	ndufv1
1737	1.33816e-18	0.407593	0.43	0.244	4.35236e-14	1	elavl1b
1738	1.34409e-18	0.412107	0.376	0.186	4.37164e-14	1	hs6st2
1739	1.37979e-18	0.844706	0.617	0.406	4.48775e-14	1	dnajc1
1740	1.52618e-18	0.271687	0.256	0.105	4.9639e-14	1	tex10
1741	1.53122e-18	1.38493	0.405	0.211	4.98029e-14	1	add3a
1742	1.53932e-18	0.316372	0.254	0.107	5.00665e-14	1	timm10b
1743	1.54206e-18	0.51998	0.433	0.243	5.01555e-14	1	fxr2
1744	1.55175e-18	0.456541	0.271	0.122	5.04707e-14	1	dnttip2
1745	1.72997e-18	4.25039	0.341	0.164	5.62674e-14	1	mrrf
1746	1.73021e-18	0.464911	0.35	0.18	5.62752e-14	1	slc38a4
1747	1.82303e-18	0.412326	0.477	0.263	5.92939e-14	1	myo1b
1748	1.85492e-18	0.398168	0.447	0.257	6.03314e-14	1	cul1a
1749	1.89571e-18	0.339964	0.311	0.148	6.16581e-14	1	si:ch211-216l23.2
1750	1.90115e-18	0.42673	0.398	0.211	6.1835e-14	1	igdcc3
1751	1.93823e-18	0.417219	0.283	0.134	6.3041e-14	1	si:dkey-33c14.7
1752	1.953e-18	1.12349	0.468	0.295	6.35212e-14	1	rpf1
1753	1.96114e-18	0.326501	0.318	0.162	6.37862e-14	1	mprip
1754	1.99574e-18	0.291267	0.496	0.28	6.49115e-14	1	hadh
1755	2.05741e-18	0.454181	0.43	0.245	6.69173e-14	1	dhx38
1756	2.10988e-18	0.441675	0.343	0.165	6.86238e-14	1	snrnp25
1757	2.11714e-18	0.464763	0.357	0.188	6.886e-14	1	mrpl41
1758	2.32349e-18	0.426438	0.379	0.197	7.55716e-14	1	dpcd
1759	2.32683e-18	0.302487	0.424	0.238	7.56801e-14	1	txndc15
1760	2.38973e-18	0.53057	0.273	0.125	7.77259e-14	1	pcca
1761	2.43872e-18	1.53011	0.544	0.33	7.93195e-14	1	bahcc1b
1762	2.45187e-18	0.434483	0.322	0.163	7.9747e-14	1	si:dkeyp-87e7.4
1763	2.49575e-18	0.459254	0.304	0.143	8.11742e-14	1	ythdf2
1764	2.71235e-18	0.394942	0.299	0.146	8.82193e-14	1	rangrf
1765	2.72881e-18	1.47461	0.504	0.334	8.87544e-14	1	tsr2
1766	2.7996e-18	0.335135	0.376	0.19	9.10569e-14	1	tprb
1767	2.81947e-18	0.348483	0.311	0.146	9.17031e-14	1	osgep
1768	2.83622e-18	0.871626	0.388	0.232	9.22479e-14	1	bms1
1769	2.98121e-18	3.25868	0.647	0.466	9.69638e-14	1	CU467861.1
1770	3.1085e-18	0.612773	0.464	0.257	1.01104e-13	1	cnp
1771	3.177e-18	0.342397	0.318	0.156	1.03332e-13	1	pias2
1772	3.18885e-18	0.801379	0.511	0.331	1.03717e-13	1	med31
1773	3.19519e-18	0.439356	0.424	0.235	1.03924e-13	1	itpa
1774	3.33724e-18	0.353141	0.548	0.34	1.08544e-13	1	trappc1
1775	3.40313e-18	0.496013	0.303	0.156	1.10687e-13	1	msl1b
1776	3.41746e-18	0.317393	0.256	0.118	1.11153e-13	1	fam204a
1777	3.449e-18	0.337376	0.4	0.212	1.12179e-13	1	nars
1778	3.47509e-18	0.382354	0.287	0.14	1.13027e-13	1	sympk
1779	3.62046e-18	0.356813	0.39	0.218	1.17755e-13	1	mrpl35
1780	3.62371e-18	0.361738	0.416	0.235	1.17861e-13	1	pef1
1781	3.62517e-18	1.89705	0.471	0.306	1.17909e-13	1	ddx18
1782	3.66284e-18	0.258288	0.597	0.373	1.19134e-13	1	psmc1a
1783	3.74005e-18	0.383769	0.397	0.214	1.21645e-13	1	yy1b
1784	3.91945e-18	0.910407	0.259	0.103	1.2748e-13	1	ccne2
1785	4.21593e-18	0.333281	0.4	0.205	1.37123e-13	1	glyr1
1786	4.25876e-18	0.362945	0.254	0.11	1.38516e-13	1	taf2
1787	4.42526e-18	0.48402	0.372	0.19	1.43932e-13	1	plrg1
1788	4.5063e-18	1.22442	0.525	0.314	1.46568e-13	1	nol7
1789	4.7501e-18	1.17283	0.523	0.324	1.54497e-13	1	aip
1790	4.79023e-18	0.432392	0.393	0.216	1.55802e-13	1	zgc:63470
1791	5.26874e-18	0.494251	0.304	0.146	1.71366e-13	1	gli2a
1792	5.35848e-18	0.34982	0.278	0.133	1.74285e-13	1	asap1a
1793	5.54375e-18	0.548456	0.374	0.204	1.8031e-13	1	eef2a.1
1794	5.56808e-18	0.354433	0.29	0.14	1.81102e-13	1	rnaseh1
1795	5.60494e-18	0.449867	0.574	0.398	1.82301e-13	1	ndufv3
1796	5.65312e-18	0.346044	0.259	0.109	1.83868e-13	1	CR790380.1
1797	5.73708e-18	0.347865	0.416	0.225	1.86599e-13	1	ccdc32
1798	5.86882e-18	0.532454	0.459	0.263	1.90884e-13	1	fscn1a
1799	5.91472e-18	1.06796	0.388	0.211	1.92376e-13	1	esf1
1800	5.92936e-18	0.405144	0.424	0.239	1.92852e-13	1	mob3a
1801	6.03613e-18	0.89511	0.306	0.147	1.96325e-13	1	prim1
1802	6.59754e-18	0.473716	0.393	0.213	2.14585e-13	1	mrps17
1803	6.7715e-18	0.69224	0.339	0.188	2.20243e-13	1	irs2b
1804	7.24237e-18	0.469411	0.357	0.194	2.35558e-13	1	pspc1
1805	7.25945e-18	0.747479	0.541	0.359	2.36114e-13	1	srp19
1806	7.43805e-18	0.383523	0.395	0.234	2.41922e-13	1	senp2
1807	7.46929e-18	0.394011	0.421	0.239	2.42939e-13	1	znf1156
1808	7.49143e-18	0.368666	0.297	0.14	2.43659e-13	1	prrc2c
1809	7.60966e-18	0.724103	0.4	0.229	2.47504e-13	1	mrpl17
1810	8.30424e-18	0.413827	0.39	0.215	2.70095e-13	1	leng8
1811	9.0113e-18	0.363401	0.39	0.203	2.93093e-13	1	dnajc11a
1812	9.0175e-18	0.480071	0.32	0.157	2.93294e-13	1	spryd4
1813	9.36162e-18	0.477388	0.468	0.273	3.04487e-13	1	cops2
1814	9.55578e-18	0.41907	0.285	0.132	3.10802e-13	1	cars
1815	9.64015e-18	0.329309	0.256	0.113	3.13546e-13	1	acsbg2
1816	9.73101e-18	0.33199	0.29	0.138	3.16501e-13	1	dvl3a
1817	9.91563e-18	0.290363	0.287	0.131	3.22506e-13	1	si:ch73-71c20.5
1818	9.95487e-18	0.377715	0.343	0.175	3.23782e-13	1	cnn3b
1819	9.99861e-18	0.378152	0.322	0.165	3.25205e-13	1	zcchc10
1820	1.02609e-17	0.313058	0.292	0.138	3.33737e-13	1	si:ch211-173p18.3
1821	1.06131e-17	0.346275	0.37	0.197	3.45191e-13	1	cdc42bpb
1822	1.07906e-17	0.29107	0.299	0.143	3.50963e-13	1	ube3a
1823	1.09026e-17	0.458235	0.365	0.207	3.54607e-13	1	ppm1k
1824	1.10543e-17	0.458487	0.285	0.141	3.5954e-13	1	picalmb
1825	1.16175e-17	0.696456	0.595	0.377	3.77859e-13	1	cyb5a
1826	1.17909e-17	0.362779	0.57	0.363	3.83498e-13	1	lims1
1827	1.24154e-17	0.371777	0.355	0.187	4.03811e-13	1	rbms2a
1828	1.24897e-17	0.921369	0.537	0.348	4.06228e-13	1	brdt
1829	1.25324e-17	0.313846	0.259	0.119	4.07617e-13	1	kansl3
1830	1.33292e-17	0.383441	0.381	0.2	4.33531e-13	1	rybpb
1831	1.6014e-17	0.383908	0.398	0.218	5.20854e-13	1	hmg20b
1832	1.6865e-17	0.382523	0.348	0.202	5.48534e-13	1	ppp4r2b
1833	1.73069e-17	0.308406	0.271	0.127	5.62906e-13	1	larsb
1834	1.75588e-17	0.429162	0.282	0.141	5.71101e-13	1	naa15b
1835	1.80207e-17	0.295401	0.252	0.109	5.86123e-13	1	smfn
1836	1.85798e-17	0.496376	0.346	0.185	6.04307e-13	1	ddx51
1837	1.89011e-17	0.522631	0.475	0.294	6.14758e-13	1	zgc:77262
1838	2.03938e-17	0.385338	0.346	0.19	6.63309e-13	1	zmynd11
1839	2.07025e-17	0.259708	0.513	0.299	6.7335e-13	1	wrb
1840	2.10116e-17	0.281134	0.318	0.158	6.83403e-13	1	vta1
1841	2.12966e-17	0.286657	0.277	0.121	6.92671e-13	1	zc3h14
1842	2.28937e-17	0.579889	0.322	0.162	7.44617e-13	1	mphosph10
1843	2.36354e-17	0.337483	0.282	0.124	7.68741e-13	1	CR847936.6
1844	2.39646e-17	0.472669	0.343	0.185	7.7945e-13	1	tefa
1845	2.63922e-17	0.456866	0.397	0.23	8.58405e-13	1	si:ch211-197h24.6
1846	2.71299e-17	0.353197	0.313	0.152	8.82399e-13	1	cactin
1847	2.76027e-17	2.30129	0.379	0.215	8.97778e-13	1	gnl3
1848	2.86274e-17	0.385968	0.341	0.175	9.31107e-13	1	phip
1849	2.8883e-17	0.541503	0.39	0.207	9.39418e-13	1	acadvl
1850	2.90068e-17	0.362123	0.527	0.322	9.43447e-13	1	usf1l
1851	2.95642e-17	0.494116	0.407	0.23	9.61577e-13	1	ubl3a
1852	3.09531e-17	0.449169	0.311	0.158	1.00675e-12	1	znf654
1853	3.38467e-17	0.488684	0.471	0.276	1.10086e-12	1	gnaia
1854	3.43661e-17	0.284249	0.275	0.121	1.11776e-12	1	polr3k
1855	3.43902e-17	0.318317	0.27	0.126	1.11854e-12	1	CABZ01063556.1
1856	3.48203e-17	0.407897	0.357	0.2	1.13253e-12	1	zfx
1857	3.614e-17	0.427928	0.443	0.267	1.17545e-12	1	usp9
1858	3.82792e-17	0.644565	0.292	0.146	1.24503e-12	1	pdcd11
1859	3.93604e-17	0.347917	0.289	0.151	1.2802e-12	1	ccnt1
1860	3.94495e-17	0.374837	0.344	0.172	1.2831e-12	1	tbl1xr1a
1861	3.98303e-17	0.691768	0.52	0.351	1.29548e-12	1	ptp4a2a
1862	3.99485e-17	0.481359	0.424	0.245	1.29933e-12	1	fnbp4
1863	4.0171e-17	0.333602	0.405	0.226	1.30656e-12	1	pdcd4a
1864	4.04882e-17	0.307578	0.29	0.139	1.31688e-12	1	ube4b
1865	4.09122e-17	0.428638	0.282	0.139	1.33067e-12	1	kansl1a
1866	4.10005e-17	0.632075	0.351	0.184	1.33354e-12	1	prpf31
1867	4.1119e-17	0.277918	0.271	0.12	1.33739e-12	1	snrnp48
1868	4.11363e-17	0.325721	0.301	0.141	1.33796e-12	1	frs2b
1869	4.1509e-17	0.294448	0.268	0.125	1.35008e-12	1	eef1akmt1
1870	4.32572e-17	0.64207	0.383	0.199	1.40694e-12	1	rbmx2
1871	4.33352e-17	0.430019	0.268	0.121	1.40948e-12	1	edc3
1872	4.35266e-17	0.348342	0.301	0.137	1.4157e-12	1	rftn2
1873	4.56597e-17	0.693286	0.471	0.292	1.48508e-12	1	si:ch211-194k22.8
1874	4.64628e-17	0.384848	0.355	0.187	1.5112e-12	1	aamp
1875	4.85691e-17	0.449096	0.381	0.221	1.57971e-12	1	gsk3b
1876	4.87708e-17	0.6754	0.336	0.174	1.58627e-12	1	rrp12
1877	5.07949e-17	0.279445	0.287	0.14	1.65211e-12	1	ubtd2
1878	5.31841e-17	0.355579	0.282	0.14	1.72981e-12	1	arhgef1b
1879	5.3471e-17	0.572505	0.339	0.187	1.73915e-12	1	mkrn4
1880	5.45624e-17	0.804533	0.379	0.224	1.77464e-12	1	tmem176l.1
1881	5.46759e-17	0.50778	0.297	0.15	1.77833e-12	1	pcid2
1882	5.49738e-17	0.458846	0.383	0.225	1.78802e-12	1	ndufaf3
1883	6.39762e-17	0.316236	0.35	0.18	2.08083e-12	1	vgll4b
1884	6.44757e-17	0.54456	0.483	0.281	2.09707e-12	1	rarga
1885	6.52274e-17	0.358858	0.297	0.153	2.12152e-12	1	rnpc3
1886	6.6211e-17	0.362627	0.332	0.167	2.15351e-12	1	KIF2A
1887	6.78269e-17	0.316429	0.563	0.365	2.20607e-12	1	lman2
1888	6.80387e-17	0.380313	0.332	0.171	2.21296e-12	1	isoc2
1889	6.81245e-17	0.482944	0.544	0.342	2.21575e-12	1	zgc:77086
1890	6.8802e-17	0.425828	0.35	0.179	2.23778e-12	1	csnk1g2a
1891	7.11013e-17	0.490327	0.365	0.202	2.31257e-12	1	pqbp1
1892	7.35047e-17	0.670156	0.39	0.23	2.39074e-12	1	uri1
1893	7.9919e-17	0.432316	0.417	0.232	2.59937e-12	1	snx6
1894	8.37715e-17	0.444509	0.332	0.182	2.72467e-12	1	znf207a
1895	8.47005e-17	0.542886	0.53	0.362	2.75488e-12	1	coa5
1896	8.71742e-17	0.32274	0.323	0.158	2.83534e-12	1	tada3l
1897	8.82479e-17	0.409806	0.362	0.197	2.87026e-12	1	mrpl9
1898	9.25672e-17	0.334088	0.315	0.15	3.01075e-12	1	ldb2a
1899	9.31907e-17	0.459101	0.344	0.187	3.03103e-12	1	mrps23
1900	9.81493e-17	0.395378	0.283	0.146	3.19231e-12	1	nxf1
1901	1.00542e-16	2.27289	0.398	0.25	3.27012e-12	1	phf20b
1902	1.04557e-16	0.778905	0.475	0.308	3.4007e-12	1	gpatch8
1903	1.05356e-16	0.561235	0.263	0.117	3.4267e-12	1	chaf1b
1904	1.06998e-16	0.426541	0.424	0.245	3.4801e-12	1	cwc25
1905	1.10605e-16	0.318569	0.304	0.153	3.59742e-12	1	BX465227.1
1906	1.13125e-16	0.312578	0.344	0.171	3.67939e-12	1	slc25a20
1907	1.13835e-16	0.365001	0.282	0.138	3.70247e-12	1	hmcn2.1
1908	1.13887e-16	0.365991	0.348	0.178	3.70419e-12	1	creld2
1909	1.1572e-16	0.369763	0.412	0.227	3.76378e-12	1	ergic3
1910	1.17513e-16	0.4234	0.393	0.223	3.82212e-12	1	mtx2
1911	1.22509e-16	0.528346	0.386	0.209	3.98461e-12	1	ctnnd1
1912	1.22837e-16	0.359799	0.329	0.171	3.99529e-12	1	mrpl39
1913	1.28478e-16	0.480466	0.412	0.236	4.17874e-12	1	hectd1
1914	1.30231e-16	0.736755	0.431	0.269	4.23578e-12	1	timm8a
1915	1.30625e-16	18.6925	0.83	0.653	4.24859e-12	1	atf3
1916	1.31662e-16	0.545821	0.287	0.149	4.2823e-12	1	rrp9
1917	1.35822e-16	0.462995	0.343	0.186	4.41762e-12	1	plcg1
1918	1.36504e-16	0.400124	0.374	0.213	4.4398e-12	1	prr12a
1919	1.40545e-16	0.514012	0.39	0.233	4.57123e-12	1	chd6
1920	1.46626e-16	0.990005	0.497	0.32	4.76902e-12	1	ddx27
1921	1.56323e-16	0.268801	0.311	0.147	5.0844e-12	1	lin37
1922	1.58648e-16	0.35913	0.325	0.169	5.16003e-12	1	PPP2CA
1923	1.63708e-16	0.829694	0.544	0.336	5.3246e-12	1	CR936321.1
1924	1.65457e-16	0.53963	0.449	0.261	5.38149e-12	1	zgc:112271
1925	1.73487e-16	0.363652	0.433	0.257	5.64266e-12	1	gng12a
1926	1.76443e-16	0.47672	0.301	0.169	5.7388e-12	1	utp15
1927	1.76933e-16	0.35774	0.355	0.19	5.75475e-12	1	ctnna1
1928	1.88019e-16	0.431969	0.365	0.206	6.11532e-12	1	ddx24
1929	1.92575e-16	0.345863	0.339	0.184	6.26351e-12	1	bod1
1930	2.02008e-16	0.342019	0.374	0.196	6.57033e-12	1	cisd2
1931	2.07031e-16	0.449994	0.376	0.223	6.73368e-12	1	mrpl47
1932	2.12622e-16	0.303526	0.294	0.145	6.91552e-12	1	tdrd3
1933	2.46929e-16	0.967971	0.303	0.143	8.03136e-12	1	ppp1r3b
1934	2.47962e-16	0.303316	0.275	0.133	8.06497e-12	1	poldip2
1935	2.60383e-16	0.470939	0.339	0.181	8.46895e-12	1	smn1
1936	2.6234e-16	0.544432	0.337	0.195	8.53261e-12	1	gpkow
1937	2.63678e-16	0.279714	0.327	0.16	8.57614e-12	1	zgc:194469
1938	2.66049e-16	0.387625	0.421	0.237	8.65324e-12	1	jam3b
1939	2.72474e-16	0.323163	0.323	0.167	8.86221e-12	1	upf1
1940	2.84498e-16	0.401359	0.598	0.378	9.25331e-12	1	rnd3a
1941	2.87858e-16	0.915352	0.523	0.317	9.36258e-12	1	cd151l
1942	2.91764e-16	0.407595	0.36	0.211	9.48962e-12	1	clasrp
1943	2.93027e-16	0.313963	0.294	0.139	9.53071e-12	1	ddx54
1944	2.96242e-16	0.265949	0.261	0.118	9.63527e-12	1	pknox1.1
1945	2.96848e-16	0.279751	0.277	0.121	9.65497e-12	1	wdr60
1946	3.01605e-16	0.403287	0.391	0.218	9.80971e-12	1	sufu
1947	3.12365e-16	0.379757	0.407	0.243	1.01597e-11	1	rtf2
1948	3.20423e-16	0.405182	0.351	0.175	1.04218e-11	1	rp9
1949	3.29391e-16	0.38989	0.315	0.16	1.07134e-11	1	cdc73
1950	3.54774e-16	0.431266	0.464	0.271	1.1539e-11	1	glrx3
1951	3.61074e-16	0.384807	0.41	0.229	1.17439e-11	1	maip1
1952	4.00462e-16	0.344024	0.252	0.117	1.3025e-11	1	smc5
1953	4.08142e-16	0.347747	0.416	0.24	1.32748e-11	1	zgc:65873
1954	4.13868e-16	0.307588	0.277	0.134	1.34611e-11	1	dzip1
1955	4.25852e-16	0.541243	0.452	0.284	1.38508e-11	1	slc25a55a
1956	4.31727e-16	0.258704	0.315	0.148	1.40419e-11	1	polr3h
1957	4.33485e-16	0.307153	0.259	0.118	1.40991e-11	1	phf3
1958	4.44116e-16	0.530853	0.323	0.18	1.44449e-11	1	prpf3
1959	4.57479e-16	0.342984	0.278	0.134	1.48795e-11	1	acsl3b
1960	4.73472e-16	0.533199	0.348	0.206	1.53997e-11	1	ddx19
1961	4.74086e-16	0.468578	0.301	0.147	1.54196e-11	1	ifrd2
1962	4.78342e-16	0.356708	0.501	0.313	1.55581e-11	1	tcta
1963	5.09877e-16	0.637315	0.496	0.317	1.65838e-11	1	srsf1b
1964	5.26338e-16	0.405101	0.433	0.271	1.71191e-11	1	scarb2a
1965	5.39865e-16	0.400016	0.372	0.212	1.75591e-11	1	prkag1
1966	5.77699e-16	0.380193	0.353	0.188	1.87897e-11	1	rrp7a
1967	5.80115e-16	0.368523	0.391	0.225	1.88683e-11	1	hddc3
1968	6.23968e-16	0.365613	0.289	0.152	2.02946e-11	1	zdhhc4
1969	6.2686e-16	0.330762	0.271	0.131	2.03886e-11	1	kat8
1970	6.49237e-16	1.01376	0.369	0.208	2.11164e-11	1	foxp1a
1971	6.53295e-16	0.840397	0.357	0.192	2.12484e-11	1	pak1ip1
1972	6.60801e-16	0.387738	0.348	0.181	2.14926e-11	1	pik3r2
1973	6.69157e-16	0.333954	0.257	0.115	2.17643e-11	1	xpc
1974	6.76733e-16	0.295166	0.303	0.149	2.20108e-11	1	ryk
1975	6.78518e-16	0.31229	0.263	0.123	2.20688e-11	1	ublcp1
1976	6.9508e-16	0.588483	0.377	0.209	2.26075e-11	1	sept8a
1977	6.99501e-16	0.340454	0.37	0.212	2.27513e-11	1	pelo
1978	7.00585e-16	0.3031	0.497	0.327	2.27865e-11	1	zgc:136864
1979	7.38919e-16	0.334712	0.339	0.191	2.40334e-11	1	wbp1
1980	7.67053e-16	0.308811	0.256	0.123	2.49484e-11	1	cdc40
1981	7.71162e-16	0.403582	0.28	0.132	2.5082e-11	1	pwp2h
1982	7.84314e-16	1.70717	0.287	0.155	2.55098e-11	1	mpped2
1983	7.96463e-16	0.333417	0.346	0.188	2.5905e-11	1	dbt
1984	8.0208e-16	0.591955	0.482	0.3	2.60877e-11	1	stau1
1985	8.03077e-16	0.325485	0.597	0.403	2.61201e-11	1	vma21
1986	8.22993e-16	0.399843	0.388	0.216	2.67678e-11	1	cfap20
1987	8.24995e-16	0.343715	0.372	0.215	2.6833e-11	1	desi2
1988	8.28298e-16	0.311634	0.407	0.212	2.69404e-11	1	coro1cb
1989	8.60964e-16	0.423116	0.318	0.165	2.80028e-11	1	spoplb
1990	8.64851e-16	0.391355	0.433	0.25	2.81293e-11	1	nmt1a
1991	8.7558e-16	0.371102	0.271	0.13	2.84782e-11	1	hmga2
1992	8.8646e-16	0.343578	0.294	0.149	2.88321e-11	1	setd2
1993	1.0013e-15	0.432838	0.313	0.173	3.25673e-11	1	homer3b
1994	1.03905e-15	0.336727	0.252	0.117	3.37952e-11	1	fam208ab
1995	1.04047e-15	0.551744	0.489	0.305	3.38411e-11	1	ssbp1
1996	1.16238e-15	0.353328	0.325	0.172	3.78066e-11	1	EPB41L2
1997	1.18499e-15	1.62068	0.322	0.171	3.85417e-11	1	utp3
1998	1.23573e-15	0.525395	0.266	0.129	4.0192e-11	1	si:dkey-52l18.4
1999	1.24629e-15	0.314789	0.343	0.184	4.05357e-11	1	immt
[truncated: 4,567 more rows]

## Sheet: 1.5d_fli1a+sox10+_int_Sox10+RNA
	p_val	avg_logFC	pct.1	pct.2	p_val_adj	cluster	gene
1	2.06517e-176	0.787973	0.953	0.647	4.13033e-173	0	krt18
2	6.65114e-136	0.634818	0.91	0.633	1.33023e-132	0	BX088707.3
3	1.16506e-134	0.803527	0.769	0.416	2.33012e-131	0	grem2b
4	1.614e-102	0.595275	0.879	0.549	3.228e-99	0	nr2f1b
5	2.56601e-90	0.515183	0.85	0.568	5.13202e-87	0	hapln1a
6	6.22997e-81	0.434849	0.942	0.723	1.24599e-77	0	id3
7	2.17525e-76	0.493438	0.59	0.303	4.35049e-73	0	emx2
8	2.36879e-73	0.448209	0.911	0.675	4.73758e-70	0	id2a
9	7.8724e-68	0.364986	0.854	0.554	1.57448e-64	0	sparc
10	1.32157e-66	0.531681	0.354	0.192	2.64314e-63	0	igfbp5b
11	6.37796e-57	0.345487	0.627	0.243	1.27559e-53	0	ctgfb
12	9.803e-57	0.371428	0.882	0.625	1.9606e-53	0	krt8
13	1.255e-55	0.427301	0.904	0.735	2.50999e-52	0	foxp4
14	4.9245e-52	0.35257	0.956	0.817	9.849e-49	0	id1
15	7.14755e-50	0.298419	0.933	0.744	1.42951e-46	0	ccnd1
16	1.51917e-47	0.388011	0.647	0.386	3.03834e-44	0	foxc1b
17	3.09377e-43	0.282745	0.729	0.443	6.18754e-40	0	si:ch73-86n18.1
18	1.13928e-41	0.304122	0.545	0.302	2.27857e-38	0	ramp2
19	4.0495e-41	0.46488	0.613	0.394	8.099e-38	0	zfp36l1b
20	5.36472e-41	0.320786	0.608	0.407	1.07294e-37	0	bmpr1ba
21	1.80145e-39	0.267877	0.738	0.497	3.6029e-36	0	ms4a17a.9
22	5.27707e-38	0.254784	0.88	0.614	1.05541e-34	0	snai1a
23	5.81632e-37	0.277971	0.616	0.319	1.16326e-33	0	col1a2
24	8.13891e-35	0.255623	0.796	0.532	1.62778e-31	0	mcm2
25	5.13363e-32	0.36294	0.804	0.574	1.02673e-28	0	her2
26	6.32192e-31	0.257608	0.768	0.506	1.26438e-27	0	mcm4
27	6.50109e-31	0.273297	0.675	0.461	1.30022e-27	0	tnc
28	1.52136e-21	0.318044	0.589	0.339	3.04271e-18	0	dlx4a
29	2.4828e-15	0.259424	0.778	0.578	4.9656e-12	0	her15.1
30	1.00387e-13	0.280573	0.446	0.31	2.00774e-10	0	si:dkey-23i12.7
31	1.74202e-125	0.647082	0.953	0.776	3.48404e-122	1	tuba8l
32	4.91555e-111	0.641905	0.712	0.371	9.83111e-108	1	pou3f3b
33	3.42601e-107	0.591684	0.841	0.583	6.85201e-104	1	mki67
34	6.29624e-107	0.570041	0.577	0.291	1.25925e-103	1	pou3f3a
35	7.89809e-98	0.853044	0.733	0.442	1.57962e-94	1	grem2b
36	1.17806e-96	0.394128	0.999	0.816	2.35612e-93	1	pmp22a
37	2.56279e-95	0.519644	0.959	0.709	5.12558e-92	1	twist1a
38	1.28273e-91	0.535395	0.963	0.791	2.56546e-88	1	rrm2
39	1.57351e-90	0.592846	0.681	0.498	3.14702e-87	1	top2a
40	4.30806e-86	0.356985	0.995	0.945	8.61612e-83	1	tubb2b
41	1.09867e-84	0.557514	0.758	0.437	2.19733e-81	1	mab21l2
42	1.2123e-82	0.46476	0.79	0.592	2.42459e-79	1	ccna2
43	1.04055e-81	0.45047	0.736	0.548	2.08109e-78	1	aurkb
44	6.88709e-80	0.52724	0.706	0.527	1.37742e-76	1	mad2l1
45	1.62508e-79	0.357525	0.992	0.959	3.25015e-76	1	tubb4b
46	1.61812e-76	0.562791	0.618	0.381	3.23625e-73	1	tfap2a
47	6.53332e-76	0.525703	0.708	0.55	1.30666e-72	1	cdk1
48	9.48934e-75	0.522033	0.671	0.474	1.89787e-71	1	plk1
49	1.14482e-74	0.468289	0.653	0.438	2.28964e-71	1	jag1b
50	2.25164e-70	0.448701	0.89	0.629	4.50327e-67	1	snai1a
51	3.69734e-68	0.377153	0.504	0.332	7.39467e-65	1	ednrab
52	1.01319e-67	0.54895	0.74	0.512	2.02639e-64	1	prrx1a
53	4.33967e-67	0.419138	0.912	0.708	8.67934e-64	1	pclaf
54	1.79726e-66	0.421433	0.54	0.277	3.59452e-63	1	si:dkeyp-44a8.4
55	3.36775e-66	0.480885	0.692	0.558	6.7355e-63	1	HIST2H3C (1 of many)
56	6.45922e-66	0.330998	0.974	0.846	1.29184e-62	1	tuba8l4
57	3.86559e-65	0.341176	0.514	0.33	7.73118e-62	1	tnfsf10
58	6.0541e-65	0.423657	0.765	0.405	1.21082e-61	1	postnb
59	7.72748e-65	0.335696	0.983	0.804	1.5455e-61	1	stmn1a
60	1.98628e-63	0.655981	0.638	0.402	3.97257e-60	1	prrx1b
61	1.57496e-62	0.465577	0.663	0.427	3.14993e-59	1	anxa3b
62	1.67455e-62	0.446564	0.659	0.457	3.3491e-59	1	dlgap5
63	5.28029e-62	0.334213	0.963	0.826	1.05606e-58	1	anp32b
64	5.84561e-62	0.424323	0.638	0.475	1.16912e-58	1	tpx2
65	6.497e-61	0.48022	0.617	0.471	1.2994e-57	1	nusap1
66	1.87131e-60	0.407283	0.622	0.445	3.74262e-57	1	CABZ01058261.1
67	1.92567e-60	0.584774	0.614	0.49	3.85133e-57	1	ube2c
68	5.57431e-59	0.394724	0.594	0.448	1.11486e-55	1	kifc1
69	2.57114e-58	0.453868	0.545	0.434	5.14228e-55	1	kif11
70	7.02735e-56	0.563056	0.805	0.578	1.40547e-52	1	nr2f1b
71	2.67721e-55	0.430986	0.849	0.657	5.35443e-52	1	BX088707.3
72	1.72871e-51	0.453194	0.637	0.517	3.45742e-48	1	hist1h4l.12
73	1.2903e-49	0.357878	0.664	0.402	2.58061e-46	1	ednraa
74	8.86867e-49	0.490188	0.555	0.462	1.77373e-45	1	si:ch211-69g19.2
75	3.71322e-48	0.31563	0.938	0.737	7.42644e-45	1	id3
76	1.84834e-45	0.589817	0.579	0.502	3.69668e-42	1	kpna2
77	1.68141e-44	0.339322	0.546	0.375	3.36283e-41	1	six2a
78	1.84849e-44	0.256	0.399	0.26	3.69699e-41	1	fgf20b
79	1.23385e-43	0.448798	0.532	0.328	2.4677e-40	1	emx2
80	2.45359e-43	0.383808	0.499	0.441	4.90718e-40	1	cenpf
81	5.36294e-43	0.428201	0.599	0.453	1.07259e-39	1	cdc14b
82	6.8953e-43	0.404886	0.658	0.506	1.37906e-39	1	BX548028.1
83	8.21731e-43	0.307048	0.485	0.422	1.64346e-39	1	aurka
84	1.14787e-42	0.381218	0.649	0.403	2.29573e-39	1	zfp36l1b
85	8.64874e-42	0.345857	0.579	0.461	1.72975e-38	1	mxd3
86	8.79082e-42	0.348159	0.679	0.486	1.75816e-38	1	snai2
87	1.72417e-41	0.373748	0.559	0.409	3.44835e-38	1	cdc20
88	4.60006e-41	0.387069	0.621	0.434	9.20012e-38	1	meis1a
89	7.69161e-41	0.34019	0.494	0.441	1.53832e-37	1	cdca8
90	5.00222e-40	0.293406	0.523	0.466	1.00044e-36	1	g2e3
91	6.78829e-40	0.354314	0.672	0.54	1.35766e-36	1	hey2
92	6.83712e-40	0.419704	0.59	0.444	1.36742e-36	1	aspm
93	1.61639e-39	0.346755	0.521	0.464	3.23278e-36	1	ccnb1
94	4.58371e-39	0.308299	0.885	0.693	9.16742e-36	1	id2a
95	7.02938e-39	0.327834	0.66	0.469	1.40588e-35	1	si:ch73-86n18.1
96	5.96727e-37	0.308345	0.592	0.477	1.19345e-33	1	h2afx
97	9.54054e-37	0.323873	0.427	0.326	1.90811e-33	1	birc5a
98	1.0789e-35	0.283673	0.685	0.43	2.1578e-32	1	cdh11
99	7.36509e-35	0.343996	0.753	0.603	1.47302e-31	1	inka1a
100	1.426e-34	0.357455	0.456	0.365	2.852e-31	1	cxcr4a
101	6.30846e-34	0.294002	0.659	0.415	1.26169e-30	1	pcbd1
102	1.01867e-33	0.327882	0.501	0.313	2.03735e-30	1	hoxa2b
103	3.1675e-33	0.312006	0.682	0.587	6.33499e-30	1	asf1ba
104	3.4812e-33	0.266402	0.636	0.379	6.96241e-30	1	col5a1
105	5.0447e-33	0.261497	0.797	0.574	1.00894e-29	1	serpinh1b
106	1.06085e-32	0.28958	0.564	0.362	2.1217e-29	1	lrrc17
107	4.77865e-32	0.307702	0.482	0.445	9.5573e-29	1	ccnb3
108	1.05135e-30	0.292246	0.642	0.543	2.1027e-27	1	mibp
109	8.18659e-29	0.290769	0.879	0.748	1.63732e-25	1	foxp4
110	3.3389e-28	0.273097	0.758	0.583	6.67781e-25	1	dlx2a
111	3.17109e-27	0.278528	0.55	0.387	6.34218e-24	1	eya1
112	3.18026e-27	0.290856	0.522	0.344	6.36053e-24	1	foxd1
113	3.07786e-23	0.292775	0.521	0.526	6.15572e-20	1	zgc:110540
114	2.89932e-21	0.25767	0.469	0.302	5.79863e-18	1	cyr61
115	2.65723e-19	0.25872	0.621	0.494	5.31445e-16	1	cxcl12a
116	2.303e-14	0.331256	0.288	0.26	4.606e-11	1	hmx4
117	7.09367e-190	1.01856	0.846	0.319	1.41873e-186	2	hand2
118	1.43731e-137	0.708383	0.977	0.754	2.87462e-134	2	npm1a
119	1.81351e-119	0.651451	0.837	0.545	3.62701e-116	2	mcm2
120	4.7221e-116	0.626708	0.863	0.512	9.44421e-113	2	mcm4
121	6.70521e-110	0.618204	0.735	0.336	1.34104e-106	2	si:ch211-156j16.1
122	8.7353e-108	0.585806	0.929	0.711	1.74706e-104	2	snu13b
123	8.5548e-100	0.52169	0.985	0.824	1.71096e-96	2	pcna
124	2.04624e-98	0.591803	0.809	0.508	4.09248e-95	2	mcm5
125	8.54495e-95	0.591123	0.78	0.497	1.70899e-91	2	cdca7a
126	1.18692e-85	0.524234	0.811	0.534	2.37384e-82	2	mcm6
127	3.83242e-78	0.546155	0.78	0.521	7.66484e-75	2	mcm3
128	6.86037e-74	0.408614	0.978	0.822	1.37207e-70	2	ncl
129	4.59912e-68	0.428678	0.936	0.737	9.19824e-65	2	hspe1
130	6.58574e-65	0.369364	0.981	0.805	1.31715e-61	2	stmn1a
131	3.49214e-63	0.456447	0.872	0.655	6.98429e-60	2	fbl
132	2.18353e-61	0.3564	0.622	0.32	4.36707e-58	2	ptgdsb.1
133	1.59913e-60	0.383214	0.948	0.771	3.19826e-57	2	nop56
134	1.42743e-57	0.439747	0.746	0.496	2.85485e-54	2	hells
135	2.86506e-55	0.30594	0.495	0.178	5.73013e-52	2	oc90
136	9.03198e-53	0.401059	0.862	0.572	1.8064e-49	2	dlx2a
137	8.89269e-51	0.355238	0.859	0.638	1.77854e-47	2	fen1
138	4.96722e-44	0.364196	0.661	0.383	9.93444e-41	2	bmp5
139	1.35124e-40	0.332862	0.893	0.716	2.70247e-37	2	nop58
140	4.36178e-38	0.276358	0.6	0.375	8.72355e-35	2	id2b
141	4.82906e-38	0.320656	0.72	0.448	9.65812e-35	2	zbtb16a
142	5.80791e-37	0.32411	0.489	0.252	1.16158e-33	2	mrrf
143	1.9573e-32	0.273287	0.787	0.584	3.9146e-29	2	gstp1
144	3.35286e-31	0.2772	0.648	0.438	6.70572e-28	2	dlx5a
145	2.33006e-29	0.276217	0.81	0.599	4.66012e-26	2	mycn
146	3.69468e-27	0.266442	0.462	0.298	7.38936e-24	2	dlx6a
147	5.32067e-26	0.345573	0.52	0.295	1.06413e-22	2	barx1
148	2.28621e-25	0.273382	0.592	0.374	4.57242e-22	2	mpped2
149	2.58106e-24	0.264742	0.628	0.379	5.16211e-21	2	twist1b
150	2.9287e-22	0.260937	0.269	0.131	5.85739e-19	2	fgfbp2a
151	4.32153e-21	0.273345	0.514	0.349	8.64306e-18	2	dusp5
152	3.21362e-19	0.27565	0.592	0.356	6.42724e-16	2	dlx4a
153	3.67822e-18	0.255186	0.577	0.382	7.35644e-15	2	dlx3b
154	1.60493e-239	1.30794	0.913	0.325	3.20986e-236	3	hand2
155	8.26047e-132	0.71591	0.918	0.584	1.65209e-128	3	mki67
156	2.62943e-126	0.741854	0.966	0.781	5.25886e-123	3	tuba8l
157	5.95006e-90	0.812716	0.731	0.49	1.19001e-86	3	kpna2
158	1.90243e-88	0.564663	0.939	0.716	3.80485e-85	3	nop58
159	1.46466e-84	0.553857	0.748	0.47	2.92931e-81	3	tpx2
160	1.60715e-84	0.525367	0.963	0.774	3.2143e-81	3	nop56
161	2.93122e-76	0.476187	0.811	0.547	5.86244e-73	3	aurkb
162	9.09319e-75	0.733616	0.642	0.289	1.81864e-71	3	barx1
163	2.72276e-71	0.540105	0.727	0.499	5.44552e-68	3	top2a
164	2.654e-70	0.471441	0.828	0.594	5.30801e-67	3	ccna2
165	1.91639e-68	0.464676	0.663	0.427	3.83278e-65	3	cdca8
166	6.09881e-68	0.529971	0.761	0.372	1.21976e-64	3	twist1b
167	7.01687e-68	0.544538	0.756	0.55	1.40337e-64	3	cdk1
168	1.68851e-67	0.467448	0.959	0.761	3.37701e-64	3	npm1a
169	2.99804e-67	0.505104	0.867	0.598	5.99607e-64	3	mycn
170	5.6011e-67	0.388721	0.991	0.809	1.12022e-63	3	stmn1a
171	3.72483e-66	0.516039	0.707	0.467	7.44966e-63	3	nusap1
172	1.53293e-64	0.5969	0.709	0.485	3.06585e-61	3	ube2c
173	2.30078e-64	0.58084	0.615	0.446	4.60156e-61	3	aspm
174	1.85887e-63	0.575687	0.664	0.455	3.71773e-60	3	si:ch211-69g19.2
175	2.22238e-63	0.415333	0.974	0.826	4.44476e-60	3	ncl
176	2.41653e-62	0.341889	0.998	0.959	4.83305e-59	3	tubb4b
177	3.51957e-62	0.395025	0.475	0.261	7.03913e-59	3	ckma
178	4.89288e-62	0.462598	0.794	0.448	9.78576e-59	3	zbtb16a
179	7.32558e-61	0.499337	0.719	0.476	1.46512e-57	3	plk1
180	3.62543e-60	0.484022	0.744	0.529	7.25086e-57	3	mad2l1
181	1.21914e-59	0.325128	0.997	0.946	2.43828e-56	3	tubb2b
182	2.86855e-59	0.419836	0.698	0.443	5.73709e-56	3	CABZ01058261.1
183	3.21159e-59	0.454959	0.56	0.251	6.42318e-56	3	mrrf
184	8.27347e-59	0.610887	0.823	0.601	1.65469e-55	3	inka1a
185	1.66566e-56	0.55156	0.746	0.399	3.33132e-53	3	prrx1b
186	5.42733e-56	0.411086	0.884	0.659	1.08547e-52	3	fbl
187	9.48933e-56	0.473128	0.601	0.31	1.89787e-52	3	hoxa2b
188	1.29232e-55	0.387566	0.949	0.714	2.58464e-52	3	snu13b
189	2.5639e-54	0.456937	0.727	0.559	5.1278e-51	3	HIST2H3C (1 of many)
190	2.96822e-54	0.349302	0.966	0.83	5.93643e-51	3	anp32b
191	3.51045e-54	0.337656	0.981	0.849	7.02091e-51	3	tuba8l4
192	2.06294e-52	0.401054	0.651	0.453	4.12587e-49	3	ccnb1
193	2.8983e-52	0.46202	0.605	0.432	5.79659e-49	3	cenpf
194	1.95982e-50	0.418247	0.864	0.579	3.91964e-47	3	dlx2a
195	2.42973e-50	0.405219	0.833	0.613	4.85947e-47	3	dkc1
196	6.76059e-48	0.412865	0.721	0.43	1.35212e-44	3	meis1a
197	9.32045e-48	0.38741	0.618	0.43	1.86409e-44	3	kif11
198	8.8696e-47	0.348719	0.94	0.741	1.77392e-43	3	hspe1
199	2.36364e-45	0.355109	0.676	0.351	4.72727e-42	3	si:ch211-156j16.1
200	7.4634e-45	0.354358	0.629	0.45	1.49268e-41	3	kifc1
201	1.82886e-44	0.435966	0.535	0.228	3.65772e-41	3	msx2b
202	2.335e-44	0.421018	0.792	0.514	4.67001e-41	3	prrx1a
203	4.92777e-44	0.40822	0.763	0.58	9.85555e-41	3	tuba1b
204	1.94195e-43	0.349065	0.704	0.459	3.8839e-40	3	dlgap5
205	4.54074e-43	0.3089	0.562	0.416	9.08148e-40	3	aurka
206	7.62966e-43	0.319098	0.654	0.387	1.52593e-39	3	atic
207	3.25246e-41	0.39906	0.695	0.439	6.50492e-38	3	dlx5a
208	2.69233e-40	0.29821	0.569	0.366	5.38466e-37	3	tacc3
209	5.76127e-40	0.323521	0.615	0.433	1.15225e-36	3	ccnb3
210	2.16104e-39	0.358668	0.533	0.416	4.32208e-36	3	cdc20
211	9.60747e-39	0.484052	0.54	0.35	1.92149e-35	3	dusp5
212	2.72442e-38	0.273424	0.922	0.713	5.44884e-35	3	pclaf
213	1.13218e-36	0.270462	0.511	0.337	2.26436e-33	3	ptgdsb.1
214	5.03071e-36	0.293782	0.687	0.443	1.00614e-32	3	cox17
215	9.53738e-36	0.434371	0.39	0.185	1.90748e-32	3	foxf2a
216	7.83813e-35	0.279347	0.566	0.464	1.56763e-31	3	g2e3
217	1.08348e-33	0.260715	0.508	0.354	2.16696e-30	3	kmt5ab
218	4.16639e-33	0.366192	0.624	0.455	8.33277e-30	3	cdc14b
219	9.2296e-31	0.291078	0.574	0.344	1.84592e-27	3	zgc:110425
220	1.77077e-30	0.291967	0.743	0.449	3.54154e-27	3	mab21l2
221	2.71195e-30	0.328345	0.647	0.52	5.4239e-27	3	hist1h4l.12
222	2.78232e-30	0.259728	0.632	0.392	5.56464e-27	3	bmp5
223	5.93773e-30	0.293775	0.702	0.49	1.18755e-26	3	snai2
224	3.1604e-29	0.306106	0.579	0.38	6.3208e-26	3	mpped2
225	3.18658e-29	0.291063	0.48	0.3	6.37316e-26	3	dlx6a
226	4.51511e-26	0.379283	0.465	0.311	9.03022e-23	3	bambia
227	3.13342e-25	0.288484	0.685	0.541	6.26685e-22	3	larp4ab
228	2.23003e-23	0.25037	0.765	0.591	4.46005e-20	3	gstp1
229	1.77925e-22	0.342822	0.617	0.383	3.5585e-19	3	dlx3b
230	8.63495e-16	0.266987	0.407	0.32	1.72699e-12	3	dlx4b
231	8.78884e-13	0.294767	0.46	0.297	1.75777e-09	3	hoxb3a
232	1.42982e-269	1.32487	0.949	0.356	2.85963e-266	4	dlx3b
233	1.78106e-242	1.37424	0.899	0.337	3.56213e-239	4	dlx4a
234	1.29439e-214	1.03188	0.829	0.284	2.58879e-211	4	dlx4b
235	8.42428e-171	1.02914	0.901	0.423	1.68486e-167	4	dlx5a
236	5.28497e-105	0.685967	0.972	0.797	1.05699e-101	4	rrm2
237	1.04078e-102	0.762075	0.752	0.405	2.08157e-99	4	cdh6
238	2.80849e-99	0.815046	0.902	0.579	5.61698e-96	4	nr2f1b
239	1.20455e-96	0.658164	0.955	0.712	2.4091e-93	4	pclaf
240	1.11068e-93	0.658747	0.683	0.42	2.22137e-90	4	bmpr1ba
241	9.79554e-93	0.668956	0.977	0.718	1.95911e-89	4	twist1a
242	1.51131e-89	0.810388	0.704	0.335	3.02262e-86	4	foxd1
243	1.18671e-81	0.637293	0.902	0.578	2.37342e-78	4	dlx2a
244	2.76798e-81	0.593789	0.974	0.759	5.53597e-78	4	ccnd1
245	8.7592e-79	0.670951	0.936	0.679	1.75184e-75	4	krt18
246	7.53611e-77	0.514881	0.976	0.812	1.50722e-73	4	stmn1a
247	2.64573e-72	0.564395	0.598	0.283	5.29146e-69	4	ctgfb
248	7.94201e-70	0.537902	0.606	0.291	1.5884e-66	4	dlx6a
249	4.18412e-69	0.56881	0.801	0.58	8.36824e-66	4	asf1ba
250	1.41585e-68	0.552863	0.574	0.213	2.8317e-65	4	nog2
251	2.04959e-68	0.610748	0.752	0.558	4.09918e-65	4	HIST2H3C (1 of many)
252	4.37585e-68	0.604894	0.784	0.451	8.75171e-65	4	zbtb16a
253	3.45897e-64	0.54847	0.992	0.823	6.91794e-61	4	her6
254	2.6624e-61	0.349557	0.996	0.947	5.32479e-58	4	tubb2b
255	9.32716e-61	0.489804	0.968	0.831	1.86543e-57	4	pcna
256	5.06068e-58	0.52187	0.775	0.536	1.01214e-54	4	mibp
257	2.67151e-55	0.5658	0.833	0.603	5.34301e-52	4	mycn
258	3.53769e-55	0.570286	0.73	0.405	7.07538e-52	4	foxc1b
259	6.53699e-55	0.358669	0.43	0.157	1.3074e-51	4	CU929240.1
260	2.84262e-54	0.457439	0.67	0.354	5.68523e-51	4	si:ch211-156j16.1
261	2.80554e-53	0.39095	0.955	0.783	5.61107e-50	4	tuba8l
262	1.86935e-48	0.421864	0.523	0.262	3.7387e-45	4	dlx1a
263	3.8675e-48	0.591539	0.972	0.829	7.735e-45	4	id1
264	6.38232e-48	0.471856	0.7	0.465	1.27646e-44	4	pcdh18a
265	1.50989e-40	0.525227	0.679	0.51	3.01978e-37	4	BX548028.1
266	2.44171e-40	0.414947	0.728	0.489	4.88343e-37	4	snai2
267	8.4504e-39	0.38802	0.829	0.648	1.69008e-35	4	fen1
268	6.44406e-38	0.445777	0.677	0.519	1.28881e-34	4	hist1h4l.12
269	3.36841e-37	0.341448	0.899	0.648	6.73683e-34	4	krt8
270	8.94669e-37	0.297523	0.959	0.853	1.78934e-33	4	tuba8l4
271	1.56123e-36	0.650264	0.72	0.454	3.12246e-33	4	grem2b
272	1.8177e-36	0.538182	0.612	0.294	3.63539e-33	4	barx1
273	1.38287e-35	0.382925	0.655	0.46	2.76575e-32	4	mxd3
274	1.949e-35	0.352355	0.769	0.601	3.89801e-32	4	ccna2
275	2.13476e-35	0.361525	0.743	0.471	4.26951e-32	4	sult6b1
276	1.22064e-33	0.404891	0.501	0.31	2.44128e-30	4	igf2a
277	1.72695e-33	0.414284	0.72	0.527	3.45391e-30	4	meis1b
278	1.22533e-32	0.318566	0.4	0.206	2.45067e-29	4	sema3fa
279	3.33617e-32	0.553105	0.764	0.6	6.67234e-29	4	her2
280	5.84854e-31	0.263629	0.548	0.336	1.16971e-27	4	ptgdsb.1
281	7.34337e-30	0.259016	0.949	0.832	1.46867e-26	4	anp32b
282	8.57408e-30	0.433326	0.257	0.124	1.71482e-26	4	nkx3.2
283	1.73163e-29	0.357979	0.908	0.747	3.46326e-26	4	id3
284	2.58537e-29	0.317367	0.797	0.597	5.17074e-26	4	mki67
285	4.06272e-29	0.358496	0.659	0.514	8.12544e-26	4	zgc:110540
286	7.6274e-29	0.291662	0.916	0.75	1.52548e-25	4	foxp4
287	5.60226e-28	0.310761	0.439	0.203	1.12045e-24	4	fsta
288	4.07028e-26	0.313499	0.867	0.663	8.14056e-23	4	BX088707.3
289	2.03652e-25	0.386059	0.597	0.348	4.07304e-22	4	rrm2.1
290	1.2247e-24	0.352404	0.529	0.304	2.4494e-21	4	cyr61
291	2.78622e-24	0.26971	0.495	0.3	5.57245e-21	4	ism1
292	2.47351e-23	0.367773	0.493	0.353	4.94702e-20	4	zgc:110425
293	1.12724e-21	0.285213	0.589	0.442	2.25448e-18	4	slbp
294	6.04336e-21	0.338908	0.846	0.745	1.20867e-17	4	her15.1.1
295	1.80733e-20	0.270379	0.39	0.2	3.61466e-17	4	ctgfa
296	6.09449e-19	0.277534	0.439	0.276	1.2189e-15	4	inhbb
297	2.99248e-18	0.261423	0.615	0.356	5.98496e-15	4	hand2
298	2.16392e-17	0.285885	0.636	0.44	4.32784e-14	4	meis1a
299	1.05442e-16	0.360487	0.325	0.189	2.10885e-13	4	gsc
300	3.59509e-12	0.298462	0.69	0.605	7.19018e-09	4	her15.1
301	3.33039e-10	0.29412	0.512	0.337	6.66078e-07	4	emx2
302	0	2.07606	0.918	0.41	0	5	tnn
303	0	2.01367	0.891	0.258	0	5	akap12b
304	6.98554e-259	1.38063	0.852	0.291	1.39711e-255	5	glula
305	4.7512e-248	1.34788	0.905	0.328	9.50241e-245	5	col1a2
306	3.25966e-237	1.50174	0.613	0.038	6.51932e-234	5	pitx2
307	7.82594e-233	1.31072	0.895	0.436	1.56519e-229	5	zgc:77517
308	5.53901e-213	1.62847	0.782	0.403	1.1078e-209	5	fmoda
309	2.05495e-209	1.23497	0.866	0.333	4.1099e-206	5	col1a1a
310	3.93373e-206	1.38284	0.856	0.351	7.86746e-203	5	bhmt
311	2.41774e-199	1.50556	0.695	0.193	4.83548e-196	5	ca6
312	7.94026e-192	1.35803	0.802	0.362	1.58805e-188	5	cthrc1a
313	1.83142e-189	1.08713	0.757	0.247	3.66284e-186	5	tjp1a
314	3.3113e-180	0.963738	0.617	0.248	6.62261e-177	5	lum
315	5.86868e-179	1.32849	0.944	0.573	1.17374e-175	5	serpinh1b
316	4.49058e-177	1.47094	0.883	0.412	8.98117e-174	5	postnb
317	4.12579e-171	0.808239	0.998	0.934	8.25158e-168	5	tmsb4x
318	6.89841e-165	1.10271	0.905	0.645	1.37968e-161	5	TagBFP
319	5.87034e-159	0.809918	0.679	0.165	1.17407e-155	5	enpp6
320	3.10899e-148	0.633046	0.998	0.968	6.21799e-145	5	actb2
321	4.77498e-148	0.701629	0.998	0.953	9.54995e-145	5	actb1
322	6.16933e-141	0.97267	0.805	0.378	1.23387e-137	5	col5a1
323	1.22051e-140	1.05533	0.753	0.228	2.44102e-137	5	crabp2a
324	1.58402e-138	1.79347	0.566	0.049	3.16804e-135	5	cldn11a
325	5.00537e-132	0.831255	0.677	0.163	1.00107e-128	5	col11a1b
326	3.7592e-131	0.923618	0.881	0.583	7.51841e-128	5	sparc
327	1.33706e-128	0.931937	0.626	0.17	2.67411e-125	5	col1a1b
328	2.97307e-126	0.769062	0.677	0.315	5.94614e-123	5	anxa4
329	4.23122e-126	0.782277	0.424	0.056	8.46245e-123	5	lmx1bb
330	1.20812e-123	0.425749	0.638	0.041	2.41624e-120	5	anxa2a
331	6.57767e-123	0.739518	0.428	0.066	1.31553e-119	5	pdgfrl
332	3.64731e-121	0.780028	0.615	0.171	7.29462e-118	5	nid1b
333	1.91044e-114	0.855879	0.798	0.335	3.82088e-111	5	foxc1a
334	3.75762e-112	1.10932	0.767	0.435	7.51524e-109	5	cdh11
335	1.9041e-109	0.697011	0.527	0.194	3.8082e-106	5	col11a1a
336	2.59339e-108	0.439802	0.609	0.091	5.18679e-105	5	myoc
337	2.55349e-107	0.753974	0.71	0.322	5.10697e-104	5	pgm1
338	4.11539e-107	0.844156	0.757	0.319	8.23078e-104	5	dcn
339	2.79214e-105	0.976202	0.881	0.551	5.58429e-102	5	tgfbi
340	5.77188e-102	0.611466	0.683	0.28	1.15438e-98	5	zgc:56585
341	8.65407e-97	0.670274	0.977	0.772	1.73081e-93	5	mdka
342	3.69739e-94	0.953334	0.632	0.274	7.39478e-91	5	wnt11r
343	8.58828e-94	0.494304	0.504	0.108	1.71766e-90	5	anxa5b
344	5.26336e-90	0.683701	0.996	0.825	1.05267e-86	5	pmp22a
345	1.62179e-87	0.761118	0.86	0.544	3.24358e-84	5	si:ch211-286o17.1
346	1.19304e-86	0.406072	0.597	0.188	2.38608e-83	5	col4a2
347	2.12835e-86	0.580385	0.473	0.204	4.2567e-83	5	rhoq
348	4.28527e-85	0.540142	0.426	0.09	8.57054e-82	5	col4a5
349	3.99114e-82	0.655915	0.549	0.155	7.98228e-79	5	rnd3b
350	4.29042e-80	0.704285	0.665	0.247	8.58085e-77	5	ackr3b
351	4.69203e-78	0.682665	0.514	0.267	9.38407e-75	5	plpp3
352	2.94675e-77	0.728042	0.944	0.68	5.89349e-74	5	krt18
353	2.18363e-76	0.626403	0.981	0.851	4.36726e-73	5	marcksl1b
354	5.86074e-76	0.84797	0.829	0.472	1.17215e-72	5	tnc
355	1.21811e-75	0.726764	0.484	0.229	2.43621e-72	5	fstl1a
356	5.93838e-75	0.738866	0.735	0.409	1.18768e-71	5	ednraa
357	1.95045e-74	0.437684	0.469	0.13	3.9009e-71	5	emilin1a
358	4.03619e-73	0.639951	0.747	0.379	8.07239e-70	5	eya1
359	6.70573e-73	0.764964	0.381	0.172	1.34115e-69	5	cygb1
360	3.13434e-72	0.661048	0.475	0.13	6.26868e-69	5	alx4a
361	8.00084e-70	0.609467	0.619	0.325	1.60017e-66	5	s100v2
362	6.75205e-69	0.876102	0.654	0.3	1.35041e-65	5	zgc:162730
363	9.27422e-69	0.794087	0.658	0.223	1.85484e-65	5	zgc:158343
364	7.11348e-68	1.11081	0.414	0.08	1.4227e-64	5	ccl25b
365	1.58531e-67	0.685676	0.903	0.65	3.17061e-64	5	krt8
366	2.05542e-67	0.431611	0.463	0.087	4.11085e-64	5	cd99
367	6.29029e-67	0.609386	0.706	0.36	1.25806e-63	5	lrrc17
368	4.65588e-65	0.57596	0.716	0.247	9.31177e-62	5	pknox2
369	2.91463e-64	0.891382	0.656	0.328	5.82926e-61	5	msx1b
370	3.79759e-64	0.615607	0.422	0.251	7.59517e-61	5	col4a6
371	1.26685e-60	0.468452	0.455	0.171	2.5337e-57	5	gulp1a
372	4.71919e-60	0.627699	0.73	0.444	9.43837e-57	5	crtap
373	3.08886e-58	0.674132	0.644	0.323	6.17773e-55	5	cdon
374	5.73615e-58	0.346771	0.379	0.059	1.14723e-54	5	hhla2a.1
375	1.27252e-57	0.483003	0.623	0.128	2.54504e-54	5	rpz5
376	1.33404e-57	0.636666	0.774	0.485	2.66808e-54	5	flna
377	1.41553e-56	0.308535	0.422	0.085	2.83105e-53	5	calcrla
378	2.72681e-56	0.27523	0.508	0.042	5.45362e-53	5	aspn
379	1.13408e-55	0.442965	0.358	0.108	2.26815e-52	5	jcada
380	1.29113e-55	0.580487	0.763	0.486	2.58226e-52	5	tuba8l3
381	1.63585e-55	0.315105	0.412	0.107	3.2717e-52	5	si:ch211-250c4.4
382	3.93585e-54	0.488267	0.584	0.253	7.8717e-51	5	qdpra
383	8.32134e-54	0.523639	0.397	0.088	1.66427e-50	5	csrp1a
384	9.63169e-54	0.355386	0.512	0.181	1.92634e-50	5	tbx15
385	1.0169e-53	0.463555	0.337	0.03	2.03381e-50	5	palm1a
386	2.56117e-52	0.363325	0.457	0.067	5.12234e-49	5	vcam1b
387	4.07649e-51	0.523478	0.977	0.896	8.15298e-48	5	hspa5
388	4.08444e-50	0.40488	0.529	0.191	8.16889e-47	5	col9a1a
389	5.46221e-50	0.542117	0.385	0.032	1.09244e-46	5	npb
390	9.40862e-49	0.560059	0.584	0.144	1.88172e-45	5	matn4
391	1.18967e-48	0.342662	0.623	0.083	2.37935e-45	5	s100a10b
392	9.85929e-47	0.368028	0.529	0.127	1.97186e-43	5	wfdc2
393	2.31446e-46	0.543541	0.852	0.639	4.62892e-43	5	marcksl1a
394	4.34214e-46	0.575903	0.899	0.717	8.68428e-43	5	jun
395	7.9448e-46	0.442957	0.368	0.08	1.58896e-42	5	prss35
396	1.10064e-45	0.566252	0.951	0.815	2.20128e-42	5	fosab
397	1.76088e-45	0.361294	0.333	0.143	3.52175e-42	5	pmp22b
398	7.45457e-45	0.60576	0.749	0.471	1.49091e-41	5	si:ch73-86n18.1
399	2.08291e-44	0.392178	0.623	0.28	4.16582e-41	5	CT030188.1
400	5.50408e-44	0.747553	0.872	0.66	1.10082e-40	5	her9
401	1.16362e-43	0.452729	0.3	0.165	2.32724e-40	5	si:ch1073-459j12.1
402	2.99911e-43	0.345962	0.975	0.905	5.99823e-40	5	DsRedExpress
403	5.00292e-43	0.379632	0.352	0.121	1.00058e-39	5	bmp4
404	5.8602e-43	0.31067	0.356	0.054	1.17204e-39	5	arl4ca
405	7.44028e-43	0.430298	0.3	0.116	1.48806e-39	5	FO704741.1
406	1.97233e-42	0.313618	0.335	0.101	3.94467e-39	5	rcn3
407	5.01849e-42	0.381144	0.298	0.109	1.0037e-38	5	tgm2b
408	1.13476e-41	0.580933	0.292	0.19	2.26951e-38	5	klf2a
409	1.72382e-40	0.259356	0.317	0.04	3.44764e-37	5	ftr82
410	3.67454e-40	0.543032	0.679	0.46	7.34908e-37	5	gstt1a
411	1.6604e-38	0.590243	0.574	0.325	3.32081e-35	5	ramp2
412	3.62854e-38	0.49826	0.621	0.297	7.25709e-35	5	alcama
413	1.26661e-36	0.260425	0.422	0.068	2.53322e-33	5	thy1
414	1.53253e-36	0.536135	0.644	0.428	3.06507e-33	5	pcbd1
415	2.68622e-36	0.48315	0.403	0.15	5.37245e-33	5	ms4a17a.7
416	5.04191e-36	0.541934	0.759	0.472	1.00838e-32	5	cxcl18b
417	1.16963e-35	0.414803	0.677	0.393	2.33925e-32	5	rbp5
418	6.7699e-35	0.500998	0.531	0.378	1.35398e-31	5	zfp36l2
419	2.11081e-33	0.416553	0.372	0.203	4.22162e-30	5	csf1a
420	2.26252e-33	0.32643	0.381	0.229	4.52504e-30	5	ripply1
421	6.38199e-33	0.515007	0.611	0.393	1.2764e-29	5	tfap2a
422	1.09898e-32	0.312809	0.377	0.068	2.19795e-29	5	tfap2b
423	1.31272e-32	0.589387	0.823	0.589	2.62543e-29	5	dnajb1b
424	1.59744e-32	0.300976	0.981	0.937	3.19488e-29	5	zgc:92066
425	2.8685e-32	0.282588	0.29	0.16	5.73701e-29	5	kera
426	1.09383e-30	0.287589	0.366	0.168	2.18766e-27	5	osr1
427	4.3853e-30	0.344226	0.389	0.122	8.77061e-27	5	zgc:162612
428	6.39456e-30	0.507532	0.393	0.17	1.27891e-26	5	kctd12.2
429	7.75722e-30	0.333369	0.444	0.188	1.55144e-26	5	meox1
430	2.6609e-29	0.395513	0.671	0.499	5.3218e-26	5	selenow1
431	2.96549e-29	0.331824	0.422	0.152	5.93099e-26	5	thbs1b
432	4.88545e-29	0.434376	0.936	0.746	9.77091e-26	5	id3
433	9.69725e-29	0.369746	0.401	0.215	1.93945e-25	5	loxl2b
434	2.4331e-28	0.365413	0.825	0.586	4.8662e-25	5	hsp70.3
435	8.29249e-27	0.454952	0.391	0.317	1.6585e-23	5	eno1a
436	9.29234e-27	0.587705	0.508	0.284	1.85847e-23	5	serpine1
437	1.25081e-25	0.341451	0.846	0.671	2.50162e-22	5	ap2m1a
438	2.09707e-25	0.307084	0.337	0.117	4.19415e-22	5	zic2b
439	3.6891e-25	0.325207	0.805	0.618	7.3782e-22	5	arpc2
440	8.86707e-25	0.265964	0.549	0.278	1.77341e-21	5	cotl1
441	1.93695e-24	0.355856	0.477	0.3	3.87389e-21	5	sfrp2
442	2.3203e-24	0.296007	0.508	0.254	4.64061e-21	5	hbegfa
443	6.12172e-24	0.265477	0.455	0.151	1.22434e-20	5	vwa1
444	1.38424e-23	0.348073	0.788	0.585	2.76849e-20	5	calm1a
445	8.48089e-23	0.462167	0.772	0.593	1.69618e-19	5	p4hb
446	9.21929e-23	0.291674	0.469	0.24	1.84386e-19	5	fgfr3
447	1.91808e-22	0.364861	0.313	0.081	3.83616e-19	5	pax7a
448	6.38485e-22	0.376135	0.401	0.264	1.27697e-18	5	tpm1
449	1.69067e-21	0.278443	0.821	0.616	3.38133e-18	5	calm2a
450	1.88568e-21	0.321974	0.745	0.545	3.77136e-18	5	ubb
451	3.36205e-21	0.277663	0.523	0.319	6.7241e-18	5	anxa11a
452	4.9529e-21	0.485546	0.395	0.158	9.9058e-18	5	cebpb
453	1.02893e-20	0.435466	0.397	0.123	2.05786e-17	5	fxyd1
454	1.08431e-20	0.289691	0.638	0.476	2.16862e-17	5	abracl
455	1.452e-20	0.319146	0.582	0.384	2.90401e-17	5	zfhx4
456	1.50678e-20	0.357355	0.726	0.523	3.01356e-17	5	ms4a17a.9
457	1.86184e-20	0.446489	0.895	0.767	3.72369e-17	5	jdp2b
458	5.22382e-20	0.405087	0.465	0.326	1.04476e-16	5	ndnf
459	1.01406e-19	0.312907	0.955	0.827	2.02811e-16	5	her6
460	4.54062e-19	0.288008	0.648	0.433	9.08125e-16	5	glrx
461	2.12008e-18	0.282658	0.595	0.371	4.24017e-15	5	efna1b
462	2.6709e-18	0.29338	0.763	0.614	5.3418e-15	5	CT027638.1
463	3.67405e-18	0.446044	0.346	0.122	7.3481e-15	5	socs3a
464	1.78748e-17	0.292497	0.687	0.469	3.57497e-14	5	tob1b
465	3.45591e-17	0.266138	0.825	0.69	6.91182e-14	5	arpc3
466	1.07843e-15	0.339324	0.321	0.309	2.15687e-12	5	msx3
467	1.47501e-15	0.409618	0.37	0.168	2.95001e-12	5	cyp26b1
468	3.2292e-15	0.256907	0.588	0.3	6.4584e-12	5	cntfr
469	7.62053e-15	0.474555	0.469	0.275	1.52411e-11	5	cebpd
470	1.47689e-14	0.422841	0.63	0.5	2.95377e-11	5	cxcl12a
471	2.31761e-14	0.268236	0.739	0.605	4.63523e-11	5	cd63
472	6.17566e-14	0.32179	0.872	0.755	1.23513e-10	5	foxp4
473	5.78013e-12	0.493242	0.556	0.19	1.15603e-08	5	fabp11a
474	6.85852e-12	0.275467	0.44	0.249	1.3717e-08	5	f3b
475	1.81966e-11	0.404328	0.436	0.261	3.63932e-08	5	si:ch73-335l21.4
476	2.85217e-05	0.328443	0.455	0.379	0.0570433	5	LO018188.1
477	0	3.21007	0.942	0.531	0	6	her12
478	0	2.68595	0.818	0.443	0	6	si:ch73-21g5.7
479	0	2.36954	0.832	0.413	0	6	sox3
480	0	2.27561	0.794	0.313	0	6	BX465834.1
481	5.89055e-260	2.68548	0.863	0.549	1.17811e-256	6	abhd6a
482	9.36785e-215	1.97125	0.619	0.416	1.87357e-211	6	lrrn1
483	1.23983e-197	1.21689	0.475	0.092	2.47966e-194	6	plp1a
484	2.73119e-197	1.31703	0.578	0.317	5.46239e-194	6	msi1
485	1.53723e-177	1.61659	0.657	0.38	3.07445e-174	6	lfng
486	1.36015e-176	1.2846	0.499	0.114	2.7203e-173	6	gfap
487	5.13005e-176	2.18047	0.767	0.544	1.02601e-172	6	her4.2.1
488	2.42501e-174	1.75425	0.758	0.601	4.85003e-171	6	sb:cb81
489	9.39932e-174	2.10207	0.715	0.497	1.87986e-170	6	her4.1
490	1.29873e-170	1.32173	0.528	0.275	2.59747e-167	6	CU467822.1
491	9.47061e-162	1.43661	0.827	0.343	1.89412e-158	6	nova2
492	2.7997e-160	1.55634	0.643	0.283	5.5994e-157	6	pou3f1
493	2.40954e-147	1.39072	0.607	0.393	4.81909e-144	6	si:ch211-137a8.4
494	9.11483e-145	0.998965	0.4	0.057	1.82297e-141	6	sox19a
495	4.63569e-135	1.79107	0.691	0.537	9.27138e-132	6	her4.2
496	2.33547e-131	1.06944	0.427	0.073	4.67094e-128	6	CU929451.2
497	3.8265e-128	1.00579	0.422	0.141	7.65301e-125	6	atp1b4
498	1.64237e-122	1.2614	0.376	0.076	3.28474e-119	6	zgc:165461
499	7.68155e-121	1.15622	0.439	0.236	1.53631e-117	6	CR848047.1
500	8.76785e-120	2.51685	0.592	0.407	1.75357e-116	6	fabp7a
501	2.09474e-114	1.18402	0.556	0.414	4.18948e-111	6	cldn5a
502	3.43291e-114	1.57831	0.607	0.476	6.86583e-111	6	her4.4
503	1.4434e-113	1.14747	0.722	0.455	2.88681e-110	6	tuba1a
504	4.87066e-106	1.23743	0.506	0.241	9.74133e-103	6	en2b
505	1.30616e-88	1.15511	0.573	0.345	2.61233e-85	6	hes6
506	9.80996e-87	1.08721	0.902	0.743	1.96199e-83	6	her15.1.1
507	3.20343e-82	1.19634	0.4	0.269	6.40685e-79	6	cep131
508	2.43233e-81	1.48177	0.523	0.492	4.86467e-78	6	dla
509	3.33559e-79	0.75582	0.321	0.078	6.67117e-76	6	ntn1a
510	3.42776e-79	1.29479	0.635	0.455	6.85552e-76	6	mdkb
511	8.62263e-77	0.930313	0.669	0.548	1.72453e-73	6	tuba1c
512	1.50908e-76	0.72407	0.302	0.101	3.01817e-73	6	si:ch1073-303k11.2
513	1.27769e-74	1.43776	0.264	0.122	2.55538e-71	6	si:ch211-251b21.1
514	1.46247e-73	0.93283	0.293	0.256	2.92495e-70	6	dld
515	7.71811e-69	0.799633	0.257	0.096	1.54362e-65	6	her13
516	1.08989e-68	0.811779	0.367	0.092	2.17977e-65	6	en2a
517	2.04386e-68	0.596038	0.314	0.047	4.08772e-65	6	sox2
518	1.39381e-65	0.949606	0.329	0.309	2.78761e-62	6	atp1a1b
519	9.51075e-64	1.07032	0.664	0.625	1.90215e-60	6	sox11b
520	3.08693e-63	0.948305	0.909	0.836	6.17386e-60	6	id1
521	7.43333e-62	0.695496	0.285	0.093	1.48667e-58	6	pax6a
522	8.8286e-61	0.850169	0.362	0.108	1.76572e-57	6	CR848812.1
523	4.02018e-59	0.916487	0.444	0.322	8.04035e-56	6	gpm6aa
524	2.6778e-57	0.58939	0.338	0.124	5.35559e-54	6	ptprna
525	1.01157e-50	0.727096	0.384	0.308	2.02315e-47	6	zeb2a
526	3.207e-50	0.772166	0.367	0.309	6.41399e-47	6	efna2a
527	1.16488e-49	0.720692	0.386	0.289	2.32975e-46	6	pcdh19
528	1.72506e-47	0.683072	0.372	0.258	3.45012e-44	6	cspg5a
529	3.96945e-47	0.657184	0.288	0.138	7.93891e-44	6	LO018196.1
530	5.90911e-44	0.654502	0.887	0.859	1.18182e-40	6	marcksl1b
531	3.59102e-43	0.827544	0.647	0.609	7.18203e-40	6	her15.1
532	4.35505e-40	0.575766	0.261	0.247	8.71009e-37	6	her4.3
533	7.04324e-40	0.514537	0.276	0.056	1.40865e-36	6	pax5
534	1.39743e-38	0.632393	0.508	0.387	2.79486e-35	6	tmsb
535	6.20354e-38	0.699334	0.305	0.168	1.24071e-34	6	srrm4
536	8.80775e-35	1.0326	0.77	0.788	1.76155e-31	6	mdka
537	8.3307e-33	0.627197	0.866	0.871	1.66614e-29	6	fabp3
538	1.22105e-32	0.906428	0.266	0.221	2.4421e-29	6	neurod4
539	4.26353e-32	0.641439	0.712	0.651	8.52706e-29	6	marcksl1a
540	1.0732e-31	0.499513	0.295	0.282	2.14641e-28	6	cnpy1
541	8.64369e-31	0.733053	0.576	0.533	1.72874e-27	6	rn7sk
542	1.13255e-29	0.804693	0.285	0.418	2.26509e-26	6	sfrp5
543	2.5215e-29	0.865007	0.585	0.615	5.04301e-26	6	her2
544	3.6622e-29	0.401069	0.225	0.291	7.3244e-26	6	inavaa
545	3.7931e-29	0.66689	0.484	0.454	7.5862e-26	6	elavl3
546	3.87036e-29	0.561198	0.324	0.229	7.74072e-26	6	en1b
547	7.57103e-27	0.727543	0.266	0.315	1.51421e-23	6	im:7152348
548	3.12186e-26	0.494149	0.94	0.964	6.24372e-23	6	tubb4b
549	1.88744e-22	0.378934	0.281	0.166	3.77488e-19	6	clstn1
550	4.6932e-22	0.498592	0.463	0.407	9.3864e-19	6	pou3f3b
551	2.28456e-21	0.41315	0.324	0.323	4.56912e-18	6	pou3f3a
552	2.70318e-21	0.46263	0.281	0.359	5.40635e-18	6	tp53inp1
553	5.9208e-20	0.579299	0.381	0.457	1.18416e-16	6	ckbb
554	7.33679e-20	0.351294	0.417	0.397	1.46736e-16	6	rtn1a
555	1.29418e-17	0.373917	0.42	0.296	2.58835e-14	6	akap12b
556	1.85357e-16	0.678859	0.412	0.515	3.70713e-13	6	cdkn1ca
557	3.54336e-16	0.314984	0.257	0.186	7.08673e-13	6	znf536
558	4.79566e-16	0.489971	0.441	0.524	9.59133e-13	6	gapdhs
559	2.86729e-13	0.305828	0.938	0.938	5.73457e-10	6	tmsb4x
560	4.5719e-12	0.565388	0.252	0.306	9.1438e-09	6	dlb
561	5.10434e-12	0.356715	0.189	0.254	1.02087e-08	6	nfia
562	2.19944e-10	0.298642	0.134	0.285	4.39888e-07	6	myclb
563	2.74593e-10	0.309931	0.245	0.314	5.49186e-07	6	rgcc
564	3.44669e-10	0.27522	0.113	0.26	6.89338e-07	6	gbx1
565	2.7014e-08	0.372881	0.225	0.322	5.40279e-05	6	tp53inp2
566	3.99145e-08	0.309514	0.252	0.345	7.98289e-05	6	ebf2
567	1.72683e-07	0.484958	0.317	0.499	0.000345366	6	nusap1
568	3.14269e-07	0.57508	0.295	0.485	0.000628537	6	si:ch211-69g19.2
569	3.17039e-07	0.331798	0.182	0.334	0.000634077	6	igfbp1a
570	7.81632e-07	0.312731	0.257	0.402	0.00156326	6	rbpjb
571	1.69989e-06	0.308904	0.312	0.375	0.00339979	6	tob1a
572	2.69836e-06	0.258483	0.206	0.29	0.00539673	6	plpp3
573	3.54477e-06	0.40697	0.264	0.459	0.00708955	6	cenpf
574	2.37967e-05	0.254381	0.269	0.423	0.0475934	6	cdc25b
575	3.85767e-05	0.26307	0.209	0.43	0.0771533	6	prc1a
576	0.000203985	0.277716	0.353	0.5	0.407971	6	h2afx
577	0.000520847	0.38248	0.748	0.829	1	6	fosab
578	0.00209926	0.311908	0.309	0.47	1	6	aspm
579	0.00221494	0.311548	0.213	0.398	1	6	efna1b
580	0.00270132	0.353081	0.266	0.34	1	6	ndnf
581	0.00320773	0.254958	0.206	0.378	1	6	kmt5ab
582	0.00596786	0.2516	0.309	0.486	1	6	mxd3
583	0.00770141	0.603968	0.631	0.823	1	6	rrm2
584	0.00961123	0.256182	0.556	0.719	1	6	hsp90aa1.2
585	2.01415e-227	1.02207	0.668	0.112	4.0283e-224	7	hoxd4a
586	1.46826e-185	1.16704	0.903	0.385	2.93652e-182	7	rbp5
587	1.07777e-167	0.86173	0.651	0.24	2.15554e-164	7	kazald2
588	3.31019e-158	0.548384	0.511	0.006	6.62039e-155	7	hoxb5a
589	9.44909e-142	0.885859	0.741	0.315	1.88982e-138	7	raraa
590	4.76565e-141	0.84369	0.678	0.239	9.5313e-138	7	CR382300.1
591	1.71793e-136	0.685841	0.589	0.185	3.43587e-133	7	meis3
592	9.29769e-132	0.905278	0.673	0.292	1.85954e-128	7	sfrp2
593	1.47812e-115	0.919608	0.751	0.346	2.95623e-112	7	apela
594	3.94372e-115	0.794077	0.678	0.227	7.88743e-112	7	hoxa3a
595	3.24264e-100	0.79793	0.703	0.226	6.48527e-97	7	pbx1a
596	8.0969e-96	0.861569	0.714	0.282	1.61938e-92	7	meis2b
597	1.40088e-88	0.531113	0.47	0.112	2.80176e-85	7	prdm1a
598	2.84921e-83	0.732697	0.676	0.29	5.69843e-80	7	hoxb3a
599	6.94875e-74	0.483153	0.505	0.059	1.38975e-70	7	dhrs3b
600	1.17452e-65	0.424427	0.386	0.035	2.34904e-62	7	hoxb5b
601	4.30431e-51	0.465361	0.978	0.864	8.60862e-48	7	fabp3
602	7.3121e-44	0.515766	0.754	0.543	1.46242e-40	7	hey2
603	1.55241e-42	0.357442	0.389	0.139	3.10482e-39	7	fgf10a
604	2.00334e-42	0.409776	0.457	0.316	4.00667e-39	7	CABZ01075125.1
605	3.76015e-41	0.485737	0.914	0.644	7.5203e-38	7	snai1a
606	1.28094e-37	0.318508	0.384	0.072	2.56188e-34	7	cyp26a1
607	1.48932e-37	0.454531	0.57	0.248	2.97865e-34	7	crabp2a
608	2.08663e-35	0.445631	0.808	0.552	4.17327e-32	7	si:ch211-286o17.1
609	5.74188e-34	0.475704	0.503	0.267	1.14838e-30	7	angptl7
610	7.70833e-29	0.408461	0.57	0.308	1.54167e-25	7	tenm3
611	2.75766e-28	0.330055	0.405	0.104	5.51533e-25	7	dll4
612	9.72366e-27	0.334383	0.951	0.726	1.94473e-23	7	twist1a
613	2.26198e-26	0.419325	0.878	0.664	4.52396e-23	7	her9
614	9.66342e-26	0.356646	0.941	0.769	1.93268e-22	7	npm1a
615	1.21915e-24	0.313888	0.578	0.4	2.4383e-21	7	sfrp5
616	1.64521e-20	0.256382	0.959	0.835	3.29042e-17	7	pcna
617	3.96358e-20	0.28377	0.446	0.281	7.92716e-17	7	myca
618	5.92864e-19	0.275111	0.886	0.726	1.18573e-15	7	snu13b
619	5.61494e-18	0.309084	0.735	0.526	1.12299e-14	7	prrx1a
620	8.71555e-17	0.334628	0.503	0.382	1.74311e-13	7	zfp36l2
621	9.75205e-17	0.253147	0.524	0.294	1.95041e-13	7	si:dkeyp-44a8.4
622	2.27156e-15	0.29896	0.557	0.411	4.54312e-12	7	fzd8a
623	2.84855e-15	0.285816	0.673	0.465	5.69709e-12	7	gstt1a
624	4.31579e-15	0.452498	0.473	0.408	8.63158e-12	7	cxcl12b
625	1.00237e-14	0.258744	0.576	0.448	2.00473e-11	7	meis1a
626	1.03796e-13	0.263426	0.446	0.268	2.07592e-10	7	ackr3b
627	2.85557e-13	0.298993	0.535	0.312	5.71114e-10	7	bambia
628	6.50233e-13	0.672931	0.57	0.505	1.30047e-09	7	cxcl12a
629	3.97014e-08	0.338508	0.451	0.362	7.94027e-05	7	rrm2.1
630	5.09658961877635e-310	2.50611	0.816	0.376	1.01932e-306	8	rtn1a
631	1.61616e-276	2.53514	0.787	0.473	3.23232e-273	8	stmn1b
632	1.68293e-262	2.50077	0.844	0.435	3.36586e-259	8	elavl3
633	8.80622e-249	2.48124	0.634	0.33	1.76124e-245	8	nsg2
634	1.09416e-236	2.39169	0.824	0.645	2.18831e-233	8	tubb5
635	7.94138e-234	2.22721	0.801	0.35	1.58828e-230	8	nova2
636	5.94849e-223	2.13731	0.772	0.544	1.1897e-219	8	tuba1c
637	8.63173e-203	2.10094	0.524	0.376	1.72635e-199	8	rtn1b
638	3.84055e-199	2.2687	0.571	0.402	7.6811e-196	8	gng3
639	9.19288e-199	2.1339	0.602	0.211	1.83858e-195	8	rnasekb
640	2.0116e-193	2.31195	0.585	0.388	4.0232e-190	8	gpm6ab
641	4.01156e-193	2.0708	0.625	0.313	8.02312e-190	8	gpm6aa
642	7.68035e-186	2.17713	0.562	0.23	1.53607e-182	8	atp6v0cb
643	1.53603e-179	2.33058	0.631	0.382	3.07205e-176	8	tmsb
644	1.37285e-159	1.7044	0.522	0.267	2.7457e-156	8	si:dkeyp-75h12.5
645	2.47205e-158	1.83501	0.683	0.46	4.9441e-155	8	tuba1a
646	3.9627e-147	2.00992	0.573	0.445	7.92541e-144	8	ckbb
647	4.31954e-143	1.5032	0.415	0.162	8.63909e-140	8	stx1b
648	8.57201e-141	1.48736	0.403	0.148	1.7144e-137	8	fez1
649	3.79433e-140	2.40954	0.556	0.442	7.58866e-137	8	elavl4
650	6.0726e-140	1.65096	0.576	0.351	1.21452e-136	8	gng2
651	9.59596e-140	1.71097	0.421	0.097	1.91919e-136	8	aplp1
652	1.9605e-133	1.73778	0.452	0.202	3.92099e-130	8	atpv0e2
653	2.14304e-122	1.73698	0.412	0.225	4.28607e-119	8	gap43
654	6.17816e-122	1.54294	0.389	0.228	1.23563e-118	8	sncb
655	2.37259e-119	1.67208	0.369	0.277	4.74517e-116	8	stmn2a
656	9.63978e-117	1.55517	0.389	0.113	1.92796e-113	8	atp1a3a
657	1.76721e-113	1.77433	0.467	0.317	3.53443e-110	8	ywhag2
658	2.11262e-110	1.33055	0.378	0.285	4.22525e-107	8	mllt11
659	6.78826e-110	1.39397	0.81	0.819	1.35765e-106	8	h2afx1
660	1.62277e-107	1.89101	0.628	0.457	3.24554e-104	8	mdkb
661	7.14693e-106	1.26054	0.349	0.204	1.42939e-102	8	ndrg4
662	1.84223e-105	1.25094	0.357	0.146	3.68446e-102	8	vamp2
663	1.76493e-104	1.80312	0.49	0.391	3.52987e-101	8	pou2f2a.1
664	5.41818e-104	1.37401	0.317	0.115	1.08364e-100	8	tmsb2
665	4.90304e-101	1.59257	0.294	0.153	9.80609e-98	8	syt1a
666	2.73247e-99	1.21159	0.867	0.86	5.46494e-96	8	marcksl1b
667	9.34401e-99	1.92771	0.326	0.077	1.8688e-95	8	islr2
668	6.51546e-98	1.47298	0.337	0.265	1.30309e-94	8	id4
669	1.54194e-97	1.35078	0.337	0.214	3.08388e-94	8	stmn2b
670	1.8381e-89	1.5207	0.305	0.22	3.67619e-86	8	basp1
671	5.91729e-89	1.11131	0.294	0.067	1.18346e-85	8	slc32a1
672	1.51177e-88	1.64988	0.504	0.399	3.02353e-85	8	sox4a.1
673	6.35591e-88	1.06192	0.305	0.136	1.27118e-84	8	tuba2
674	3.57103e-86	1.34558	0.363	0.213	7.14206e-83	8	myt1b
675	7.09802e-86	1.37951	0.314	0.163	1.4196e-82	8	gad2
676	1.88524e-85	1.22874	0.357	0.215	3.77047e-82	8	dpysl3
677	1.04985e-83	1.27395	0.294	0.143	2.09971e-80	8	spock3
678	2.77143e-83	1.7451	0.303	0.226	5.54285e-80	8	adcyap1b
679	5.45925e-83	1.25078	0.311	0.205	1.09185e-79	8	zgc:65894
680	8.44036e-83	1.46255	0.317	0.145	1.68807e-79	8	scrt1a
681	3.56086e-82	1.05895	0.32	0.158	7.12172e-79	8	csdc2a
682	1.30535e-81	1.28571	0.317	0.148	2.6107e-78	8	snap25a
683	1.38602e-81	1.51667	0.458	0.44	2.77204e-78	8	atp6ap2
684	3.64017e-81	1.34853	0.305	0.114	7.28034e-78	8	lhx1a
685	4.00735e-81	1.1018	0.337	0.281	8.01471e-78	8	cnrip1a
686	4.39479e-81	1.21467	0.271	0.145	8.78957e-78	8	nrxn1a
687	1.67722e-80	1.13313	0.291	0.073	3.35444e-77	8	map1b
688	2.64661e-80	1.15	0.288	0.077	5.29322e-77	8	sypa
689	5.48863e-80	1.03076	0.288	0.162	1.09773e-76	8	zgc:101840
690	1.3508e-79	1.53671	0.331	0.262	2.7016e-76	8	cspg5a
691	7.8133e-79	1.22784	0.274	0.171	1.56266e-75	8	cadm4
692	1.01078e-78	1.14441	0.288	0.129	2.02156e-75	8	stap2a
693	1.53513e-78	1.6864	0.579	0.63	3.07027e-75	8	sox11b
694	1.63945e-77	1.069	0.271	0.149	3.27891e-74	8	uncx
695	1.68073e-75	0.909394	0.251	0.087	3.36146e-72	8	stxbp1a
696	2.66177e-75	1.6126	0.415	0.297	5.32353e-72	8	dlb
697	1.72612e-73	0.872742	0.262	0.051	3.45225e-70	8	lhx5
698	5.15171e-72	1.28243	0.282	0.184	1.03034e-68	8	pou2f2a
699	5.32169e-72	1.3052	0.277	0.246	1.06434e-68	8	olfm1b
700	5.42357e-72	0.974832	0.28	0.066	1.08471e-68	8	jagn1a
701	1.27327e-70	1.04971	0.317	0.196	2.54654e-67	8	myt1a
702	2.65969e-70	1.33124	0.271	0.102	5.31937e-67	8	slc6a1b
703	2.3783e-69	2.16052	0.282	0.279	4.75661e-66	8	otpa
704	1.36818e-68	1.18918	0.305	0.242	2.73636e-65	8	scrt2
705	2.42467e-68	1.42516	0.432	0.36	4.84934e-65	8	zfhx3
706	6.13213e-68	0.9862	0.262	0.202	1.22643e-64	8	ppp1r14ba
707	6.82979e-67	1.22817	0.375	0.337	1.36596e-63	8	pik3r3b
708	1.93603e-66	0.993848	0.3	0.221	3.87206e-63	8	tspan7b
709	5.4362e-66	0.91397	0.254	0.07	1.08724e-62	8	SNAP91 (1 of many)
710	1.09348e-59	1.25541	0.262	0.134	2.18696e-56	8	nrn1a
711	8.16253e-59	1.02403	0.294	0.224	1.63251e-55	8	si:ch211-195b15.8
712	1.72868e-57	1.25214	0.576	0.601	3.45736e-54	8	calm1a
713	2.02562e-57	1.05503	0.28	0.272	4.05123e-54	8	lmo3
714	4.76128e-55	1.3753	0.389	0.3	9.52256e-52	8	pou3f1
715	5.15466e-55	1.29552	0.259	0.169	1.03093e-51	8	clstn1
716	1.64088e-53	1.26733	0.251	0.214	3.28177e-50	8	kctd4
717	3.23534e-53	1.07847	0.291	0.144	6.47068e-50	8	map1aa
718	4.58333e-53	1.02642	0.274	0.178	9.16666e-50	8	golga7ba
719	3.07806e-52	1.54245	0.294	0.232	6.15611e-49	8	en1b
720	3.4285e-52	0.948365	0.254	0.189	6.85701e-49	8	cxxc4
721	9.22106e-52	0.935657	0.268	0.078	1.84421e-48	8	nfasca
722	2.24137e-49	0.992659	0.349	0.325	4.48274e-46	8	atp6v1e1b
723	7.35869e-49	1.15181	0.329	0.254	1.47174e-45	8	en2b
724	5.65242e-45	1.15834	0.406	0.356	1.13048e-41	8	hes6
725	9.22991e-40	0.960482	0.268	0.116	1.84598e-36	8	CR848812.1
726	6.34527e-39	1.31255	0.435	0.523	1.26905e-35	8	gapdhs
727	3.61242e-38	1.26077	0.375	0.399	7.22483e-35	8	zfhx4
728	4.91588e-38	1.09929	0.225	0.283	9.83176e-35	8	pbx3b
729	5.70295e-36	0.93932	0.259	0.171	1.14059e-32	8	srrm4
730	5.65951e-35	0.694311	0.303	0.357	1.1319e-31	8	tp53inp1
731	4.16014e-31	0.713672	0.254	0.101	8.32029e-28	8	en2a
732	2.13187e-30	1.2411	0.265	0.307	4.26374e-27	8	meis2b
733	2.24712e-30	1.05984	0.167	0.3	4.49424e-27	8	pcp4a
734	6.85024e-29	0.548338	0.911	0.94	1.37005e-25	8	tmsb4x
735	5.60671e-28	0.753402	0.274	0.315	1.12134e-24	8	efna2a
736	1.24436e-27	1.47623	0.424	0.576	2.48872e-24	8	abhd6a
737	4.38591e-26	1.18095	0.398	0.485	8.77183e-23	8	ebf3a.1
738	2.48492e-25	0.675144	0.32	0.316	4.96985e-22	8	tp53inp2
739	1.25893e-24	0.834308	0.274	0.251	2.51787e-21	8	pbx1a
740	2.71286e-24	0.8172	0.744	0.878	5.42572e-21	8	fabp3
741	1.10902e-22	0.614207	0.156	0.261	2.21803e-19	8	BX005003.1
742	1.39685e-22	0.930089	0.464	0.64	2.79369e-19	8	calm2a
743	3.62346e-22	0.816599	0.274	0.399	7.24692e-19	8	rbpjb
744	1.67765e-21	0.967295	0.559	0.717	3.35531e-18	8	hsp90aa1.2
745	1.41696e-20	0.91117	0.383	0.515	2.83391e-17	8	atp6v0ca
746	8.07856e-20	0.81345	0.305	0.355	1.61571e-16	8	hist2h2l
747	3.96354e-19	1.0589	0.182	0.263	7.92709e-16	8	tal1
748	2.32322e-18	0.658242	0.288	0.298	4.64643e-15	8	cotl1
749	2.55748e-17	0.987989	0.305	0.505	5.11496e-14	8	dla
750	9.47766e-17	0.651457	0.187	0.258	1.89553e-13	8	calm1b
751	1.84777e-16	0.800931	0.21	0.301	3.69555e-13	8	msi2b
752	2.50024e-16	0.670787	0.207	0.304	5.00049e-13	8	mpped2a
753	3.82598e-16	0.750185	0.228	0.345	7.65196e-13	8	ebf2
754	6.59475e-16	0.59226	0.297	0.412	1.31895e-12	8	si:ch211-137a8.4
755	1.31921e-15	0.723399	0.305	0.402	2.63843e-12	8	mpped2
756	3.09633e-15	0.547828	0.228	0.315	6.19266e-12	8	gabarapa
757	9.33421e-15	0.782632	0.187	0.3	1.86684e-11	8	pcdh19
758	1.66732e-14	0.474582	0.19	0.263	3.33465e-11	8	mcama
759	2.23569e-14	0.696529	0.476	0.662	4.47139e-11	8	arl6ip1
760	1.07051e-12	0.627754	0.222	0.34	2.14102e-09	8	atp5if1b
761	1.13749e-11	0.588448	0.314	0.415	2.27498e-08	8	pou3f3b
762	1.23212e-11	0.737996	0.366	0.516	2.46424e-08	8	cdkn1ca
763	7.19174e-11	0.341985	0.207	0.262	1.43835e-07	8	idh1
764	1.49908e-10	0.265375	0.161	0.251	2.99816e-07	8	sh3bp5b
765	6.86656e-10	0.546293	0.207	0.295	1.37331e-06	8	CU467822.1
766	3.16844e-09	0.417989	0.199	0.285	6.33688e-06	8	pknox2
767	2.19762e-08	0.518106	0.133	0.254	4.39523e-05	8	CR848047.1
768	4.40582e-08	0.774088	0.703	0.912	8.81164e-05	8	hspa5
769	6.32979e-08	0.613007	0.236	0.413	0.000126596	8	tpi1b
770	1.42712e-07	0.552326	0.245	0.357	0.000285424	8	clgn
771	5.03451e-07	0.538138	0.256	0.376	0.0010069	8	nanos1
772	7.28459e-07	0.300342	0.164	0.293	0.00145692	8	inavaa
773	1.59522e-06	0.302942	0.182	0.289	0.00319044	8	cnpy1
774	2.34781e-06	0.419838	0.219	0.349	0.00469563	8	BX465834.1
775	1.51014e-05	0.392948	0.207	0.322	0.0302028	8	sms
776	5.04142e-05	0.305542	0.159	0.286	0.100828	8	lgmn
777	5.42879e-05	0.367006	0.115	0.322	0.108576	8	im:7152348
778	9.53235e-05	0.534396	0.182	0.33	0.190647	8	eno1a
779	0.000105987	0.581521	0.187	0.362	0.211975	8	nr2f1a
780	0.000308243	0.309689	0.245	0.478	0.616485	8	si:ch73-21g5.7
781	0.000904751	0.307583	0.075	0.332	1	8	pkma
782	0.00125918	0.271392	0.138	0.256	1	8	nfia
783	0.00188485	0.300207	0.202	0.452	1	8	sox3
784	0.00375588	0.470287	0.213	0.329	1	8	tenm3
785	0.00578234	0.625604	0.288	0.572	1	8	her4.2.1
786	0	4.75106	1	0.68	0	9	hbbe1.3
787	0	4.7035	1	0.547	0	9	hbae3
788	0	4.68692	1	0.379	0	9	hbbe3
789	0	4.56148	1	0.308	0	9	AL935210.1
790	0	4.51619	1	0.233	0	9	hbae1.3
791	0	4.50109	1	0.49	0	9	hbbe1.2
792	0	4.35121	1	0.204	0	9	hbae1.1
793	0	4.33237	1	0.219	0	9	hbbe1.1
794	0	3.01396	0.997	0.121	0	9	cahz
795	0	3.01102	0.997	0.186	0	9	hbbe2
796	0	2.74479	0.997	0.082	0	9	slc4a1a
797	0	2.38104	1	0.162	0	9	blvrb
798	0	2.37087	0.997	0.062	0	9	hemgn
799	0	2.15264	1	0.294	0	9	tspo
800	0	2.08003	0.991	0.059	0	9	nt5c2l1
801	0	1.9751	0.994	0.09	0	9	alas2
802	0	1.57821	0.991	0.315	0	9	tmem14ca
803	0	1.5754	0.982	0.355	0	9	urod
804	0	1.54049	1	0.887	0	9	fth1a
805	0	1.46493	0.973	0.084	0	9	zgc:163057
806	0	1.40169	0.982	0.054	0	9	aqp1a.1
807	0	1.38954	0.959	0.117	0	9	hmbsb
808	0	1.1607	0.944	0.097	0	9	epb41b
809	0	1.10127	0.923	0.015	0	9	tmod4
810	0	1.09879	0.941	0.187	0	9	znfl2a
811	0	1.09598	0.95	0.078	0	9	nmt1b
812	0	1.00927	0.873	0.023	0	9	ucp3
813	0	0.916262	0.885	0.002	0	9	si:ch211-227m13.1
814	0	0.904836	0.911	0.061	0	9	rhd
815	1.46669005606015e-311	0.743907	0.831	0.038	2.93338e-308	9	hdr
816	0	1.04112	1	0.913	2.06731e-306	9	prdx2
817	1.46105e-307	0.521074	0.725	0.001	2.9221e-304	9	hif1al2
818	1.31827e-300	0.627638	0.766	0.028	2.63655e-297	9	si:ch211-207c6.2
819	3.45855e-292	0.660307	0.828	0.02	6.9171e-289	9	sptb
820	1.65829e-289	0.296462	0.645	0.004	3.31658e-286	9	si:dkey-261j4.4
821	7.67988e-281	0.36674	0.666	0.002	1.53598e-277	9	si:dkey-93h22.7
822	4.17161e-269	0.924668	0.849	0.031	8.34322e-266	9	hbae5
823	2.00076e-268	0.712108	0.766	0.063	4.00152e-265	9	dnase1l4.1
824	1.11358e-266	0.956741	0.941	0.212	2.22715e-263	9	fam210b
825	3.42906e-263	0.445929	0.689	0.005	6.85812e-260	9	gata1a
826	5.70636e-261	1.07602	0.967	0.383	1.14127e-257	9	alad
827	1.74784e-259	1.79545	0.967	0.382	3.49569e-256	9	hsp70.2
828	5.45258e-252	1.19968	0.976	0.505	1.09052e-248	9	zgc:56095
829	4.17357e-247	0.971335	0.876	0.131	8.34713e-244	9	arl4aa
830	1.64229e-242	0.399018	0.713	0.033	3.28458e-239	9	plac8l1
831	2.92379e-238	0.747953	0.849	0.23	5.84758e-235	9	lmo2
832	2.41567e-237	0.528729	0.766	0.103	4.83133e-234	9	CR293511.1
833	1.6312e-236	0.762043	0.849	0.253	3.2624e-233	9	blf
834	2.53627e-235	0.610623	0.71	0.01	5.07255e-232	9	klf17
835	1.48374e-232	0.518776	0.775	0.105	2.96747e-229	9	gp1bb
836	8.55947e-231	0.352388	0.598	0.001	1.71189e-227	9	gp9
837	8.23373e-230	0.893192	0.879	0.227	1.64675e-226	9	cpox
838	2.92371e-227	0.289598	0.636	0.006	5.84742e-224	9	si:dkey-261j4.3
839	8.70242e-222	1.70382	0.988	0.583	1.74048e-218	9	hsp70.3
840	4.52893e-220	0.640586	0.82	0.054	9.05786e-217	9	rhag
841	1.5089e-216	0.460118	0.657	0.018	3.01779e-213	9	slc29a1b
842	2.88902e-205	0.35186	0.633	0.051	5.77805e-202	9	klf1
843	3.10639e-204	1.4941	0.994	0.304	6.21278e-201	9	histh1l
844	3.11309e-204	0.775727	0.888	0.227	6.22618e-201	9	uros
845	2.97886e-189	1.24366	0.929	0.301	5.95773e-186	9	hsp70.1
846	8.43719e-188	0.315411	0.598	0.084	1.68744e-184	9	ppox
847	1.44923e-185	0.730617	0.734	0.142	2.89846e-182	9	TCIM (1 of many)
848	1.06604e-177	1.0129	0.962	0.355	2.13209e-174	9	ucp2
849	8.00885e-177	0.729341	0.828	0.202	1.60177e-173	9	hmbsa
850	8.43118e-167	0.323704	0.544	0.057	1.68624e-163	9	rell2
851	1.42626e-166	0.629422	0.84	0.273	2.85252e-163	9	selenoj
852	5.93595e-162	0.257017	0.609	0.008	1.18719e-158	9	ikzf1
853	1.11234e-154	0.763235	0.905	0.301	2.22468e-151	9	slc11a2
854	2.12796e-154	0.429175	0.654	0.028	4.25592e-151	9	clic2
855	3.53613e-150	0.882505	0.959	0.474	7.07225e-147	9	glrx5
856	2.15423e-148	0.85559	0.982	0.627	4.30845e-145	9	prdx3
857	3.95946e-145	0.858562	0.979	0.668	7.91891e-142	9	ap2m1a
858	7.11044e-144	0.38091	0.675	0.176	1.42209e-140	9	cyp46a1.1
859	4.00398e-132	0.95165	0.71	0.103	8.00796e-129	9	hsp70l
860	5.33038e-131	0.720115	0.932	0.303	1.06608e-127	9	snx3
861	2.53274e-129	1.115	0.967	0.695	5.06549e-126	9	hsp90aa1.2
862	4.62903e-128	0.542572	0.778	0.245	9.25807e-125	9	slc16a10
863	8.44324e-126	0.378494	0.651	0.192	1.68865e-122	9	hebp2
864	1.90866e-123	0.270748	0.633	0.013	3.81732e-120	9	si:ch73-248e21.7
865	1.94442e-122	0.344502	0.491	0.017	3.88884e-119	9	si:ch211-250g4.3
866	6.07506e-122	0.545365	0.778	0.105	1.21501e-118	9	txn
867	1.96026e-121	0.370342	0.639	0.208	3.92052e-118	9	BX322665.2
868	2.21298e-121	0.46496	0.5	0.004	4.42596e-118	9	BX005417.1
869	8.78686e-118	0.516512	0.757	0.127	1.75737e-114	9	bnip3lb
870	1.05109e-115	0.824497	0.882	0.415	2.10217e-112	9	gpx1a
871	1.59947e-114	0.336401	0.657	0.142	3.19893e-111	9	fech
872	1.88233e-110	0.623379	0.891	0.304	3.76466e-107	9	anxa11a
873	2.10447e-108	0.296165	0.663	0.03	4.20894e-105	9	f13a1b
874	8.87729e-106	0.516732	0.778	0.207	1.77546e-102	9	tmem120a
875	1.1379e-104	0.474629	0.763	0.214	2.2758e-101	9	rbm24a
876	3.23403e-102	0.867196	0.973	0.586	6.46807e-99	9	dnajb1b
877	6.40887e-101	0.533631	0.831	0.291	1.28177e-97	9	tmem256
878	6.8296e-90	0.286239	0.518	0.09	1.36592e-86	9	abcb10
879	1.38091e-84	0.392528	0.689	0.207	2.76181e-81	9	pigq
880	1.66465e-81	0.546976	0.846	0.343	3.32931e-78	9	pim2
881	4.10498e-75	0.464223	0.843	0.307	8.20996e-72	9	ncoa4
882	4.20726e-63	0.278325	0.604	0.207	8.41452e-60	9	iba57
883	9.60842e-63	0.515273	0.849	0.294	1.92168e-59	9	prdx1
884	2.7757e-61	0.36343	0.79	0.209	5.5514e-58	9	zgc:66433
885	2.83952e-60	0.463489	0.84	0.325	5.67905e-57	9	clgn
886	2.57874e-59	0.506314	0.873	0.312	5.15749e-56	9	nupr1a
887	2.92101e-59	0.325166	0.645	0.13	5.84202e-56	9	pabpc1b
888	3.27792e-59	0.394033	0.793	0.349	6.55583e-56	9	snx5
889	6.45582e-59	0.312206	0.595	0.189	1.29116e-55	9	jak2a
890	5.2177e-56	0.485363	0.701	0.205	1.04354e-52	9	zgc:109934
891	4.04427e-55	0.35043	0.459	0.014	8.08854e-52	9	mgst1.2
892	1.12674e-54	0.353632	0.74	0.234	2.25348e-51	9	idh1
893	1.36216e-52	0.426558	0.657	0.259	2.72433e-49	9	DNAJA4
894	3.55952e-50	0.398338	0.864	0.427	7.11904e-47	9	glrx
895	1.87252e-48	0.501831	0.994	0.938	3.74503e-45	9	zgc:92066
896	1.06778e-46	0.36823	0.808	0.284	2.13556e-43	9	gabarapa
897	3.24251e-45	0.314807	0.751	0.331	6.48503e-42	9	si:dkey-100n23.3
898	5.82178e-45	0.2543	0.633	0.226	1.16436e-41	9	sh3bp5b
899	6.33927e-44	0.366734	0.876	0.403	1.26785e-40	9	chmp5b
900	1.38217e-37	0.34779	0.633	0.158	2.76433e-34	9	phlda2
901	5.11545e-34	0.269013	0.68	0.303	1.02309e-30	9	hbp1
902	7.43345e-34	0.337447	0.905	0.541	1.48669e-30	9	ubb
903	2.43906e-30	0.312139	0.973	0.721	4.87811e-27	9	UBB
904	2.12083e-28	0.291252	0.87	0.538	4.24167e-25	9	mibp
905	7.27876e-25	0.2522	0.598	0.338	1.45575e-21	9	cks2
906	3.1042e-17	0.263851	0.749	0.514	6.2084e-14	9	zgc:110540
907	2.78421e-67	2.03514	0.368	0.028	5.56843e-64	10	crygn2
908	3.07522e-38	2.46121	0.546	0.628	6.15044e-35	10	CT027638.1
909	3.72053e-09	1.10872	0.918	0.833	7.44107e-06	10	her6
910	5.32199e-08	0.605275	0.454	0.834	0.00010644	10	h2afx1
911	7.3688e-08	0.843523	0.904	0.838	0.000147376	10	id1
912	1.26414e-07	0.968984	0.7	0.599	0.000252828	10	hsp70.3
913	1.50942e-07	0.259044	0.393	0.68	0.000301885	10	krt8
914	1.9273e-06	0.335483	0.639	0.453	0.00385461	10	aspm
915	5.97379e-06	0.724418	0.239	0.275	0.0119476	10	si:ch73-335l21.4
916	7.18194e-06	0.924423	0.836	0.824	0.0143639	10	fosab
917	3.20752e-05	0.259982	0.893	0.974	0.0641503	10	actb2
918	3.85024e-05	0.419821	0.664	0.549	0.0770047	10	larp4ab
919	4.55513e-05	0.533541	0.254	0.128	0.0911026	10	hsp70l
920	7.57933e-05	0.255488	0.829	0.905	0.151587	10	hspa5
921	0.000113855	0.529325	0.571	0.363	0.227711	10	tob1a
922	0.000154568	0.534634	0.65	0.365	0.309135	10	hand2
923	0.000439925	0.467703	0.236	0.267	0.879851	10	mych
924	0.000501515	0.367326	0.854	0.955	1	10	tubb2b
925	0.000647723	0.393228	0.186	0.396	1	10	bhmt
926	0.00155016	0.848057	0.343	0.218	1	10	EGFP
927	0.00174611	0.867473	0.768	0.672	1	10	her9
928	0.00393737	0.271039	0.414	0.607	1	10	serpinh1b
929	0.00526493	0.541987	0.596	0.582	1	10	atf3
930	0.00773455	0.654712	0.661	0.555	1	10	ubb
931	0.00929568	0.324374	0.411	0.32	1	10	bambia
932	2.35007e-117	1.49092	0.742	0.157	4.70013e-114	11	matn4
933	4.11955e-107	0.590677	0.812	0.08	8.23911e-104	11	alx1
934	1.29763e-99	1.1396	0.873	0.383	2.59526e-96	11	cyp2ad3
935	8.49231e-93	0.936825	0.746	0.176	1.69846e-89	11	isl2a
936	1.44318e-88	1.22801	0.939	0.563	2.88636e-85	11	tgfbi
937	2.36723e-81	1.01241	0.545	0.086	4.73446e-78	11	cnmd
938	1.74371e-80	1.27703	0.925	0.431	3.48742e-77	11	postnb
939	2.62131e-65	0.775571	0.676	0.078	5.24263e-62	11	gata3
940	2.37699e-60	0.922096	0.756	0.31	4.75398e-57	11	bambia
941	2.59558e-57	0.984386	0.742	0.323	5.19116e-54	11	ndnf
942	1.85609e-56	0.857068	0.892	0.333	3.71219e-53	11	dcn
943	2.89138e-55	0.887965	0.812	0.38	5.78276e-52	11	cthrc1a
944	1.32131e-50	0.841022	0.779	0.162	2.64261e-47	11	gata2a
945	7.61747e-50	0.902771	0.878	0.445	1.52349e-46	11	cdh11
946	1.30169e-45	0.838011	0.709	0.166	2.60337e-42	11	cyp26b1
947	2.17785e-44	0.534451	0.629	0.223	4.3557e-41	11	foxf2b
948	4.00884e-44	0.758491	0.742	0.411	8.01768e-41	11	cpn1.1
949	2.58462e-43	1.08682	0.493	0.081	5.16925e-40	11	col2a1a
950	2.82613e-43	0.790884	0.615	0.189	5.65226e-40	11	foxf2a
951	2.63036e-42	0.667372	0.803	0.163	5.26073e-39	11	rnd3b
952	4.38281e-42	0.765102	0.878	0.527	8.76562e-39	11	prrx1a
953	7.88793e-39	0.737609	0.906	0.589	1.57759e-35	11	serpinh1b
954	2.26172e-38	0.50631	0.479	0.118	4.52344e-35	11	sema3fb
955	7.58351e-38	1.18681	0.615	0.188	1.5167e-34	11	sost
956	8.20672e-38	0.617863	0.408	0.209	1.64134e-34	11	col9a1a
957	9.08516e-37	0.757838	0.826	0.465	1.81703e-33	11	gstt1a
958	1.2319e-36	1.04678	0.751	0.199	2.4638e-33	11	fabp11a
959	2.41631e-35	0.739234	0.831	0.398	4.83262e-32	11	cxcl12b
960	1.8698e-33	0.624649	0.413	0.031	3.7396e-30	11	col9a2
961	2.87444e-33	0.669214	0.714	0.307	5.74888e-30	11	fgfbp2b
962	1.05264e-32	0.630076	0.535	0.159	2.10528e-29	11	thbs1b
963	1.71531e-32	0.634419	0.793	0.372	3.43061e-29	11	lrrc17
964	4.20154e-32	0.561423	0.911	0.656	8.40308e-29	11	TagBFP
965	7.99681e-32	0.486767	0.512	0.144	1.59936e-28	11	wfdc2
966	4.39301e-31	0.604691	0.798	0.396	8.78602e-28	11	col5a1
967	3.94654e-30	0.554159	0.577	0.217	7.89308e-27	11	loxl2b
968	2.72854e-29	0.59355	0.92	0.555	5.45709e-26	11	si:ch211-286o17.1
969	1.10462e-28	0.52358	0.577	0.189	2.20925e-25	11	enpp6
970	2.9518e-28	0.647418	0.742	0.402	5.90359e-25	11	bmp5
971	8.46609e-28	0.483565	0.723	0.236	1.69322e-24	11	foxd2
972	1.5816e-25	0.634741	0.892	0.596	3.1632e-22	11	dnajb1b
973	2.01077e-24	0.569484	0.784	0.374	4.02154e-21	11	bhmt
974	4.58042e-24	0.724912	0.638	0.261	9.16083e-21	11	si:ch73-335l21.4
975	5.37634e-24	0.490518	0.432	0.164	1.07527e-20	11	vwa1
976	1.45245e-23	0.469935	0.315	0.15	2.9049e-20	11	col9a3
977	2.51612e-23	0.557043	0.826	0.487	5.03225e-20	11	tnc
978	5.06489e-23	0.344099	0.995	0.955	1.01298e-19	11	actb1
979	1.59214e-21	0.664392	0.84	0.609	3.18428e-18	11	hapln1a
980	1.97918e-20	0.474931	0.714	0.384	3.95835e-17	11	six2a
981	5.44565e-20	0.55614	0.925	0.724	1.08913e-16	11	jun
982	1.03403e-19	0.416932	0.563	0.301	2.06805e-16	11	msx3
983	2.10027e-19	0.459275	0.836	0.607	4.20053e-16	11	cd63
984	3.04605e-19	0.251215	0.502	0.109	6.0921e-16	11	zgc:101744
985	3.40129e-19	0.441978	0.765	0.359	6.80258e-16	11	col1a1a
986	3.71271e-19	0.347345	0.69	0.041	7.42541e-16	11	tbx18
987	4.81424e-18	0.269619	0.624	0.141	9.62849e-15	11	ugt1b5
988	6.88649e-18	0.565043	0.709	0.374	1.3773e-14	11	LO018188.1
989	7.56356e-18	0.296716	1	0.832	1.51271e-14	11	pmp22a
990	9.63481e-18	0.647186	0.808	0.435	1.92696e-14	11	tnn
991	1.25922e-17	0.501361	0.751	0.364	2.51845e-14	11	cxcr4a
992	1.29021e-17	0.592926	0.394	0.25	2.58041e-14	11	msx2b
993	3.92609e-17	0.264919	0.77	0.404	7.85219e-14	11	lratb.1
994	1.42446e-16	0.498529	0.587	0.428	2.84892e-13	11	cdh6
995	2.53221e-16	0.621381	0.709	0.34	5.06442e-13	11	msx1b
996	3.42071e-16	0.36161	0.563	0.18	6.84142e-13	11	tbx2a
997	4.79081e-15	0.335556	0.54	0.248	9.58163e-12	11	fgfr3
998	1.60484e-14	0.484938	0.648	0.357	3.20968e-11	11	igf2b
999	5.87375e-14	0.47205	0.906	0.593	1.17475e-10	11	hsp70.3
1000	1.72832e-13	0.384999	0.408	0.211	3.45664e-10	11	col11a1a
1001	3.6498e-13	0.404261	0.535	0.323	7.29961e-10	11	hsd11b2
1002	1.09244e-12	0.308922	0.451	0.239	2.18488e-09	11	pdgfc
1003	1.47473e-12	0.378625	0.488	0.19	2.94946e-09	11	col11a1b
1004	2.68709e-12	0.345137	0.714	0.358	5.37419e-09	11	col1a2
1005	3.03363e-12	0.298306	0.737	0.185	6.06726e-09	11	col1a1b
1006	4.48994e-12	0.334647	0.84	0.597	8.97987e-09	11	sparc
1007	6.09346e-12	0.286471	0.812	0.551	1.21869e-08	11	ubb
1008	1.71932e-11	0.467139	0.563	0.245	3.43865e-08	11	zgc:158343
1009	6.09469e-11	0.318931	0.779	0.399	1.21894e-07	11	hsp70.2
1010	6.28725e-11	0.423327	0.282	0.178	1.25745e-07	11	foxl1
1011	8.51963e-11	0.38317	0.714	0.502	1.70393e-07	11	cxcl12a
1012	8.56063e-11	0.266642	0.967	0.835	1.71213e-07	11	ncl
1013	3.47734e-10	0.316736	0.69	0.252	6.95468e-07	11	crabp2a
1014	3.77651e-10	0.258259	0.685	0.377	7.55301e-07	11	efna1b
1015	4.65337e-10	0.48053	0.507	0.294	9.30673e-07	11	serpine1
1016	1.66285e-09	0.291024	0.798	0.529	3.3257e-06	11	ms4a17a.9
1017	1.91225e-09	0.319317	0.934	0.821	3.82451e-06	11	fosab
1018	2.65807e-09	0.256306	0.423	0.244	5.31614e-06	11	agtr2
1019	3.36855e-09	0.274869	0.85	0.653	6.73711e-06	11	snai1a
1020	4.49118e-09	0.260659	0.592	0.203	8.98236e-06	11	csf1a
1021	4.76186e-09	0.250195	0.338	0.174	9.52371e-06	11	rspo3
1022	9.95087e-09	0.28005	0.953	0.754	1.99017e-05	11	id3
1023	1.35601e-08	0.291984	0.62	0.479	2.71202e-05	11	pcdh18a
1024	1.84219e-08	0.318807	0.991	0.908	3.68439e-05	11	DsRedExpress
1025	4.74803e-08	0.266877	0.822	0.674	9.49606e-05	11	fbl
1026	5.49659e-08	0.259077	0.709	0.396	0.000109932	11	eya1
1027	6.61193e-08	0.355543	0.577	0.4	0.000132239	11	twist1b
1028	7.04655e-08	0.262411	0.765	0.482	0.000140931	11	si:ch73-86n18.1
1029	3.43354e-06	0.26478	0.366	0.148	0.00686708	11	alx4a
1030	1.53253e-05	0.313488	0.592	0.563	0.0306505	11	mcm6
1031	1.83014e-05	0.283831	0.38	0.243	0.0366027	11	fstl1a
1032	5.84868e-05	0.358748	0.643	0.288	0.116974	11	wnt11r
1033	8.03752e-05	0.263379	0.977	0.832	0.16075	11	her6
1034	0.000423157	0.282893	0.324	0.137	0.846314	11	fxyd1
1035	3.97553e-159	1.75881	0.704	0.075	7.95105e-156	12	foxd3
1036	9.52774e-149	1.43843	0.781	0.175	1.90555e-145	12	sox10
1037	2.50711e-147	1.58139	0.982	0.868	5.01423e-144	12	fabp3
1038	2.37836e-141	2.55679	0.988	0.404	4.75673e-138	12	fabp7a
1039	3.29231e-133	1.0928	0.592	0.175	6.58463e-130	12	mcamb
1040	5.00262e-119	1.62886	0.976	0.601	1.00052e-115	12	sb:cb81
1041	9.60363e-117	1.19088	0.633	0.285	1.92073e-113	12	vamp5
1042	3.40844e-107	1.64042	0.621	0.17	6.81688e-104	12	phlda2
1043	4.01603e-101	1.36776	0.71	0.128	8.03207e-98	12	fxyd1
1044	5.0827e-101	1.01732	0.473	0.109	1.01654e-97	12	ccdc80
1045	4.04359e-87	1.41896	0.941	0.573	8.08717e-84	12	atf3
1046	1.76197e-78	1.30009	0.858	0.497	3.52395e-75	12	tuba8l3
1047	2.16026e-75	1.3161	0.74	0.361	4.32053e-72	12	nanos1
1048	5.57704e-63	1.44089	0.479	0.305	1.11541e-59	12	rgcc
1049	3.15e-58	0.998933	0.976	0.857	6.3e-55	12	marcksl1b
1050	8.30275e-58	1.03075	0.604	0.305	1.66055e-54	12	zeb2a
1051	1.15464e-50	0.717759	1	0.937	2.30929e-47	12	tmsb4x
1052	2.60266e-47	0.799877	0.473	0.349	5.20533e-44	12	ednrab
1053	1.68394e-44	1.0237	0.467	0.13	3.36787e-41	12	socs3a
1054	2.22179e-42	0.922686	0.592	0.314	4.44358e-39	12	alcama
1055	1.89934e-40	0.807535	0.379	0.18	3.79868e-37	12	fstb
1056	9.23966e-40	0.946431	0.42	0.166	1.84793e-36	12	mtbl
1057	1.2568e-39	0.795249	0.929	0.661	2.5136e-36	12	krt8
1058	1.76119e-35	0.880985	0.414	0.322	3.52237e-32	12	igfbp1a
1059	2.00568e-35	0.531737	0.32	0.088	4.01136e-32	12	ngfrb
1060	1.12904e-32	0.825361	0.941	0.748	2.25807e-29	12	her15.1.1
1061	1.47031e-32	0.851248	0.692	0.463	2.94063e-29	12	zgc:77517
1062	6.78888e-29	0.653187	0.385	0.214	1.35778e-25	12	adam8a
1063	1.76568e-28	0.633153	0.373	0.185	3.53136e-25	12	znf536
1064	1.41491e-27	0.540538	0.29	0.038	2.82981e-24	12	pcdh7a
1065	5.24078e-27	0.89185	0.533	0.464	1.04816e-23	12	nfkbiab
1066	1.06243e-26	0.704284	0.74	0.562	2.12487e-23	12	si:ch211-286o17.1
1067	2.00875e-26	0.677379	0.592	0.448	4.0175e-23	12	ckbb
1068	5.21266e-25	0.639841	0.935	0.725	1.04253e-21	12	jun
1069	1.59928e-24	0.863393	0.905	0.784	3.19856e-21	12	mdka
1070	1.90104e-24	0.819575	0.751	0.609	3.80209e-21	12	her2
1071	3.46019e-24	1.08428	0.556	0.509	6.92038e-21	12	her4.1
1072	8.16495e-24	0.538336	0.982	0.837	1.63299e-20	12	id1
1073	1.65774e-22	0.475875	0.331	0.245	3.31547e-19	12	acbd7
1074	1.68948e-21	0.842311	0.675	0.488	3.37895e-18	12	cxcl18b
1075	1.09179e-19	0.507944	0.408	0.339	2.18359e-16	12	anxa4
1076	3.29481e-19	0.554443	0.615	0.555	6.58962e-16	12	her12
1077	4.03227e-19	0.476206	0.284	0.181	8.06454e-16	12	col18a1a
1078	3.38669e-18	0.587504	0.462	0.293	6.77337e-15	12	cotl1
1079	3.93016e-18	0.62944	0.787	0.651	7.86031e-15	12	marcksl1a
1080	3.42116e-17	0.603612	0.71	0.609	6.84233e-14	12	her15.1
1081	2.19876e-16	0.445757	0.26	0.259	4.39752e-13	12	mcama
1082	5.35118e-16	0.600911	0.822	0.672	1.07024e-12	12	her9
1083	8.51614e-16	0.565037	0.503	0.329	1.70323e-12	12	si:dkey-23i12.7
1084	6.90964e-15	0.344788	0.254	0.097	1.38193e-11	12	zeb2b
1085	1.70125e-14	0.5968	0.349	0.329	3.4025e-11	12	mvp
1086	6.21344e-14	0.455982	0.45	0.396	1.24269e-10	12	gpm6ab
1087	1.94469e-12	0.341473	0.314	0.2	3.88938e-09	12	nid1b
1088	2.94394e-12	0.503354	0.219	0.278	5.88788e-09	12	qdpra
1089	4.26411e-12	0.505212	0.609	0.534	8.52823e-09	12	rn7sk
1090	5.45536e-12	0.345941	0.473	0.349	1.09107e-08	12	prdx5
1091	1.15432e-11	0.318316	0.97	0.909	2.30864e-08	12	DsRedExpress
1092	5.67788e-11	0.341442	0.74	0.699	1.13558e-07	12	arpc3
1093	5.92345e-11	0.362882	0.355	0.368	1.18469e-07	12	pim2
1094	6.93543e-11	0.316838	0.325	0.326	1.38709e-07	12	tbx2b
1095	8.38202e-11	0.574369	0.491	0.548	1.6764e-07	12	her4.2
1096	1.04377e-10	0.410187	0.355	0.277	2.08753e-07	12	gadd45ba
1097	7.05008e-10	0.473706	0.408	0.293	1.41002e-06	12	cbx7a
1098	1.87699e-09	0.634955	0.391	0.487	3.75399e-06	12	her4.4
1099	6.54027e-09	0.326408	0.497	0.43	1.30805e-05	12	rps27l
1100	8.95678e-09	0.284042	0.278	0.322	1.79136e-05	12	cntfr
1101	5.18497e-08	0.35096	0.556	0.51	0.000103699	12	selenow1
1102	7.70297e-08	0.316252	0.503	0.384	0.000154059	12	fosl1a
1103	1.62117e-07	0.396783	0.343	0.287	0.000324235	12	cebpd
1104	1.7238e-07	0.302063	0.426	0.433	0.00034476	12	cdh6
1105	1.05421e-06	0.280303	0.195	0.293	0.00210842	12	myca
1106	1.29976e-06	0.300249	0.207	0.334	0.00259951	12	hopx
1107	1.322e-05	0.383145	0.485	0.495	0.0264401	12	CR318588.4
1108	4.63898e-05	0.287293	0.213	0.292	0.0927795	12	zgc:174888
1109	9.45817e-05	0.634037	0.136	0.293	0.189163	12	cxcl14
1110	0.000454446	0.277408	0.337	0.494	0.908892	12	h2afx
1111	1.36158e-221	2.96054	0.924	0.199	2.72317e-218	13	neurod1
1112	5.76708e-183	2.12676	0.806	0.051	1.15342e-179	13	isl2b
1113	5.78964e-169	2.5313	0.729	0.157	1.15793e-165	13	si:ch211-56a11.2
1114	1.40401e-152	3.07673	0.729	0.211	2.80802e-149	13	vim
1115	1.27184e-148	2.08079	0.625	0.103	2.54369e-145	13	tlx2
1116	6.25913e-138	1.87645	0.938	0.497	1.25183e-134	13	tuba8l3
1117	3.86803e-124	1.5915	0.681	0.13	7.73606e-121	13	nes
1118	1.73733e-110	1.41799	0.66	0.215	3.47466e-107	13	pcbp4
1119	9.96508e-99	1.07667	0.486	0.11	1.99302e-95	13	six2b
1120	2.57793e-97	1.29822	0.583	0.255	5.15586e-94	13	msi2a
1121	3.03598e-97	1.9594	0.938	0.445	6.07196e-94	13	elavl3
1122	1.32696e-93	1.48948	0.646	0.132	2.65391e-90	13	onecut1
1123	2.12792e-89	1.54365	0.819	0.388	4.25584e-86	13	six1b
1124	1.16734e-86	1.91755	0.812	0.386	2.33467e-83	13	tmsb
1125	2.7136e-80	1.09909	0.493	0.095	5.4272e-77	13	tmeff2b
1126	1.54868e-78	2.2114	0.667	0.443	3.09737e-75	13	elavl4
1127	1.14951e-75	1.49551	0.868	0.472	2.29901e-72	13	ebf3a.1
1128	6.58911e-72	1.98855	0.715	0.485	1.31782e-68	13	stmn1b
1129	3.58653e-70	0.925103	0.382	0.053	7.17306e-67	13	ppp1r1c
1130	3.92893e-70	1.19707	0.604	0.142	7.85785e-67	13	map1aa
1131	1.43766e-69	1.55007	0.819	0.41	2.87532e-66	13	fabp7a
1132	2.53485e-69	1.00611	0.444	0.165	5.06971e-66	13	eya4
1133	3.20579e-69	1.21544	0.368	0.021	6.41158e-66	13	pou4f1
1134	1.66332e-68	1.08961	0.451	0.066	3.32664e-65	13	tubb2
1135	2.15094e-62	1.43275	0.542	0.132	4.30188e-59	13	nrn1a
1136	5.10033e-61	0.587437	0.285	0.048	1.02007e-57	13	pde5ab
1137	5.61795e-59	0.671055	0.319	0.038	1.12359e-55	13	gal3st3
1138	5.95858e-58	0.87647	0.438	0.11	1.19172e-54	13	dachb
1139	7.90168e-56	1.07225	0.431	0.071	1.58034e-52	13	insm1b
1140	1.17734e-55	0.709969	0.292	0.007	2.35468e-52	13	shox2
1141	9.51933e-50	1.26772	0.743	0.465	1.90387e-46	13	tuba1a
1142	1.55428e-48	1.13951	0.493	0.24	3.10855e-45	13	scrt2
1143	3.2569e-48	0.6978	0.382	0.088	6.51381e-45	13	ngfrb
1144	1.13856e-46	1.14906	0.625	0.365	2.27712e-43	13	nanos1
1145	1.16556e-45	1.18143	0.625	0.296	2.33113e-42	13	dlb
1146	1.13173e-43	0.874979	0.34	0.102	2.26346e-40	13	chga
1147	3.15576e-42	1.16695	0.625	0.429	6.31153e-39	13	cdh6
1148	2.18389e-41	0.764937	0.41	0.118	4.36779e-38	13	bcam
1149	4.69371e-41	0.50619	0.285	0.039	9.38742e-38	13	gpc6a
1150	3.51824e-37	0.978754	0.625	0.393	7.03648e-34	13	gpm6ab
1151	3.94617e-35	0.832587	0.264	0.057	7.89234e-32	13	isl1
1152	7.67649e-34	0.861702	0.312	0.157	1.5353e-30	13	rbfox3a
1153	1.27138e-33	0.954442	0.507	0.307	2.54275e-30	13	im:7152348
1154	2.91829e-33	1.09521	0.389	0.182	5.83657e-30	13	kctd12.2
1155	1.59479e-32	0.653645	0.292	0.087	3.18958e-29	13	irx2a
1156	3.01114e-31	0.614708	0.278	0.128	6.02227e-28	13	ppp1r14ab
1157	3.98435e-31	0.741663	0.285	0.086	7.96871e-28	13	fgf13a
1158	4.61961e-31	0.96413	0.292	0.086	9.23923e-28	13	ntrk3a
1159	1.18777e-30	0.944834	0.34	0.153	2.37553e-27	13	snap25a
1160	3.16308e-30	0.749664	0.465	0.231	6.32616e-27	13	sncb
1161	5.82398e-30	0.825212	0.347	0.125	1.1648e-26	13	irx1a
1162	4.76664e-29	1.50542	0.611	0.556	9.53328e-26	13	her4.2.1
1163	1.20214e-27	0.665307	0.958	0.869	2.40428e-24	13	fabp3
1164	1.28725e-27	0.809717	0.382	0.288	2.5745e-24	13	mllt11
1165	1.66604e-27	0.929478	0.597	0.375	3.33208e-24	13	mycb
1166	3.7344e-27	0.840858	0.569	0.358	7.46879e-24	13	gng2
1167	3.2327e-26	0.792607	0.299	0.211	6.4654e-23	13	tmem178b
1168	4.15986e-26	0.734053	0.299	0.065	8.31972e-23	13	syt4
1169	1.23555e-25	0.65238	0.306	0.191	2.4711e-22	13	isl2a
1170	1.60868e-25	0.938482	0.528	0.394	3.21736e-22	13	lfng
1171	2.34224e-24	0.980064	0.424	0.41	4.68449e-21	13	gng3
1172	3.57299e-24	0.851725	0.562	0.348	7.14598e-21	13	hist2h2l
1173	1.33917e-23	0.536237	0.299	0.149	2.67834e-20	13	syt2a
1174	2.49448e-23	0.632469	0.375	0.132	4.98895e-20	13	stap2a
1175	6.49444e-23	0.808675	0.535	0.493	1.29889e-19	13	dla
1176	6.91941e-23	0.899489	0.333	0.228	1.38388e-19	13	adcyap1b
1177	9.2392e-22	0.638766	0.396	0.307	1.84784e-18	13	si:ch211-152c2.3
1178	1.97098e-21	0.83152	0.854	0.728	3.94196e-18	13	jun
1179	9.52544e-21	0.584543	0.333	0.146	1.90509e-17	13	insm1a
1180	8.26341e-20	0.598518	0.278	0.093	1.65268e-16	13	kif1aa
1181	1.46584e-19	0.521229	1	0.937	2.93168e-16	13	tmsb4x
1182	1.60354e-19	0.665862	0.889	0.817	3.20707e-16	13	h2afx1
1183	1.75677e-19	0.805501	0.688	0.598	3.51354e-16	13	calm1a
1184	1.31738e-18	0.552524	0.333	0.2	2.63476e-15	13	myt1a
1185	6.59761e-18	0.633063	0.299	0.254	1.31952e-14	13	calm1b
1186	7.87386e-18	0.633056	0.306	0.172	1.57477e-14	13	stx1b
1187	2.38728e-17	0.720091	0.382	0.323	4.77456e-14	13	ywhag2
1188	2.39569e-17	0.474063	0.264	0.04	4.79139e-14	13	olfm2a
1189	5.23067e-17	0.55309	0.382	0.22	1.04613e-13	13	neurod4
1190	6.12061e-17	0.70467	0.306	0.234	1.22412e-13	13	gap43
1191	8.7536e-17	0.632202	0.222	0.277	1.75072e-13	13	myclb
1192	1.05541e-16	0.630546	0.493	0.396	2.11083e-13	13	rtn1a
1193	1.69393e-16	0.540906	0.396	0.308	3.38786e-13	13	gabarapa
1194	2.08367e-16	0.763665	0.285	0.181	4.16734e-13	13	cyp26b1
1195	4.45744e-16	0.494249	0.403	0.311	8.91488e-13	13	zeb2a
1196	4.84623e-16	0.43042	0.944	0.859	9.69247e-13	13	marcksl1b
1197	2.27536e-15	0.613461	0.417	0.419	4.55072e-12	13	fzd8a
1198	2.71692e-15	1.20348	0.479	0.548	5.43384e-12	13	her4.2
1199	4.55009e-14	0.659353	0.451	0.405	9.10019e-11	13	eya1
1200	5.21328e-14	0.495518	0.653	0.553	1.04266e-10	13	tuba1c
1201	2.12626e-13	0.424445	0.278	0.155	4.25253e-10	13	vamp2
1202	2.54932e-13	0.739217	0.514	0.508	5.09865e-10	13	cdkn1ca
1203	8.29289e-13	0.457108	0.285	0.221	1.65858e-09	13	dpysl3
1204	8.72751e-13	0.427988	0.264	0.084	1.7455e-09	13	nfasca
1205	9.62345e-13	0.469939	0.361	0.278	1.92469e-09	13	si:dkeyp-75h12.5
1206	9.66039e-13	0.471083	0.403	0.227	1.93208e-09	13	rnasekb
1207	2.18775e-12	0.62517	0.542	0.518	4.37551e-09	13	gapdhs
1208	3.18135e-12	0.578503	0.486	0.402	6.3627e-09	13	sox4a.1
1209	1.02615e-11	1.02503	0.375	0.487	2.05229e-08	13	her4.4
1210	2.10869e-11	0.508666	0.667	0.63	4.21739e-08	13	calm2a
1211	4.71019e-11	1.34403	0.424	0.512	9.42038e-08	13	her4.1
1212	3.84806e-10	0.356795	0.257	0.124	7.69612e-07	13	atp1a3a
1213	4.512e-10	0.375685	0.319	0.34	9.024e-07	13	ebf2
1214	9.74575e-10	0.520001	0.333	0.372	1.94915e-06	13	tob1a
1215	1.14137e-09	0.441561	0.312	0.327	2.28275e-06	13	atp6v1e1b
1216	1.97458e-09	0.729659	0.271	0.322	3.94915e-06	13	alcama
1217	4.18693e-09	0.468085	0.264	0.356	8.37387e-06	13	tp53inp1
1218	8.43462e-09	0.347649	0.375	0.296	1.68692e-05	13	cotl1
1219	4.26059e-08	0.373515	0.333	0.334	8.52118e-05	13	atp5if1b
1220	4.35073e-08	0.534539	0.611	0.582	8.70147e-05	13	atf3
1221	4.82535e-08	0.38323	0.278	0.34	9.6507e-05	13	pik3r3b
1222	1.40917e-07	0.270194	0.201	0.326	0.000281834	13	CABZ01075125.1
1223	2.31299e-07	0.26474	0.326	0.245	0.000462597	13	atp6v0cb
1224	3.17632e-07	0.361976	0.264	0.318	0.000635265	13	sms
1225	3.38143e-07	0.369697	0.597	0.653	0.000676286	13	arl6ip1
1226	4.03029e-07	0.653784	0.674	0.754	0.000806058	13	her15.1.1
1227	4.63614e-07	0.337953	0.306	0.395	0.000927228	13	rbpjb
1228	1.02487e-06	0.290597	0.604	0.655	0.00204973	13	tubb5
1229	2.49745e-06	0.399004	0.167	0.284	0.00499489	13	stmn2a
1230	5.05235e-06	0.400281	0.542	0.629	0.0101047	13	sox11b
1231	5.18362e-06	0.328009	0.569	0.535	0.0103672	13	rn7sk
1232	6.20314e-06	0.325176	0.396	0.466	0.0124063	13	cox17
1233	6.89509e-06	0.521978	0.493	0.614	0.0137902	13	her15.1
1234	7.46164e-06	0.314626	0.292	0.316	0.0149233	13	tp53inp2
1235	1.90221e-05	0.404777	0.333	0.405	0.0380443	13	tpi1b
1236	3.77646e-05	0.28438	0.347	0.34	0.0755291	13	nupr1a
1237	5.55505e-05	0.460676	0.424	0.572	0.111101	13	abhd6a
1238	0.00194077	0.347903	0.556	0.666	1	13	TagBFP
1239	0.00254361	0.257183	0.604	0.702	1	13	arpc3
1240	0.00302542	0.301383	0.201	0.332	1	13	mvp
1241	0.00893502	0.284264	0.34	0.517	1	13	lmo4b
1242	1.75702e-107	0.682207	0.66	0.001	3.51404e-104	14	tmem130
1243	1.0422e-104	3.27613	0.819	0.262	2.0844e-101	14	pfn1
1244	1.38927e-95	2.01735	0.628	0.045	2.77854e-92	14	coro1a
1245	8.15113e-95	2.00906	0.745	0.156	1.63023e-91	14	rac2
1246	7.09305e-94	1.07377	0.766	0.046	1.41861e-90	14	zgc:63831
1247	4.50832e-81	1.8948	0.5	0.028	9.01665e-78	14	fcer1gl
1248	1.61255e-79	1.45625	0.755	0.006	3.22511e-76	14	crip1
1249	1.73645e-79	1.53724	0.468	0.001	3.47291e-76	14	spi1b
1250	4.10453e-75	1.54261	0.468	0.003	8.20906e-72	14	samsn1a
1251	5.86693e-75	1.49583	0.436	0.001	1.17339e-71	14	lcp1
1252	6.68176e-75	1.99348	0.447	0.026	1.33635e-71	14	ctss2.1
1253	2.65076e-73	3.23049	0.713	0.006	5.30151e-70	14	CABZ01021592.1
1254	3.34043e-73	1.82215	0.543	0.034	6.68086e-70	14	si:dkey-27i16.2
1255	2.19084e-67	1.19371	0.415	0.002	4.38168e-64	14	plek
1256	2.83324e-67	1.60984	0.447	0.109	5.66649e-64	14	ncf1
1257	5.18603e-65	2.32557	0.415	0.036	1.03721e-61	14	il1b
1258	3.70213e-64	0.761372	0.34	0	7.40425e-61	14	CU499336.2
1259	3.8152e-62	2.14405	0.713	0.291	7.63041e-59	14	cotl1
1260	1.12154e-61	0.796038	0.415	0	2.24308e-58	14	stx11a
1261	6.56974e-61	3.3062	0.372	0.122	1.31395e-57	14	defbl1
1262	8.39311e-61	2.10654	0.383	0.003	1.67862e-57	14	lect2l
1263	9.36779e-61	1.856	0.766	0.311	1.87356e-57	14	tspan36
1264	1.55503e-60	1.04501	0.574	0.069	3.11006e-57	14	rab32a
1265	3.15663e-60	1.86642	0.404	0.119	6.31325e-57	14	pnp4a
1266	3.9258e-60	2.36352	0.34	0.042	7.85159e-57	14	apoda.1
1267	4.38487e-60	0.570066	0.319	0	8.76973e-57	14	CABZ01073834.1
1268	7.80818e-59	1.93348	0.66	0.337	1.56164e-55	14	arpc1b
1269	1.21502e-58	1.13975	0.372	0.005	2.43004e-55	14	laptm5
1270	1.70351e-58	0.96123	0.521	0.037	3.40702e-55	14	fam49ba
1271	1.21449e-57	0.741412	0.33	0.002	2.42899e-54	14	grap2b
1272	4.83506e-57	1.82922	0.34	0	9.67012e-54	14	si:ch211-243a20.3
1273	8.13631e-57	0.801388	0.372	0	1.62726e-53	14	zgc:64051
1274	2.32733e-56	2.54872	0.319	0.001	4.65467e-53	14	ccl34a.4
1275	4.03805e-55	0.951145	0.383	0.033	8.07611e-52	14	ptpn6
1276	1.12409e-54	1.48707	0.489	0.091	2.24817e-51	14	arhgdig
1277	1.60875e-54	1.37365	0.713	0.317	3.2175e-51	14	eno3
1278	4.88607e-54	1.29714	0.979	0.938	9.77214e-51	14	tmsb4x
1279	5.78208e-54	1.05165	0.436	0.024	1.15642e-50	14	si:ch211-212k18.7
1280	1.74938e-53	1.09155	0.319	0	3.49875e-50	14	FO203432.1
1281	2.33823e-53	1.79552	0.787	0.296	4.67645e-50	14	ctsba
1282	2.5844e-53	1.52033	0.33	0.028	5.16881e-50	14	gpnmb
1283	4.94251e-53	1.70533	0.309	0.016	9.88501e-50	14	si:dkey-197i20.6
1284	7.61057e-53	2.53513	0.351	0.004	1.52211e-49	14	MFAP4 (1 of many).2
1285	3.80017e-52	0.909489	0.447	0.093	7.60035e-49	14	cebpa
1286	5.1533e-52	0.597024	0.277	0	1.03066e-48	14	lpar5a
1287	5.15331e-52	0.575022	0.277	0	1.03066e-48	14	si:dkey-1c7.1
1288	5.81837e-52	0.81418	0.383	0.006	1.16367e-48	14	si:dkey-25e12.3
1289	1.12183e-51	1.56749	0.787	0.32	2.24366e-48	14	atp6v1e1b
1290	1.97821e-51	0.803684	0.309	0.002	3.95643e-48	14	MFAP4 (1 of many).8
1291	2.63107e-51	2.08249	0.351	0.003	5.26214e-48	14	mfap4
1292	6.54215e-51	1.05923	0.34	0	1.30843e-47	14	slc7a11
1293	8.91615e-51	1.50482	0.298	0.001	1.78323e-47	14	si:dkey-5n18.1
1294	3.07567e-50	0.987133	0.447	0.016	6.15134e-47	14	si:ch211-102c2.4
1295	6.83496e-50	0.593961	0.33	0	1.36699e-46	14	itgb2
1296	5.24259e-49	1.04024	0.468	0.056	1.04852e-45	14	cyba
1297	5.34559e-49	1.74555	0.383	0.004	1.06912e-45	14	lgals2a
1298	9.90358e-49	0.847591	0.309	0	1.98072e-45	14	tagapb
1299	9.99282e-49	0.855054	0.457	0.099	1.99856e-45	14	litaf
1300	1.02634e-47	0.641176	0.34	0.001	2.05267e-44	14	vsir
1301	2.08651e-47	1.78386	0.745	0.346	4.17301e-44	14	prdx5
1302	2.80753e-47	1.17695	0.394	0.018	5.61506e-44	14	si:dkey-102g19.3
1303	2.92294e-47	0.479579	0.34	0.014	5.84589e-44	14	dub
1304	1.34701e-46	0.825122	0.319	0.001	2.69403e-43	14	ptprc
1305	1.36739e-46	0.709888	0.351	0.02	2.73479e-43	14	wasb
1306	1.80633e-46	1.38765	0.787	0.483	3.61265e-43	14	abracl
1307	1.83693e-46	1.64255	0.394	0.097	3.67386e-43	14	tmsb1
1308	3.92101e-46	0.695289	0.319	0	7.84201e-43	14	adgrg3
1309	5.49529e-46	0.776977	0.309	0.001	1.09906e-42	14	ltb4r
1310	5.79361e-46	1.2617	0.702	0.267	1.15872e-42	14	rnaseka
1311	7.54078e-46	1.97167	0.319	0.001	1.50816e-42	14	lygl1
1312	1.66599e-45	1.32498	0.287	0.001	3.33198e-42	14	ccr9a
1313	3.02617e-45	0.593572	0.255	0.001	6.05235e-42	14	si:zfos-741a10.3
1314	1.22289e-44	1.55583	0.319	0.001	2.44578e-41	14	si:ch211-194m7.3
1315	1.2692e-44	0.915777	0.319	0.001	2.53839e-41	14	si:ch211-284o19.8
1316	9.71205e-44	1.32367	0.766	0.222	1.94241e-40	14	smim29
1317	3.03774e-43	0.665639	0.309	0	6.07547e-40	14	si:dkey-27h10.2
1318	1.73496e-42	0.696628	0.33	0.007	3.46992e-39	14	adgrg1
1319	2.3558e-42	0.739017	0.298	0.014	4.7116e-39	14	si:dkey-262k9.4
1320	4.97359e-42	1.0547	0.298	0.024	9.94717e-39	14	slc2a6
1321	6.42814e-42	0.941869	0.277	0.001	1.28563e-38	14	il6r
1322	9.49252e-42	0.601922	0.277	0	1.8985e-38	14	alox5ap
1323	1.12926e-41	0.622498	0.277	0.023	2.25852e-38	14	myh9a
1324	1.82214e-41	1.18578	0.383	0.035	3.64429e-38	14	capgb
1325	1.83391e-41	1.74438	0.287	0.018	3.66782e-38	14	pglyrp5
1326	1.57332e-40	0.520783	0.298	0.088	3.14664e-37	14	parvg
1327	2.37816e-40	1.70056	0.734	0.031	4.75632e-37	14	si:dkey-251i10.2
1328	6.15274e-40	0.863737	0.415	0.145	1.23055e-36	14	itm2bb
1329	6.9064e-40	0.382426	0.255	0.001	1.38128e-36	14	ppp1r18
1330	3.605e-39	0.514	0.383	0.001	7.20999e-36	14	agtrap
1331	5.55778e-39	5.20196	0.33	0.063	1.11156e-35	14	lyz
1332	1.35386e-38	2.04072	0.266	0.003	2.70772e-35	14	mmp13a.1
1333	3.13099e-38	0.897752	0.436	0.069	6.26198e-35	14	rhogb
1334	3.50308e-38	0.407053	0.362	0.003	7.00615e-35	14	wasa
1335	3.72331e-38	1.42918	0.298	0.012	7.44661e-35	14	nfkbiaa
1336	6.04442e-38	0.931026	0.894	0.18	1.20888e-34	14	sox10
1337	1.28096e-37	0.942634	0.447	0.101	2.56192e-34	14	CABZ01078737.1
1338	2.70894e-37	1.00811	0.383	0.104	5.41788e-34	14	slc7a7
1339	6.16799e-37	1.09707	0.894	0.162	1.2336e-33	14	mtbl
1340	9.54439e-37	0.971901	0.681	0.26	1.90888e-33	14	zgc:110591
1341	1.85613e-36	0.736114	0.543	0.114	3.71227e-33	14	zgc:165573
1342	3.21383e-36	1.23379	0.266	0.001	6.42766e-33	14	si:ch211-147m6.1
1343	5.95399e-36	0.863	0.266	0	1.1908e-32	14	si:dkey-19b23.14
1344	1.06176e-35	0.424786	0.255	0.01	2.12351e-32	14	echdc2
1345	1.46365e-35	0.70758	0.277	0.007	2.92729e-32	14	dhrs9
1346	1.52781e-35	0.997314	0.745	0.008	3.05561e-32	14	slc45a2
1347	1.59726e-35	2.90193	0.723	0.078	3.19453e-32	14	gch2
1348	2.05246e-35	0.966568	0.84	0.146	4.10491e-32	14	gpr143
1349	2.19203e-35	1.43383	0.862	0.698	4.38405e-32	14	arpc3
1350	3.15819e-34	1.25894	0.819	0.515	6.31638e-31	14	gapdhs
1351	3.86955e-34	1.38435	0.394	0.315	7.73909e-31	14	gapdh
1352	1.39559e-33	1.09224	0.819	0.133	2.79118e-30	14	fxyd1
1353	4.03895e-33	0.795967	0.723	0.016	8.07789e-30	14	aqp3a
1354	5.7356e-33	0.682938	0.362	0.026	1.14712e-29	14	pycard
1355	6.24978e-33	1.02102	0.266	0.001	1.24996e-29	14	BX649485.1
1356	8.69042e-33	0.982186	0.723	0.387	1.73808e-29	14	pgd
1357	5.6332e-32	0.883767	0.319	0.039	1.12664e-28	14	FO704661.1
1358	2.06884e-31	0.809432	0.489	0.234	4.13768e-28	14	ctsc
1359	4.68864e-31	0.626509	0.266	0.026	9.37728e-28	14	grna
1360	6.09578e-31	0.990036	0.628	0.272	1.21916e-27	14	lamtor5
1361	7.35615e-31	0.794189	0.372	0.09	1.47123e-27	14	card9
1362	1.10064e-30	1.10223	0.277	0.033	2.20128e-27	14	mgst1.2
1363	2.16876e-30	0.672559	0.277	0.001	4.33752e-27	14	si:ch211-264f5.2
1364	3.12149e-30	0.557132	0.404	0.054	6.24298e-27	14	slc2a3b
1365	5.83014e-30	0.853971	0.543	0.161	1.16603e-26	14	elovl1b
1366	4.68304e-29	0.714779	0.585	0.051	9.36608e-26	14	nr4a3
1367	4.77924e-29	1.47281	0.521	0.17	9.55849e-26	14	cebpb
1368	5.50126e-29	1.68681	0.287	0.006	1.10025e-25	14	ccl35.1
1369	1.07275e-28	0.79312	0.266	0.047	2.14549e-25	14	rgs2
1370	1.84752e-28	0.508222	0.457	0.079	3.69503e-25	14	elf1
1371	3.10334e-28	0.664308	0.351	0.123	6.20668e-25	14	nme4
1372	4.93407e-28	0.928271	0.553	0.315	9.86815e-25	14	pkma
1373	1.16389e-27	0.897626	0.511	0.326	2.32778e-24	14	nccrp1
1374	3.62616e-27	0.693096	0.574	0.142	7.25232e-24	14	si:dkey-112a7.4
1375	3.7811e-27	0.618873	0.628	0.252	7.5622e-24	14	clic1
1376	5.9063e-27	1.01963	0.415	0.135	1.18126e-23	14	txn
1377	1.96644e-26	0.469509	0.319	0.046	3.93287e-23	14	MFAP4 (1 of many).11
1378	2.20124e-26	0.506397	0.33	0.115	4.40247e-23	14	hcls1
1379	2.6834e-26	0.626203	0.617	0.237	5.36679e-23	14	npl
1380	3.4475e-26	0.362961	0.255	0.033	6.89501e-23	14	ncf2
1381	3.57359e-26	1.60675	0.351	0.223	7.14717e-23	14	sult2st1
1382	4.69797e-26	1.40647	0.383	0.254	9.39594e-23	14	gsto2
1383	5.31287e-26	1.15329	0.926	0.462	1.06257e-22	14	zgc:77517
1384	6.75089e-26	0.985235	0.372	0.238	1.35018e-22	14	BX248082.1
1385	2.02701e-25	0.965882	0.702	0.4	4.05402e-22	14	tpi1b
1386	3.20468e-25	1.19808	0.702	0.463	6.40935e-22	14	nfkbiab
1387	3.44546e-25	0.902548	0.681	0.461	6.89092e-22	14	cox17
1388	1.03738e-24	0.673468	0.426	0.033	2.07476e-21	14	zgc:77486.1
1389	1.45961e-24	0.650121	0.255	0.009	2.91923e-21	14	vamp8
1390	1.88244e-24	0.994192	0.67	0.429	3.76489e-21	14	mapre1a
1391	2.28726e-24	2.08458	0.362	0.021	4.57451e-21	14	srgn
1392	4.57149e-24	1.33637	0.532	0.323	9.14298e-21	14	vmp1
1393	8.49885e-24	0.876137	0.553	0.275	1.69977e-20	14	lgmn
1394	1.12749e-23	0.661214	0.309	0.14	2.25498e-20	14	lxn
1395	1.81928e-23	1.14077	0.415	0.151	3.63857e-20	14	alx4a
1396	1.98083e-23	0.696975	0.33	0.175	3.96166e-20	14	tcirg1b
1397	3.43935e-23	0.868214	0.67	0.298	6.8787e-20	14	arpc5b
1398	5.82529e-23	0.914593	0.681	0.153	1.16506e-19	14	uraha
1399	6.03844e-23	1.18635	0.734	0.311	1.20769e-19	14	sms
1400	9.53205e-23	0.561046	0.766	0.081	1.90641e-19	14	foxd3
1401	1.88697e-22	0.614044	0.819	0.311	3.77395e-19	14	tmem256
1402	2.15171e-22	0.79509	0.5	0.162	4.30342e-19	14	nfkbie
1403	2.26632e-22	0.76116	0.745	0.328	4.53264e-19	14	atp5if1b
1404	4.34706e-22	0.450314	0.681	0.194	8.69411e-19	14	bhlhe40
1405	4.63086e-22	0.543385	0.777	0.123	9.26172e-19	14	si:dkey-204f11.64
1406	6.15344e-22	1.29992	0.681	0.316	1.23069e-18	14	prdx1
1407	1.82826e-21	0.347198	0.277	0.041	3.65651e-18	14	si:ch73-248e21.7
1408	2.17487e-21	0.605796	0.426	0.14	4.34974e-18	14	efhd2
1409	3.96064e-21	0.694349	0.809	0.306	7.92127e-18	14	zeb2a
1410	4.01439e-21	0.902562	0.638	0.337	8.02879e-18	14	anxa4
1411	5.30364e-21	0.633178	0.319	0.155	1.06073e-17	14	snx10a
1412	5.64631e-21	0.386672	0.574	0.083	1.12926e-17	14	nipsnap3a
1413	8.32025e-21	0.836077	0.351	0.21	1.66405e-17	14	cxcr4b
1414	9.1739e-21	0.90014	0.5	0.287	1.83478e-17	14	gpia
1415	1.26639e-20	1.19321	0.681	0.449	2.53277e-17	14	ckbb
1416	1.36409e-20	1.32425	0.862	0.603	2.72817e-17	14	gstp1
1417	1.75957e-20	0.620304	0.638	0.125	3.51913e-17	14	prdm1a
1418	3.37429e-20	0.996196	0.255	0.033	6.74858e-17	14	cxcl19
1419	4.30798e-20	0.985403	0.255	0.004	8.61597e-17	14	tnfb
1420	6.06858e-20	0.756031	0.606	0.087	1.21372e-16	14	thy1
1421	9.10079e-20	0.851255	0.702	0.156	1.82016e-16	14	rpz5
1422	1.14037e-19	0.837933	0.511	0.329	2.28075e-16	14	hopx
1423	1.19177e-19	0.631299	0.489	0.158	2.38354e-16	14	hmox1a
1424	2.93372e-19	1.17325	0.691	0.409	5.86745e-16	14	gmps
1425	7.38713e-19	0.448479	0.372	0.066	1.47743e-15	14	socs1a
1426	9.89561e-19	0.576393	0.426	0.186	1.97912e-15	14	gsr
1427	9.92246e-19	0.936609	0.447	0.123	1.98449e-15	14	nr4a1
1428	1.89243e-18	0.566829	0.426	0.174	3.78485e-15	14	plpp1a
1429	1.93032e-18	0.366568	0.532	0.184	3.86064e-15	14	skap2
1430	2.32706e-18	0.747499	0.851	0.628	4.65412e-15	14	arpc2
1431	2.51752e-18	0.444319	0.404	0.101	5.03505e-15	14	cd7al
1432	4.69635e-18	0.641408	0.84	0.424	9.39271e-15	14	mthfd2
1433	5.29684e-18	0.399267	0.798	0.414	1.05937e-14	14	fabp7a
1434	5.34899e-18	0.617468	0.426	0.108	1.0698e-14	14	hck
1435	5.95588e-18	0.60732	0.255	0.189	1.19118e-14	14	gnpda1
1436	6.33776e-18	0.67763	0.989	0.97	1.26755e-14	14	actb2
1437	1.51557e-17	0.543418	0.606	0.225	3.03115e-14	14	pgp
1438	1.72545e-17	0.650534	0.372	0.225	3.4509e-14	14	nfe2l2a
1439	3.01185e-17	0.995634	0.691	0.506	6.0237e-14	14	atp6v0ca
1440	3.86567e-17	0.786248	0.713	0.437	7.73135e-14	14	atp6ap2
1441	4.59006e-17	0.337475	0.298	0.041	9.18012e-14	14	abcc13
1442	8.9327e-17	0.574785	0.755	0.108	1.78654e-13	14	akr1b1
1443	9.48263e-17	0.831048	0.83	0.269	1.89653e-13	14	qdpra
1444	1.12772e-16	1.05607	0.681	0.613	2.25545e-13	14	cd63
1445	1.91812e-16	1.18375	0.872	0.471	3.83624e-13	14	impdh1b
1446	2.05494e-16	0.50093	0.745	0.087	4.10987e-13	14	gyg1b
1447	4.77283e-16	1.07283	0.723	0.492	9.54567e-13	14	CR318588.4
1448	1.47907e-15	0.812706	0.819	0.426	2.95814e-12	14	rps27l
1449	1.60995e-15	0.859525	0.404	0.23	3.21991e-12	14	ctsh
1450	1.77943e-15	0.339257	0.787	0.287	3.55887e-12	14	vamp5
1451	1.85811e-15	0.774622	0.426	0.249	3.71622e-12	14	mafbb
1452	2.41081e-15	0.309958	0.66	0.11	4.82163e-12	14	ccdc80
1453	4.94666e-15	1.0175	0.947	0.585	9.89332e-12	14	paics
1454	6.55247e-15	0.793035	0.532	0.138	1.31049e-11	14	selenop
1455	7.39333e-15	0.367168	0.468	0.022	1.47867e-11	14	acp5a
1456	2.05914e-14	0.9414	0.447	0.343	4.11829e-11	14	lta4h
1457	3.69599e-14	0.72921	0.851	0.404	7.39198e-11	14	atic
1458	4.05323e-14	0.625402	0.404	0.181	8.10646e-11	14	papss2b
1459	5.09391e-14	0.380322	0.83	0.216	1.01878e-10	14	pcbp4
1460	5.193e-14	0.645486	0.553	0.214	1.0386e-10	14	adam8a
1461	6.02154e-14	0.685892	0.447	0.134	1.20431e-10	14	mid1ip1b
1462	7.37634e-14	0.485609	0.543	0.229	1.47527e-10	14	aldocb
1463	8.96825e-14	0.542389	0.489	0.15	1.79365e-10	14	tagln2
1464	9.11466e-14	1.05494	0.766	0.788	1.82293e-10	14	mcl1a
1465	9.74345e-14	0.567565	0.564	0.202	1.94869e-10	14	sema4ab
1466	1.26171e-13	0.76576	0.511	0.356	2.52342e-10	14	atp6v1ba
1467	1.36492e-13	0.399825	0.457	0.078	2.72983e-10	14	adam19b
1468	7.11338e-13	0.511393	0.681	0.317	1.42268e-09	14	eno1a
1469	7.64723e-13	0.877837	0.309	0.058	1.52945e-09	14	f13a1b
1470	1.08907e-12	0.406314	0.33	0.108	2.17815e-09	14	abcb10
1471	1.9875e-12	0.863392	0.277	0.24	3.975e-09	14	cx43
1472	2.52661e-12	0.381352	0.617	0.136	5.05322e-09	14	nln
1473	5.36378e-12	1.1132	0.617	0.258	1.07276e-08	14	f3b
1474	1.34658e-11	0.493356	0.266	0.08	2.69316e-08	14	hhla2a.1
1475	3.04838e-11	0.381003	0.787	0.327	6.09676e-08	14	anxa11a
1476	3.64729e-11	0.263977	0.362	0.013	7.29459e-08	14	f5
1477	4.52721e-11	0.655372	0.968	0.869	9.05442e-08	14	fabp3
1478	5.35129e-11	0.543649	0.638	0.135	1.07026e-07	14	ppdpfa
1479	7.27759e-11	0.578952	0.638	0.249	1.45552e-07	14	calm1b
1480	1.79335e-10	0.298643	0.436	0.185	3.5867e-07	14	crestin
1481	5.01795e-10	0.550024	0.564	0.376	1.00359e-06	14	mid1ip1l
1482	9.30897e-10	0.734312	0.777	0.65	1.86179e-06	14	arl6ip1
1483	9.93094e-10	0.433408	0.489	0.222	1.98619e-06	14	rnaset2
1484	1.01933e-09	0.301972	0.755	0.365	2.03866e-06	14	nanos1
1485	1.92051e-09	0.523423	0.309	0.239	3.84101e-06	14	fhl3a
1486	2.3139e-09	0.767615	0.436	0.438	4.6278e-06	14	gpx1a
1487	2.33212e-09	0.67025	0.404	0.292	4.66423e-06	14	gsta.1
1488	2.53566e-09	0.452867	0.404	0.146	5.07132e-06	14	f11r.1
1489	8.18834e-09	0.392078	0.734	0.383	1.63767e-05	14	sqstm1
1490	1.26864e-08	0.645316	0.34	0.228	2.53728e-05	14	zgc:109934
1491	1.47732e-08	0.290347	0.255	0.043	2.95464e-05	14	dnase2
1492	1.73919e-08	0.320162	0.436	0.15	3.47838e-05	14	rdh8a
1493	1.80683e-08	0.413913	0.521	0.307	3.61367e-05	14	gabarapa
1494	2.93386e-08	0.744122	0.67	0.509	5.86771e-05	14	selenow1
1495	3.71488e-08	0.536844	0.681	0.423	7.42976e-05	14	chmp5b
1496	5.7741e-08	0.322462	0.894	0.399	0.000115482	14	si:ch211-137a8.4
1497	7.21026e-08	0.734205	0.553	0.491	0.000144205	14	sult6b1
1498	1.72966e-07	0.369372	0.66	0.33	0.000345933	14	snx3
1499	3.78188e-07	0.54334	0.66	0.364	0.000756375	14	pim2
1500	9.00279e-07	0.297928	0.734	0.267	0.00180056	14	tpm1
1501	9.18129e-07	0.364494	0.649	0.015	0.00183626	14	slc2a15b
1502	9.67995e-07	1.16059	0.404	0.252	0.00193599	14	zgc:158343
1503	1.00448e-06	0.455353	0.947	0.776	0.00200897	14	npm1a
1504	4.65812e-06	0.49049	0.936	0.918	0.00931625	14	prdx2
1505	7.13329e-06	0.342939	0.415	0.113	0.0142666	14	inhbaa
1506	1.88595e-05	0.363212	0.266	0.21	0.0377191	14	mxi1
1507	2.20723e-05	0.521196	0.351	0.304	0.0441445	14	CT030188.1
1508	3.28381e-05	1.02331	0.894	0.86	0.0656761	14	marcksl1b
1509	4.17214e-05	0.280556	0.362	0.273	0.0834427	14	grasp
1510	4.70315e-05	0.513445	0.691	0.451	0.0940629	14	anxa3b
1511	5.08173e-05	0.271023	0.723	0.185	0.101635	14	tbx2a
1512	9.1803e-05	0.292042	0.5	0.37	0.183606	14	snx5
1513	0.000192707	0.302835	0.638	0.096	0.385413	14	tmeff2b
1514	0.000192869	0.283064	0.638	0.243	0.385737	14	fam210b
1515	0.000228475	0.500134	0.287	0.143	0.45695	14	h1fx
1516	0.000318608	0.330553	0.5	0.283	0.637215	14	cmtm7
1517	0.00044721	0.299182	0.447	0.323	0.894421	14	igfbp1a
1518	0.000470407	0.579053	0.83	0.532	0.940813	14	rn7sk
1519	0.000886161	0.301902	0.83	0.471	1	14	gstt1a
1520	0.00117523	0.301299	0.585	0.382	1	14	ucp2
1521	0.00193285	0.4818	0.713	0.606	1	14	odc1
1522	0.00215179	0.759288	0.766	0.623	1	14	CT027638.1
1523	0.00241988	0.263361	0.574	0.484	1	14	tob1b
1524	0.00260611	0.360555	0.351	0.093	1	14	adgrg1.1
1525	0.00342571	0.358799	0.84	0.628	1	14	calm2a
1526	0.00389583	0.345457	0.351	0.258	1	14	idh1
1527	0.00477545	0.486591	0.936	0.957	1	14	actb1
1528	0.00574352	0.261947	0.84	0.593	1	14	tuba1b
1529	0.00971118	0.256774	0.298	0.136	1	14	socs3a
1530	7.30735e-84	2.68692	0.972	0.219	1.46147e-80	15	hbbe2
1531	3.4562e-82	2.73363	1	0.336	6.91241e-79	15	AL935210.1
1532	1.92557e-81	2.72261	1	0.236	3.85114e-78	15	hbae1.1
1533	4.71566e-81	2.73316	1	0.511	9.43132e-78	15	hbbe1.2
1534	4.69478e-76	2.49775	1	0.693	9.38957e-73	15	hbbe1.3
1535	5.19676e-75	2.48584	1	0.565	1.03935e-71	15	hbae3
1536	4.54165e-73	2.46329	1	0.264	9.0833e-70	15	hbae1.3
1537	4.84947e-71	2.34384	1	0.404	9.69893e-68	15	hbbe3
1538	5.16441e-57	2.02238	0.958	0.251	1.03288e-53	15	hbbe1.1
1539	8.81007e-37	1.84179	0.761	0.327	1.76201e-33	15	hsp70.1
1540	1.4902e-32	1.64501	0.859	0.601	2.9804e-29	15	hsp70.3
1541	3.56064e-29	1.68227	0.732	0.325	7.12127e-26	15	tspo
1542	1.31123e-25	1.43868	0.62	0.16	2.62246e-22	15	cahz
1543	5.499e-25	1.51911	0.465	0.101	1.0998e-21	15	nt5c2l1
1544	2.11361e-22	1.53381	0.775	0.121	4.22723e-19	15	slc4a1a
1545	3.82424e-19	1.18088	0.676	0.123	7.64848e-16	15	zgc:163057
1546	1.62431e-16	1.25048	0.465	0.201	3.24862e-13	15	blvrb
1547	2.99283e-16	1.07222	0.634	0.154	5.98566e-13	15	hmbsb
1548	1.09843e-14	1.26249	0.465	0.41	2.19686e-11	15	hsp70.2
1549	8.75059e-14	0.976236	0.817	0.894	1.75012e-10	15	fth1a
1550	2.42408e-13	0.732125	0.606	0.061	4.84816e-10	15	plac8l1
1551	6.51372e-13	0.941205	0.634	0.164	1.30274e-09	15	arl4aa
1552	5.96082e-12	1.01449	0.648	0.13	1.19216e-08	15	alas2
1553	9.33223e-12	0.581987	0.577	0.027	1.86645e-08	15	tbx16l
1554	2.26775e-11	1.05381	0.676	0.41	4.53551e-08	15	cdc25b
1555	2.39884e-11	0.728401	0.634	0.256	4.79768e-08	15	cpox
1556	2.63482e-11	0.927854	0.563	0.221	5.26964e-08	15	znfl2a
1557	2.85486e-09	0.984676	0.732	0.604	5.70973e-06	15	dnajb1b
1558	4.31507e-09	0.844196	0.577	0.095	8.63014e-06	15	aqp1a.1
1559	1.12711e-08	0.833703	0.69	0.558	2.25421e-05	15	ubb
1560	4.73864e-08	1.03991	0.732	0.708	9.47728e-05	15	hsp90aa1.2
1561	9.37621e-08	1.10572	0.408	0.105	0.000187524	15	hemgn
1562	3.75728e-06	0.495936	0.577	0.037	0.00751457	15	dbx1b
1563	0.000158309	0.815276	0.507	0.411	0.316618	15	alad
1564	0.00024049	0.432247	0.324	0.042	0.48098	15	klf17
1565	0.000337505	0.567989	0.451	0.168	0.675009	15	TCIM (1 of many)
1566	0.000380377	0.528469	0.62	0.384	0.760753	15	urod
1567	0.000654018	0.518304	0.592	0.245	1	15	fam210b
1568	0.00112246	0.509801	0.62	0.346	1	15	tmem14ca
1569	0.00190935	0.682429	0.62	0.554	1	15	mibp
1570	0.00261795	0.322292	0.577	0.243	1	15	sh3bp5b
1571	0.00300503	0.342723	0.563	0.235	1	15	zgc:66433
1572	0.00321326	0.258448	0.352	0.131	1	15	hsp70l
1573	0.0075063	0.268237	0.437	0.035	1	15	gata1a
1574	5.85775e-85	2.39988	0.889	0.107	1.17155e-81	16	vsx1
1575	4.57919e-77	2.92863	0.956	0.307	9.15838e-74	16	im:7152348
1576	1.99593e-75	2.0929	0.844	0.063	3.99187e-72	16	foxn4
1577	1.03921e-64	2.73412	0.956	0.355	2.07842e-61	16	hes6
1578	4.22821e-60	2.27948	0.844	0.145	8.45643e-57	16	insm1a
1579	1.82503e-58	2.5258	0.867	0.219	3.65005e-55	16	neurod4
1580	7.21426e-58	2.74102	0.978	0.452	1.44285e-54	16	elavl3
1581	3.61797e-57	2.56866	0.956	0.491	7.23593e-54	16	dla
1582	1.52816e-52	2.1543	0.822	0.178	3.05632e-49	16	golga7ba
1583	2.48025e-51	1.95373	0.711	0.245	4.96051e-48	16	cited1
1584	4.01845e-51	2.33257	0.8	0.255	8.03689e-48	16	tal1
1585	8.87069e-51	2.86006	1	0.566	1.77414e-47	16	abhd6a
1586	2.20959e-49	2.21061	0.956	0.81	4.41917e-46	16	rrm2
1587	5.15361e-47	2.19454	0.844	0.216	1.03072e-43	16	myt1b
1588	1.32168e-46	2.24945	0.956	0.392	2.64337e-43	16	pou2f2a.1
1589	1.87266e-45	2.23137	0.933	0.298	3.74532e-42	16	dlb
1590	1.07738e-44	2.25417	0.689	0.115	2.15477e-41	16	hes2.2
1591	5.45296e-43	1.86658	0.867	0.39	1.09059e-39	16	rbpjb
1592	1.53351e-40	1.91757	0.889	0.403	3.06702e-37	16	si:ch211-137a8.4
1593	8.2354e-40	2.0021	0.889	0.301	1.64708e-36	16	pou3f1
1594	4.15613e-39	1.88823	0.689	0.178	8.31227e-36	16	gata2a
1595	1.06372e-37	1.63024	0.911	0.65	2.12744e-34	16	arl6ip1
1596	9.70392e-36	2.00723	0.756	0.254	1.94078e-32	16	en2b
1597	4.05451e-33	1.51634	0.844	0.613	8.10902e-30	16	ccna2
1598	2.62514e-32	1.10998	0.978	0.963	5.25029e-29	16	tubb4b
1599	7.9137e-30	1.63084	0.711	0.337	1.58274e-26	16	ebf2
1600	1.09072e-29	1.52753	0.911	0.468	2.18145e-26	16	tuba1a
1601	2.42954e-29	1.80653	1	0.751	4.85908e-26	16	her15.1.1
1602	8.72727e-29	2.4572	0.422	0.09	1.74545e-25	16	si:ch211-152f23.5
1603	2.61066e-27	1.49848	0.711	0.172	5.22133e-24	16	srrm4
1604	3.43121e-26	1.40893	0.933	0.625	6.86243e-23	16	sox11b
1605	4.3174e-26	1.42361	0.778	0.486	8.6348e-23	16	nusap1
1606	4.33079e-26	1.31365	0.778	0.473	8.66159e-23	16	mxd3
1607	7.73724e-25	1.4387	0.867	0.554	1.54745e-21	16	tuba1c
1608	2.8641e-24	1.44598	0.889	0.37	5.7282e-21	16	nova2
1609	4.66764e-24	1.72138	0.733	0.471	9.33528e-21	16	si:ch211-69g19.2
1610	7.0822e-24	2.03838	0.556	0.233	1.41644e-20	16	en1b
1611	8.03068e-24	1.24728	0.356	0.041	1.60614e-20	16	prdm8
1612	2.08514e-23	1.24221	0.444	0.131	4.17028e-20	16	ptprua
1613	1.12637e-22	1.3777	0.778	0.408	2.25274e-19	16	pou3f3b
1614	4.11064e-22	1.08366	0.333	0.02	8.22128e-19	16	sox14
1615	4.43871e-22	1.04071	0.4	0.251	8.87743e-19	16	pif1
1616	4.89982e-22	1.24573	0.844	0.611	9.79963e-19	16	mki67
1617	5.95753e-22	1.36079	0.8	0.326	1.19151e-18	16	gpm6aa
1618	2.76137e-21	1.66753	0.733	0.336	5.52274e-18	16	histh1l
1619	1.96735e-20	1.43488	0.711	0.361	3.93469e-17	16	zfhx3
1620	2.7028e-20	1.26263	0.733	0.517	5.40561e-17	16	top2a
1621	5.83171e-20	1.45785	0.844	0.61	1.16634e-16	16	her15.1
1622	9.22565e-20	1.15312	0.467	0.135	1.84513e-16	16	ptprna
1623	1.33337e-19	1.24073	0.556	0.121	2.66674e-16	16	lhx1a
1624	2.02637e-19	1.38645	0.644	0.446	4.05274e-16	16	cenpf
1625	4.64868e-19	1.2059	0.822	0.487	9.29736e-16	16	stmn1b
1626	6.62754e-19	0.848348	1	0.95	1.32551e-15	16	tubb2b
1627	3.90812e-18	1.15582	0.711	0.479	7.81624e-15	16	dlgap5
1628	4.60276e-18	2.28566	0.578	0.366	9.20552e-15	16	rrm2.1
1629	8.5394e-18	1.11189	0.467	0.416	1.70788e-14	16	prc1a
1630	9.55075e-18	1.201	0.556	0.314	1.91015e-14	16	tp53inp2
1631	3.55029e-17	1.12812	0.689	0.569	7.10057e-14	16	aurkb
1632	5.0279e-17	0.982266	0.711	0.464	1.00558e-13	16	CABZ01058261.1
1633	9.65163e-17	1.51242	0.8	0.556	1.93033e-13	16	her4.2.1
1634	1.08956e-16	1.45499	0.622	0.447	2.17911e-13	16	elavl4
1635	1.12643e-16	1.06116	0.622	0.49	2.25285e-13	16	h2afx
1636	1.23918e-16	1.18422	0.467	0.128	2.47836e-13	16	irx1a
1637	1.33499e-16	1.30387	0.4	0.172	2.66997e-13	16	neurog1
1638	3.33669e-16	1.03862	0.578	0.35	6.67339e-13	16	clgn
1639	3.93807e-16	1.256	0.6	0.525	7.87614e-13	16	zgc:110540
1640	7.66921e-16	1.1766	0.622	0.361	1.53384e-12	16	gng2
1641	1.52175e-15	1.49225	0.6	0.451	3.04351e-12	16	ckbb
1642	2.21476e-15	0.867135	0.289	0.04	4.42952e-12	16	nkx6.1
1643	2.84189e-15	1.34416	0.578	0.531	5.68377e-12	16	hist1h4l.12
1644	3.37659e-15	1.06284	0.556	0.337	6.75319e-12	16	pik3r3b
1645	4.97745e-15	1.12216	0.689	0.496	9.95491e-12	16	plk1
1646	7.42486e-15	1.36615	0.444	0.122	1.48497e-11	16	CR848812.1
1647	7.64401e-15	1.10595	0.333	0.09	1.5288e-11	16	pax2a
1648	1.9914e-14	1.15893	0.444	0.188	3.9828e-11	16	pou2f2a
1649	2.44531e-14	1.30772	0.578	0.574	4.89063e-11	16	HIST2H3C (1 of many)
1650	2.95678e-14	1.04505	0.378	0.044	5.91357e-11	16	gadd45gb.1
1651	3.03319e-14	0.973037	0.311	0.029	6.06638e-11	16	pou3f2b
1652	5.2004e-14	1.38211	0.556	0.438	1.04008e-10	16	sox3
1653	5.4939e-14	1.11231	0.489	0.312	1.09878e-10	16	efna2a
1654	5.8153e-14	0.974224	0.533	0.336	1.16306e-10	16	birc5a
1655	1.07751e-13	0.982392	0.733	0.396	2.15501e-10	16	rtn1a
1656	1.29443e-13	0.919238	0.911	0.652	2.58886e-10	16	tubb5
1657	2.39094e-13	1.09272	0.644	0.554	4.78189e-10	16	mibp
1658	4.44579e-13	0.842182	0.333	0.286	8.89158e-10	16	inavaa
1659	4.9909e-13	0.90909	0.756	0.392	9.9818e-10	16	tmsb
1660	8.649e-13	0.838212	0.444	0.351	1.7298e-09	16	cks2
1661	9.51875e-13	1.03901	0.689	0.503	1.90375e-09	16	ube2c
1662	1.66257e-12	0.997407	0.667	0.468	3.32515e-09	16	cdc14b
1663	2.33038e-12	0.896196	0.556	0.425	4.66075e-09	16	cdc20
1664	2.65494e-12	0.835453	0.933	0.86	5.30987e-09	16	tuba8l4
1665	4.02705e-12	1.17737	0.511	0.341	8.05411e-09	16	BX465834.1
1666	1.37874e-11	0.876229	0.644	0.396	2.75749e-08	16	gpm6ab
1667	1.39474e-11	0.844857	0.333	0.068	2.78948e-08	16	pax5
1668	1.59443e-11	0.875254	0.489	0.446	3.18886e-08	16	kif11
1669	2.78081e-11	0.844227	0.756	0.478	5.56162e-08	16	ebf3a.1
1670	4.02662e-11	1.01281	0.578	0.403	8.05324e-08	16	sox4a.1
1671	7.24599e-11	1.10501	0.733	0.731	1.4492e-07	16	pclaf
1672	7.78682e-11	0.660296	0.311	0.055	1.55736e-07	16	ptprn2
1673	1.06979e-10	0.765683	0.267	0.32	2.13959e-07	16	si:ch211-156j22.4
1674	1.2771e-10	0.962731	0.489	0.345	2.55419e-07	16	nsg2
1675	1.41612e-10	0.777042	0.578	0.493	2.83223e-07	16	tpx2
1676	2.60634e-10	0.965038	0.556	0.465	5.21267e-07	16	si:ch73-21g5.7
1677	3.01915e-10	0.895876	0.6	0.568	6.0383e-07	16	cdk1
1678	4.20825e-10	0.758379	0.533	0.446	8.41649e-07	16	cdca8
1679	4.36658e-10	0.786248	0.467	0.449	8.73316e-07	16	ccnb3
1680	6.26309e-10	0.760463	0.356	0.217	1.25262e-06	16	zbtb20
1681	7.11023e-10	0.834407	0.622	0.547	1.42205e-06	16	mad2l1
1682	1.03977e-09	1.0373	0.467	0.213	2.07953e-06	16	neurod1
1683	1.14144e-09	0.806757	0.444	0.363	2.28288e-06	16	zgc:110425
1684	1.19396e-09	0.871834	0.578	0.46	2.38792e-06	16	aspm
1685	1.67462e-09	0.731015	0.489	0.465	3.34924e-06	16	kifc1
1686	2.25219e-09	1.08374	0.378	0.429	4.50438e-06	16	aurka
1687	6.42864e-09	0.750691	0.356	0.136	1.28573e-05	16	stap2a
1688	8.33321e-09	0.728565	0.444	0.473	1.66664e-05	16	g2e3
1689	1.00672e-08	0.612432	0.267	0.136	2.01344e-05	16	slc38a3a
1690	1.03017e-08	0.77512	0.311	0.283	2.06035e-05	16	cnpy1
1691	1.03899e-08	0.691357	0.267	0.103	2.07798e-05	16	rhbdl3
1692	2.11792e-08	0.762593	0.356	0.384	4.23585e-05	16	tacc3
1693	2.38358e-08	1.25808	0.467	0.524	4.76716e-05	16	BX548028.1
1694	2.57608e-08	0.739379	0.422	0.187	5.15216e-05	16	h1f0
1695	2.81017e-08	0.922458	0.467	0.454	5.62033e-05	16	slbp
1696	3.03979e-08	0.669827	0.422	0.368	6.07957e-05	16	pim2
1697	3.7717e-08	0.643302	0.267	0.078	7.54341e-05	16	insm1b
1698	4.13692e-08	0.735837	0.311	0.254	8.27384e-05	16	calm1b
1699	1.21453e-07	0.701602	0.4	0.413	0.000242906	16	cdc25b
1700	1.44743e-07	0.786382	0.311	0.39	0.000289485	16	ccne2
1701	1.44976e-07	0.569919	0.289	0.168	0.000289953	16	zgc:101840
1702	6.36374e-07	0.386917	0.178	0.254	0.00127275	16	nek2
1703	6.58124e-07	0.640753	0.4	0.471	0.00131625	16	ccnb1
1704	6.97359e-07	0.581553	0.489	0.245	0.00139472	16	atp6v0cb
1705	7.17628e-07	0.52641	0.911	0.86	0.00143526	16	marcksl1b
1706	1.04938e-06	0.84939	0.511	0.511	0.00209877	16	kpna2
1707	1.3948e-06	0.557517	0.267	0.165	0.0027896	16	csdc2a
1708	2.42861e-06	0.671398	0.733	0.654	0.00485721	16	marcksl1a
1709	3.83307e-06	0.496719	0.222	0.296	0.00766613	16	prc1b
1710	6.03322e-06	0.508813	0.289	0.202	0.0120664	16	myt1a
1711	6.29421e-06	0.613868	0.311	0.333	0.0125884	16	msi1
1712	6.83542e-06	0.507967	0.911	0.824	0.0136708	16	stmn1a
1713	7.68323e-06	0.795848	0.6	0.546	0.0153665	16	her4.2
1714	1.05765e-05	0.459331	0.222	0.337	0.0211529	16	hmmr
1715	3.55619e-05	0.455407	0.178	0.251	0.0711239	16	gbx1
1716	3.95851e-05	0.530328	0.4	0.23	0.0791702	16	rnasekb
1717	3.98469e-05	0.546869	0.644	0.631	0.0796938	16	calm2a
1718	0.00011321	0.689847	0.378	0.485	0.22642	16	her4.4
1719	0.000159254	0.3932	0.222	0.272	0.318509	16	lmo3
1720	0.000188466	0.501856	0.6	0.608	0.376931	16	odc1
1721	0.000375277	0.38417	0.511	0.556	0.750554	16	her12
1722	0.000472559	0.476036	0.556	0.536	0.945119	16	rn7sk
1723	0.000529755	0.606324	0.4	0.398	1	16	zfhx4
1724	0.00101168	0.45026	0.667	0.709	1	16	hsp90aa1.2
1725	0.00131679	0.420102	0.178	0.28	1	16	lgmn
1726	0.00299189	0.580899	0.444	0.511	1	16	her4.1
1727	0.00321889	0.399409	0.267	0.437	1	16	cdc6
1728	0.00479308	0.436143	0.2	0.369	1	16	kmt5ab
1729	0.006804	0.406611	0.289	0.398	1	16	lfng
1730	0.00757383	0.26369	0.267	0.327	1	16	atp6v1e1b
1731	1.66555e-58	2.75049	0.852	0.03	3.33109e-55	17	si:ch211-243g18.2
1732	3.0448e-58	2.99426	0.889	0.013	6.0896e-55	17	cldnb
1733	2.11798e-56	2.97609	0.889	0.007	4.23597e-53	17	epcam
1734	2.94194e-54	2.67679	0.889	0.005	5.88387e-51	17	si:dkey-222f2.1
1735	3.35991e-51	3.78023	0.815	0.017	6.71981e-48	17	stm
1736	2.72337e-45	1.25754	0.741	0.021	5.44673e-42	17	rassf7b
1737	2.01287e-44	2.1491	0.963	0.165	4.02575e-41	17	krt5
1738	2.59702e-43	2.25511	1	0.306	5.19405e-40	17	si:ch211-152c2.3
1739	1.05742e-42	1.84383	0.704	0.019	2.11483e-39	17	otomp
1740	1.15547e-40	1.68025	0.778	0.015	2.31095e-37	17	cd9b
1741	5.10619e-40	2.61914	0.778	0.106	1.02124e-36	17	agr2
1742	1.47858e-39	1.39537	0.741	0.058	2.95716e-36	17	cldn7b
1743	5.94587e-38	1.62764	0.889	0.147	1.18917e-34	17	f11r.1
1744	1.7602e-37	0.426729	0.519	0	3.5204e-34	17	si:ch211-98n17.5
1745	6.4728e-37	2.37563	0.704	0.157	1.29456e-33	17	si:ch211-80h18.1
1746	7.89579e-37	1.1029	0.593	0	1.57916e-33	17	CR382327.3
1747	2.31675e-36	1.8444	0.667	0.023	4.63349e-33	17	cldna
1748	9.68998e-36	1.06592	0.704	0.001	1.938e-32	17	si:dkey-16l2.17
1749	1.97609e-34	0.473092	0.481	0.004	3.95217e-31	17	si:ch211-137a8.2
1750	2.43921e-33	0.928885	0.667	0.005	4.87842e-30	17	spint2
1751	1.39796e-26	0.603482	0.444	0	2.79593e-23	17	si:ch73-347e22.8
1752	2.38296e-26	0.892416	0.593	0.03	4.76592e-23	17	spint1a
1753	1.56606e-24	1.14238	0.593	0.015	3.13212e-21	17	hmx2
1754	1.5921e-24	0.77548	0.63	0.001	3.18421e-21	17	ugt8
1755	2.35006e-24	0.907116	0.593	0.032	4.70011e-21	17	zgc:92313
1756	4.11565e-24	0.982192	0.63	0.047	8.23129e-21	17	btc
1757	2.73142e-22	1.03787	0.519	0.018	5.46283e-19	17	cdh1
1758	5.03141e-20	0.74232	0.593	0.034	1.00628e-16	17	otog
1759	8.89732e-20	1.36997	0.667	0.127	1.77946e-16	17	si:ch211-195b13.1
1760	1.19045e-19	1.91497	0.444	0.014	2.3809e-16	17	bricd5
1761	1.32184e-19	0.511589	0.593	0.001	2.64367e-16	17	fam83fa
1762	2.21536e-19	1.16185	0.778	0.191	4.43072e-16	17	pde4ba
1763	8.0645e-19	1.33994	0.556	0.001	1.6129e-15	17	aldh1a3
1764	1.35004e-18	0.637912	0.37	0.001	2.70009e-15	17	col9a1b
1765	1.77196e-18	0.585656	0.556	0.001	3.54392e-15	17	cgnb
1766	8.92277e-18	2.27889	0.593	0.003	1.78455e-14	17	pvalb9
1767	9.09461e-18	1.38848	0.667	0.092	1.81892e-14	17	col2a1a
1768	1.38999e-17	1.47675	0.704	0.188	2.77997e-14	17	sox10
1769	3.17082e-17	0.900909	0.593	0.02	6.34164e-14	17	atp1a1a.4
1770	3.63784e-17	1.40769	0.593	0.21	7.27569e-14	17	oc90
1771	5.19513e-17	0.968065	0.704	0.153	1.03903e-13	17	col9a3
1772	8.19291e-17	1.2167	0.926	0.403	1.63858e-13	17	eya1
1773	2.90016e-16	1.64773	0.63	0.24	5.80033e-13	17	rbm24a
1774	3.90178e-16	1.6371	0.815	0.604	7.80357e-13	17	sparc
1775	1.64666e-15	1.19841	0.667	0.204	3.29332e-12	17	efhd1
1776	1.6676e-15	1.19299	0.519	0.005	3.3352e-12	17	twf2b
1777	2.59574e-15	0.500199	0.556	0.001	5.19148e-12	17	ap1s3b
1778	3.90038e-15	1.54728	0.333	0.079	7.80076e-12	17	gipc3
1779	4.35105e-15	1.00806	0.741	0.259	8.70211e-12	17	sgk1
1780	4.70558e-15	1.32021	0.852	0.395	9.41116e-12	17	six1b
1781	1.10792e-14	0.990803	0.667	0.245	2.21583e-11	17	acbd7
1782	1.13807e-14	0.981803	0.593	0.169	2.27614e-11	17	eya4
1783	1.14606e-14	1.17848	1	0.729	2.29211e-11	17	jun
1784	1.29199e-14	2.55003	0.444	0.019	2.58398e-11	17	s100s
1785	2.0421e-14	0.800703	0.481	0.118	4.0842e-11	17	OTOP1
1786	5.67846e-14	1.31068	0.704	0.141	1.13569e-10	17	fxyd1
1787	8.5301e-14	1.19322	0.259	0.026	1.70602e-10	17	atp1b2b
1788	1.48643e-13	1.25823	0.259	0.045	2.97286e-10	17	lrrc73
1789	7.6217e-12	0.35568	0.519	0.003	1.52434e-08	17	si:ch211-248e11.2
1790	1.25422e-11	0.438671	0.259	0.021	2.50843e-08	17	gcnt4a
1791	1.0478e-10	2.22013	0.519	0.035	2.0956e-07	17	krt4
1792	1.33152e-10	1.73547	0.259	0.039	2.66304e-07	17	capgb
1793	2.84858e-10	1.09021	0.407	0.09	5.69715e-07	17	pax2a
1794	1.08732e-09	1.43001	0.333	0.036	2.17464e-06	17	tcima
1795	1.47499e-09	0.851552	0.593	0.191	2.94998e-06	17	tbx2a
1796	1.55974e-09	1.79629	0.667	0.521	3.11948e-06	17	TUBB4B
1797	2.24898e-09	0.403768	0.444	0	4.49795e-06	17	spa17
1798	3.3101e-09	0.896995	0.259	0.149	6.6202e-06	17	gpx1b
1799	3.38105e-09	0.876081	0.481	0.183	6.76211e-06	17	col18a1a
1800	6.49515e-09	0.705153	0.593	0.166	1.29903e-05	17	meig1
1801	9.07484e-09	1.04831	0.63	0.399	1.81497e-05	17	id2b
1802	1.23869e-08	0.660997	0.481	0.032	2.47739e-05	17	vsig8a
1803	1.4223e-08	0.314587	0.407	0.007	2.84461e-05	17	fgf22
1804	1.76461e-08	1.11302	0.481	0.18	3.52923e-05	17	phlda2
1805	1.85225e-08	0.568974	0.556	0.01	3.7045e-05	17	vamp8
1806	2.81996e-08	0.417479	0.481	0.028	5.63992e-05	17	si:ch211-218o21.4
1807	3.96768e-08	0.356382	0.407	0.012	7.93537e-05	17	axdnd1
1808	4.17141e-08	0.697979	0.481	0.319	8.34283e-05	17	stc2a
1809	4.34568e-08	0.38868	0.444	0.029	8.69135e-05	17	igfbp5a
1810	4.53891e-08	0.832871	0.778	0.37	9.07782e-05	17	tob1a
1811	5.96248e-08	0.477851	0.481	0.034	0.00011925	17	CFAP77
1812	6.94673e-08	0.606844	1	0.94	0.000138935	17	zgc:92066
1813	9.53032e-08	0.286199	0.407	0.008	0.000190606	17	vgll4l
1814	2.29322e-07	0.686708	0.444	0.042	0.000458644	17	col9a2
1815	2.4719e-07	0.802683	0.519	0.169	0.00049438	17	AL954322.2
1816	4.05327e-07	0.744104	0.481	0.216	0.000810655	17	col11a1a
1817	4.25142e-07	0.970841	0.407	0.005	0.000850285	17	tnfb
1818	4.60529e-07	0.616714	0.519	0.136	0.000921058	17	bmp4
1819	5.68268e-07	0.548244	0.259	0.038	0.00113654	17	malb
1820	5.76597e-07	0.73347	0.444	0.009	0.00115319	17	cfl1l
1821	6.09542e-07	0.576125	0.481	0.123	0.00121908	17	bcam
1822	7.35109e-07	0.734832	0.481	0.038	0.00147022	17	wu:fj16a03
1823	8.02916e-07	0.53131	0.444	0.188	0.00160583	17	cavin2b
1824	1.07781e-06	0.309795	0.444	0.02	0.00215561	17	si:dkey-30e9.6
1825	1.23824e-06	0.89587	0.63	0.253	0.00247647	17	calm1b
1826	1.32449e-06	0.767495	0.704	0.321	0.00264898	17	eno1a
1827	1.54678e-06	0.380755	0.481	0.093	0.00309357	17	ppp1r14aa
1828	1.87559e-06	1.4871	0.778	0.63	0.00375117	17	calm2a
1829	2.87292e-06	0.654803	0.667	0.226	0.00574584	17	si:ch211-195b15.8
1830	3.44149e-06	0.686185	0.481	0.17	0.00688297	17	thbs1b
1831	3.55458e-06	0.614458	0.741	0.486	0.00710916	17	abracl
1832	3.87926e-06	1.66004	0.741	0.599	0.00775852	17	calm1a
1833	5.76573e-06	0.546011	0.444	0.14	0.0115315	17	ppdpfa
1834	5.77868e-06	0.727411	0.407	0.164	0.0115574	17	zgc:112332
1835	8.65064e-06	0.7963	0.444	0.188	0.0173013	17	h1f0
1836	8.81269e-06	0.514257	0.481	0.289	0.0176254	17	myca
1837	9.15963e-06	0.479475	1	0.818	0.0183193	17	h2afx1
1838	9.62731e-06	0.448738	0.481	0.043	0.0192546	17	phlda1
1839	9.81564e-06	0.459845	0.481	0.068	0.0196313	17	sostdc1a
1840	1.07617e-05	0.452849	0.519	0.061	0.0215234	17	sox2
1841	1.17136e-05	0.641748	0.444	0.168	0.0234272	17	kera
1842	1.17176e-05	0.779819	0.444	0	0.0234352	17	capsla
1843	1.26662e-05	0.473431	0.444	0.001	0.0253325	17	mb
1844	1.47298e-05	0.46393	0.481	0.039	0.0294595	17	si:dkey-251i10.2
1845	1.50024e-05	0.892456	0.407	0.214	0.0300048	17	ctgfa
1846	1.73808e-05	0.595735	0.556	0.076	0.0347616	17	cplx2l
1847	1.92555e-05	0.834861	0.63	0.163	0.038511	17	cahz
1848	1.94007e-05	0.417714	0.296	0.013	0.0388014	17	rcan3
1849	2.67877e-05	0.807467	0.63	0.278	0.0535754	17	gadd45ba
1850	3.57533e-05	1.25366	0.519	0.288	0.0715066	17	cxcl14
1851	3.7065e-05	0.45747	0.37	0.03	0.07413	17	sostdc1b
1852	3.99709e-05	0.38541	0.407	0.005	0.0799418	17	elf3
1853	4.22477e-05	0.345158	0.444	0.005	0.0844953	17	mapk15
1854	4.70102e-05	0.522961	0.444	0.038	0.0940204	17	zgc:92380
1855	4.85702e-05	0.652169	0.296	0.099	0.0971403	17	nr4a2b
1856	5.13881e-05	0.342393	0.519	0.118	0.102776	17	zgc:165573
1857	5.3419e-05	0.535754	0.704	0.447	0.106838	17	glrx
1858	6.62444e-05	0.286545	0.481	0.074	0.132489	17	fam69c
1859	7.85866e-05	0.846308	0.519	0.253	0.157173	17	zgc:158343
1860	8.65094e-05	0.287366	0.481	0.114	0.173019	17	b3gnt5a
1861	8.79188e-05	0.470601	0.519	0.168	0.175838	17	foxg1a
1862	0.000105398	0.419181	0.481	0.155	0.210796	17	ugt1b5
1863	0.000114484	0.411188	0.593	0.275	0.228968	17	myclb
1864	0.000117162	0.533083	0.481	0.089	0.234325	17	scg3
1865	0.000126611	0.477314	0.778	0.484	0.253222	17	tob1b
1866	0.000162225	0.610948	0.519	0.276	0.32445	17	ackr3b
1867	0.000206381	0.58677	0.593	0.351	0.412763	17	prdx5
1868	0.000242039	0.66975	0.889	0.824	0.484078	17	fosab
1869	0.000249404	0.351735	0.481	0.226	0.498807	17	nfe2l2a
1870	0.000252869	0.380922	0.519	0.089	0.505737	17	rab1bb
1871	0.000261662	1.7904	0.296	0.229	0.523324	17	zgc:109934
1872	0.000272998	0.382791	0.519	0.317	0.545996	17	tmem256
1873	0.000306618	0.33003	0.259	0.051	0.613237	17	mgat4b
1874	0.000332509	0.450633	0.444	0.156	0.665018	17	pmp22b
1875	0.000333401	0.285834	0.37	0.007	0.666802	17	tuft1a
1876	0.000335101	0.665219	0.444	0.066	0.670202	17	isl2b
1877	0.000386046	0.276613	0.444	0.007	0.772092	17	zfpm2b
1878	0.00055494	0.645991	0.481	0.464	1	17	cox17
1879	0.000663046	0.291114	0.407	0.011	1	17	hmx3a
1880	0.000853945	0.338722	0.519	0.167	1	17	arl4aa
1881	0.00085709	0.748818	0.333	0.388	1	17	sqstm1
1882	0.000939034	0.523209	0.519	0.258	1	17	idh1
1883	0.000965086	0.432334	0.37	0.003	1	17	isg15
1884	0.000988232	0.414755	0.704	0.351	1	17	hist2h2l
1885	0.00108937	0.316792	0.444	0.042	1	17	bdnf
1886	0.00133379	0.464047	0.444	0.258	1	17	mcama
1887	0.00134277	0.444713	0.667	0.479	1	17	ebf3a.1
1888	0.00170079	0.389988	0.556	0.296	1	17	cotl1
1889	0.00171765	0.294051	0.444	0.107	1	17	slc7a7
1890	0.00179403	0.476027	0.444	0.288	1	17	inhbb
1891	0.00182795	1.12662	0.593	0.606	1	17	gstp1
1892	0.00201284	0.502934	0.556	0.44	1	17	bmpr1ba
1893	0.00212857	0.549472	0.741	0.337	1	17	histh1l
1894	0.00237977	0.737958	0.444	0.41	1	17	sfrp5
1895	0.00254055	0.346926	0.593	0.357	1	17	atp6v1ba
1896	0.00265458	0.464358	0.481	0.068	1	17	pax5
1897	0.00272868	0.376784	0.407	0.119	1	17	dll4
1898	0.00287951	0.386864	0.481	0.137	1	17	mid1ip1b
1899	0.00309117	0.304358	0.407	0.172	1	17	clstn1
1900	0.0031381	0.298138	0.444	0.184	1	17	mcamb
1901	0.00315902	0.4176	0.815	0.663	1	17	TagBFP
1902	0.00371762	0.505912	0.37	0.219	1	17	igfbp5b
1903	0.00434138	0.434455	0.296	0.213	1	17	tmem178b
1904	0.00468504	0.331842	0.556	0.353	1	17	tp53inp1
1905	0.00514628	0.270517	0.556	0.307	1	17	gclm
1906	0.00539757	0.581206	0.63	0.513	1	17	lmo4b
1907	0.00562736	0.316203	0.481	0.282	1	17	cnpy1
1908	0.00585115	0.275758	0.407	0.05	1	17	rdh10a
1909	0.0060946	0.479294	0.481	0.37	1	17	nanos1
1910	0.00626247	0.462716	0.704	0.606	1	17	p4hb
1911	0.0063091	0.441329	0.519	0.345	1	17	cdon
1912	0.00653505	0.477997	0.556	0.379	1	17	mycb
1913	0.00823324	0.278036	0.519	0.294	1	17	pcdh19
1914	0.00991485	0.316234	0.704	0.605	1	17	dnajb1b

## Sheet: 1.5d_Sox10+_ATAC(activity)
	p_val	avg_logFC	pct.1	pct.2	p_val_adj	cluster	gene
1	0	0.859378	1	0.944	0	0	dlx5a
2	0	0.597416	1	0.965	0	0	zbtb16a
3	0	0.584787	1	1	0	0	sem1
4	0	0.546925	1	0.802	0	0	vasna
5	0	0.424565	0.998	0.746	0	0	dlx6a
6	0	0.275646	1	0.978	0	0	iqsec1b
7	0	0.25342	0.998	0.663	0	0	igf2a
8	1.48219693752374e-322	0.591567	1	0.961	4.82069731960221e-318	0	mab21l2
9	4.79243676466009e-322	0.766103	1	0.977	1.55869213333805e-317	0	dlx2a
10	1.11267e-279	0.413788	1	1	3.61884e-275	0	eif4a3
11	6.01817e-277	0.884729	1	0.818	1.95735e-272	0	dlx3b
12	6.66958e-277	0.64739	1	0.64	2.16921e-272	0	dlx4b
13	1.76834e-274	0.309531	1	0.831	5.75136e-270	0	cbx7a
14	6.87328e-268	0.270847	1	0.878	2.23546e-263	0	atic
15	8.46582e-266	0.686947	1	0.822	2.75342e-261	0	barx1
16	2.87776e-265	0.339494	1	0.992	9.35963e-261	0	rsl1d1
17	3.20705e-257	0.441101	1	0.923	1.04306e-252	0	dkc1
18	5.37682e-250	0.462223	1	0.893	1.74876e-245	0	si:dkey-16p21.8
19	1.33603e-248	0.292969	1	0.934	4.3453e-244	0	pole3
20	9.88925e-243	0.396109	1	0.963	3.21638e-238	0	rpl7l1
21	6.84459e-241	0.411241	1	0.83	2.22613e-236	0	si:ch211-156j16.1
22	1.00951e-240	0.450911	1	0.818	3.28332e-236	0	twist1b
23	4.73322e-238	0.715801	1	0.955	1.53943e-233	0	ccnd1
24	7.54803e-236	0.371449	1	1	2.45492e-231	0	mrpl57
25	9.21209e-233	0.553997	1	0.999	2.99614e-228	0	mycn
26	5.45108e-230	0.278923	1	0.988	1.77291e-225	0	txnl1
27	1.48927e-225	0.271672	1	0.757	4.8437e-221	0	bmp5
28	2.68439e-223	0.278838	1	0.988	8.73072e-219	0	mrpl54
29	3.32032e-217	0.389878	1	1	1.0799e-212	0	cox6c
30	2.84238e-214	0.319981	1	1	9.24455e-210	0	u2af2b
31	3.21787e-214	0.28662	1	0.823	1.04658e-209	0	crabp2b
32	1.80136e-211	0.31259	1	0.994	5.85873e-207	0	wdr43
33	1.76653e-210	0.312571	1	0.874	5.74547e-206	0	phlda3
34	2.73638e-208	0.430347	1	0.999	8.8998e-204	0	magoh
35	4.31769e-207	0.408535	1	0.899	1.40429e-202	0	cyyr1
36	6.01648e-207	0.356044	1	0.998	1.9568e-202	0	si:dkey-23i12.5
37	8.01806e-207	0.400473	1	0.99	2.60779e-202	0	rpa3
38	1.7021e-205	0.277232	1	0.969	5.53592e-201	0	si:dkey-239h2.3
39	4.98876e-205	0.485395	1	1	1.62254e-200	0	snrpd1
40	8.31441e-205	0.349587	1	1	2.70418e-200	0	cox7a2l
41	1.91747e-203	0.337193	1	1	6.23639e-199	0	srsf5a
42	7.92832e-203	0.268075	1	0.807	2.57861e-198	0	dlx1a
43	3.47267e-200	0.485325	1	1	1.12945e-195	0	snrpf
44	3.47519e-200	0.343722	1	0.994	1.13027e-195	0	etf1b
45	7.59299e-200	0.436222	1	1	2.46955e-195	0	nop10
46	2.64894e-198	0.329032	1	1	8.6154e-194	0	hypk
47	3.10982e-198	0.413009	1	0.971	1.01144e-193	0	ppa1b
48	3.93245e-198	0.476484	1	1	1.27899e-193	0	zgc:56493
49	3.07939e-197	0.488247	1	0.987	1.00154e-192	0	nop58
50	2.09542e-195	0.272254	1	0.954	6.81514e-191	0	parp1
51	1.49292e-194	0.28128	1	0.878	4.85559e-190	0	ndnf
52	3.09975e-191	0.37253	1	1	1.00816e-186	0	rps10
53	1.31955e-190	0.317471	1	0.999	4.29171e-186	0	tomm6
54	2.77769e-190	0.416218	1	1	9.03417e-186	0	serbp1a
55	2.56549e-189	0.394998	1	1	8.34401e-185	0	lsm5
56	4.73588e-189	0.298602	1	1	1.5403e-184	0	psmd13
57	1.67363e-188	0.256038	1	0.905	5.44332e-184	0	aldob
58	6.92652e-188	0.474194	1	0.92	2.25278e-183	0	cxcl18b
59	2.04513e-187	0.499642	1	0.979	6.65159e-183	0	hapln1a
60	3.02585e-186	0.485469	1	0.988	9.84127e-182	0	nop56
61	3.57966e-186	0.310002	1	1	1.16425e-181	0	pno1
62	9.5767e-186	0.456196	1	1	3.11472e-181	0	atp5mc3b
63	3.42523e-185	0.566755	1	0.908	1.11402e-180	0	krt8
64	5.73653e-184	0.298269	1	0.99	1.86575e-179	0	prpf19
65	1.60606e-183	0.301865	1	1	5.22353e-179	0	eif3s10
66	1.91552e-183	0.694711	1	0.829	6.23003e-179	0	hand2
67	2.97458e-183	0.288175	1	0.999	9.67452e-179	0	edf1
68	6.06828e-183	0.302716	1	0.987	1.97365e-178	0	gspt1l
69	8.64477e-183	0.479812	1	1	2.81163e-178	0	cnbpa
70	9.04246e-183	0.265294	1	0.975	2.94097e-178	0	nutf2
71	1.979e-180	0.502829	1	1	6.43649e-176	0	hspe1
72	2.33703e-180	0.516816	1	0.994	7.60096e-176	0	ahcy
73	4.79715e-179	0.314964	1	0.979	1.56022e-174	0	npm3
74	1.5642e-178	0.343777	1	1	5.08741e-174	0	eef1db
75	4.14031e-177	0.31901	1	1	1.34659e-172	0	EIF1B
76	1.0038e-176	0.319886	1	1	3.26476e-172	0	rbx1
77	6.39646e-176	0.369383	1	1	2.08038e-171	0	RPL41
78	1.70857e-175	0.383692	1	1	5.55696e-171	0	cycsb
79	2.79961e-175	0.320062	1	0.992	9.10547e-171	0	gar1
80	3.41554e-175	0.425452	1	1	1.11087e-170	0	cct3
81	1.61229e-174	0.700862	1	0.789	5.24382e-170	0	dlx4a
82	3.53642e-174	0.432802	1	1	1.15019e-169	0	banf1
83	4.89253e-174	0.276726	1	0.894	1.59125e-169	0	sall4
84	7.64757e-173	0.321659	1	0.999	2.48729e-168	0	CU467861.1
85	3.54569e-172	0.380884	1	1	1.1532e-167	0	rpl22l1
86	3.03295e-171	0.334355	1	0.996	9.86436e-167	0	rpa2
87	2.83265e-169	0.370807	1	1	9.21292e-165	0	cct4
88	1.98632e-166	0.396175	1	0.991	6.46032e-162	0	pa2g4a
89	2.94457e-166	0.269695	1	1	9.57693e-162	0	hint1
90	1.99496e-165	0.343203	1	0.975	6.48842e-161	0	c1qbp
91	2.85364e-165	0.299853	1	0.999	9.28119e-161	0	eif4h
92	3.11841e-165	0.357491	1	1	1.01423e-160	0	uqcrh
93	3.75161e-165	0.351037	1	1	1.22017e-160	0	atp5if1a
94	3.94055e-165	0.356297	1	0.999	1.28162e-160	0	eef1da
95	8.39672e-165	0.537599	1	0.989	2.73095e-160	0	stmn1a
96	2.49296e-164	0.265268	1	1	8.10811e-160	0	tomm40l
97	2.90275e-164	0.413075	1	1	9.4409e-160	0	rsl24d1
98	4.36131e-164	0.576611	1	0.993	1.41847e-159	0	npm1a
99	6.5024e-164	0.299262	1	0.986	2.11484e-159	0	ebna1bp2
100	1.17038e-163	0.319258	1	1	3.80655e-159	0	atp5pd
101	2.79632e-163	0.362492	1	1	9.09475e-159	0	COX5B
102	9.89346e-163	0.375702	1	1	3.21775e-158	0	rps11
103	1.41538e-162	0.353915	1	1	4.6034e-158	0	ube2ib
104	1.8179e-162	0.290444	1	1	5.91253e-158	0	rad21a
105	4.41538e-162	0.254523	1	1	1.43606e-157	0	ndufb8
106	4.68469e-162	0.30675	1	1	1.52365e-157	0	SERP1
107	1.6913e-161	0.384668	1	1	5.50077e-157	0	rps7
108	3.965e-161	0.483302	1	1	1.28958e-156	0	hmgb2a
109	5.79759e-161	0.289572	1	0.994	1.88561e-156	0	ppih
110	5.95783e-161	0.424287	1	1	1.93773e-156	0	tma7
111	8.90702e-161	0.333452	1	1	2.89692e-156	0	rpl6
112	3.24185e-160	0.283076	1	0.928	1.05438e-155	0	metrnla
113	5.81178e-160	0.414534	1	1	1.89022e-155	0	atp5mc3a
114	6.58836e-160	0.376408	1	1	2.1428e-155	0	rps8a
115	3.79783e-159	0.344174	1	1	1.23521e-154	0	eif3m
116	1.08041e-158	0.290731	1	1	3.51391e-154	0	lsm3
117	1.18778e-158	0.387313	1	1	3.86313e-154	0	rpl26
118	4.84985e-158	0.330509	1	1	1.57736e-153	0	cct2.1
119	7.09607e-158	0.295753	1	1	2.30793e-153	0	eif3g
120	2.54729e-157	0.503424	1	1	8.28481e-153	0	ncl
121	7.49022e-157	0.296219	1	0.997	2.43612e-152	0	nap1l1
122	3.47768e-156	0.305245	1	0.953	1.13108e-151	0	lig1
123	4.83963e-156	0.342771	1	1	1.57404e-151	0	btf3
124	5.0135e-156	0.461544	1	0.999	1.63059e-151	0	snu13b
125	5.31071e-156	0.451587	1	1	1.72726e-151	0	nme2b.1
126	8.63931e-156	0.480162	1	1	2.80985e-151	0	ran
127	3.00705e-155	0.461302	1	1	9.78013e-151	0	setb
128	3.69164e-155	0.322973	1	0.995	1.20067e-150	0	tuba1b
129	3.91937e-154	0.383343	1	1	1.27474e-149	0	h2afva
130	1.43128e-153	0.335854	1	1	4.6551e-149	0	eif3ba
131	1.74172e-153	0.253445	1	0.869	5.66476e-149	0	cad
132	2.47061e-153	0.27797	1	0.947	8.03542e-149	0	mcm7
133	5.16667e-153	0.257975	1	1	1.68041e-148	0	uqcrb
134	5.75887e-153	0.31407	1	1	1.87301e-148	0	eny2
135	8.46083e-153	0.350878	1	1	2.7518e-148	0	rpl23
136	1.64591e-152	0.312359	1	1	5.35317e-148	0	lsm4
137	1.7106e-152	0.362109	1	1	5.56357e-148	0	ptges3b
138	1.71123e-152	0.29187	1	1	5.5656e-148	0	atp5po
139	2.35646e-152	0.382546	1	0.969	7.66416e-148	0	fbl
140	3.16898e-152	0.302883	1	1	1.03068e-147	0	ndufab1a
141	3.98844e-152	0.278001	1	0.976	1.2972e-147	0	mrpl12
142	2.44405e-151	0.255277	1	0.999	7.94902e-147	0	timm8b
143	3.69607e-151	0.289012	1	1	1.20211e-146	0	psmb2
144	5.92052e-151	0.441755	1	1	1.92559e-146	0	seta
145	2.93986e-150	0.299286	1	0.882	9.56162e-146	0	yap1
146	2.94225e-150	0.372508	1	1	9.56936e-146	0	adh5
147	8.99539e-150	0.259835	1	0.989	2.92566e-145	0	tgif1
148	9.99424e-150	0.25017	1	0.872	3.25053e-145	0	sult6b1
149	1.12832e-149	0.373516	1	1	3.66976e-145	0	rplp2l
150	1.64684e-149	0.277585	1	0.999	5.35618e-145	0	igf2bp3
151	2.20538e-149	0.42217	1	1	7.17279e-145	0	cbx3a
152	5.95953e-149	0.485828	1	1	1.93828e-144	0	hmgb2b
153	6.43025e-149	0.35707	1	1	2.09137e-144	0	cox7b
154	1.11446e-148	0.377999	1	1	3.62468e-144	0	rbbp4
155	9.82783e-148	0.335087	1	1	3.1964e-143	0	rps25
156	2.39745e-147	0.288006	1	1	7.79748e-143	0	polr2l
157	4.79867e-147	0.383147	1	1	1.56072e-142	0	tubb2b
158	2.4134e-146	0.557285	1	0.998	7.84934e-142	0	her6
159	2.72364e-146	0.259151	1	1	8.85838e-142	0	puf60b
160	2.72769e-146	0.488644	1	0.979	8.87155e-142	0	pcna
161	3.67047e-146	0.374516	1	1	1.19378e-141	0	rpl4
162	4.72527e-146	0.404229	1	1	1.53685e-141	0	snrpg
163	4.77629e-146	0.430697	1	1	1.55344e-141	0	ranbp1
164	6.77661e-146	0.3711	1	1	2.20403e-141	0	rpl23a
165	3.55773e-145	0.267588	1	0.984	1.15712e-140	0	g3bp1
166	1.93537e-144	0.422638	1	0.986	6.29459e-140	0	dut
167	2.54514e-144	0.317067	1	1	8.27781e-140	0	eif3k
168	4.20085e-144	0.336593	1	1	1.36628e-139	0	rps20
169	1.02472e-143	0.337265	1	1	3.3328e-139	0	psma8
170	1.05027e-143	0.333693	1	1	3.4159e-139	0	rpl36
171	2.13878e-143	0.32561	1	1	6.95617e-139	0	anp32a
172	2.52263e-143	0.362964	1	1	8.2046e-139	0	rpl30
173	6.79118e-143	0.339897	1	1	2.20876e-138	0	rpl36a
174	2.02361e-142	0.336887	1	1	6.5816e-138	0	rps4x
175	3.15101e-142	0.379834	1	1	1.02484e-137	0	rpl10a
176	6.00579e-142	0.297586	1	0.928	1.95332e-137	0	fen1
177	1.01616e-141	0.376904	1	1	3.30496e-137	0	snrpe
178	1.09715e-141	0.322807	1	1	3.56836e-137	0	rps29
179	3.5671e-141	0.341094	1	1	1.16016e-136	0	idh2
180	4.05106e-141	0.395593	1	0.994	1.31757e-136	0	pclaf
181	4.99643e-141	0.334977	1	1	1.62504e-136	0	ak2
182	1.33158e-140	0.368275	1	1	4.33084e-136	0	h3f3b.1
183	3.68831e-140	0.34569	1	1	1.19959e-135	0	sub1a
184	5.90078e-140	0.299985	1	1	1.91917e-135	0	abcf1
185	6.45697e-140	0.367647	1	1	2.10006e-135	0	atp5f1b
186	1.13037e-139	0.322735	1	0.949	3.67642e-135	0	chaf1a
187	1.32344e-139	0.276375	1	1	4.30434e-135	0	mif
188	2.32768e-139	0.293509	1	1	7.57055e-135	0	atp5f1e
189	1.0415e-138	0.295955	1	1	3.38738e-134	0	cox5ab
190	1.32373e-138	0.376468	1	1	4.30531e-134	0	snrpb
191	1.4603e-138	0.281682	1	1	4.74947e-134	0	cbx1a
192	1.96569e-138	0.328315	1	1	6.39319e-134	0	ddx39aa
193	3.26018e-138	0.431519	1	1	1.06034e-133	0	sumo3b
194	6.46221e-138	0.280266	1	1	2.10177e-133	0	cct6a
195	1.01879e-136	0.358702	1	1	3.3135e-132	0	rpl5b
196	1.15633e-136	0.316128	1	0.968	3.76085e-132	0	nr2f6b
197	2.81694e-136	0.263036	1	0.995	9.16182e-132	0	hspd1
198	6.03715e-136	0.31619	1	1	1.96352e-131	0	RPS17
199	6.49734e-136	0.333169	1	0.93	2.1132e-131	0	mki67
200	7.15574e-136	0.288953	1	1	2.32733e-131	0	cox6b2
201	8.85606e-136	0.35555	1	1	2.88035e-131	0	alyref
202	3.72836e-135	0.353897	1	1	1.21261e-130	0	rplp1
203	1.29998e-134	0.402365	1	1	4.22806e-130	0	h2afvb
204	6.79976e-134	0.257266	1	0.997	2.21155e-129	0	odc1
205	1.60394e-133	0.293486	1	1	5.21667e-129	0	pfdn4
206	5.56344e-133	0.319508	1	1	1.80945e-128	0	atp5fa1
207	2.19427e-132	0.46009	1	1	7.13665e-128	0	hmga1a
208	3.96817e-132	0.253808	0.998	0.861	1.29061e-127	0	igf2b
209	7.37192e-132	0.300918	1	1	2.39764e-127	0	atp5pb
210	1.66794e-131	0.339919	1	1	5.42481e-127	0	atp5l
211	1.76948e-131	0.290592	1	1	5.75504e-127	0	dpy30
212	4.47467e-131	0.335361	1	1	1.45534e-126	0	rpl29
213	9.07155e-131	0.31116	1	1	2.95043e-126	0	rpl24
214	1.2264e-130	0.355944	1	0.985	3.98874e-126	0	pa2g4b
215	4.62549e-130	0.388649	1	1	1.50439e-125	0	prmt1
216	4.66846e-130	0.34294	1	1	1.51837e-125	0	rps23
217	5.65985e-130	0.33251	1	1	1.84081e-125	0	eif3ea
218	5.72569e-130	0.277414	1	1	1.86222e-125	0	ube2e3
219	1.01379e-129	0.34787	1	1	3.29725e-125	0	rps9
220	1.04739e-129	0.254562	1	1	3.40654e-125	0	psmb1
221	3.121e-129	0.327933	1	1	1.01507e-124	0	rpl37.1
222	4.994e-129	0.304998	1	0.975	1.62425e-124	0	jpt2
223	5.03308e-129	0.336233	1	1	1.63696e-124	0	cnbpb
224	8.14115e-129	0.272691	1	1	2.64783e-124	0	paip2b
225	8.26259e-129	0.339212	1	1	2.68732e-124	0	srsf2a
226	1.60732e-128	0.282762	1	1	5.22765e-124	0	zgc:193541
227	2.88496e-128	0.372476	1	1	9.38304e-124	0	arl4cb
228	4.32247e-128	0.457876	1	1	1.40584e-123	0	si:ch73-281n10.2
229	8.87962e-128	0.332851	1	1	2.88801e-123	0	rps3
230	1.1168e-127	0.275701	1	1	3.63229e-123	0	nudc
231	3.71818e-127	0.321523	1	1	1.2093e-122	0	rpl9
232	3.93364e-127	0.374376	1	1	1.27938e-122	0	snrpd2
233	5.32974e-127	0.311598	1	1	1.73345e-122	0	rps15
234	6.63636e-127	0.31302	1	1	2.15841e-122	0	rpl8
235	1.04512e-126	0.320687	1	1	3.39915e-122	0	naca
236	1.90242e-126	0.338642	1	1	6.18742e-122	0	rpl32
237	2.64566e-126	0.311039	1	1	8.60474e-122	0	rpl35
238	4.12914e-126	0.311736	1	1	1.34296e-121	0	rpl34
239	9.63426e-126	0.317073	1	1	3.13345e-121	0	rpl27
240	1.88611e-125	0.31444	1	1	6.13439e-121	0	rpl7a
241	2.32897e-125	0.488019	1	0.996	7.57473e-121	0	pmp22a
242	3.12639e-125	0.366019	1	1	1.01683e-120	0	rps3a
243	6.62317e-125	0.295293	1	1	2.15412e-120	0	rcc2
244	1.00287e-124	0.318633	1	1	3.26173e-120	0	rpl11
245	1.54048e-124	0.279396	1	0.932	5.01024e-120	0	rrm1
246	2.49684e-124	0.357847	1	1	8.12073e-120	0	rpl3
247	1.30083e-123	0.43006	1	0.962	4.23082e-119	0	tuba8l
248	5.67805e-123	0.337654	1	1	1.84673e-118	0	rps12
249	7.18603e-123	0.306029	1	1	2.33718e-118	0	rack1
250	7.50593e-123	0.25466	1	1	2.44123e-118	0	psma2
251	1.00159e-122	0.280902	1	1	3.25756e-118	0	eif3s6ip
252	1.02161e-122	0.292944	1	1	3.32268e-118	0	sap18
253	1.25258e-122	0.308377	1	1	4.07388e-118	0	rpl14
254	2.14543e-122	0.330882	1	1	6.97778e-118	0	rps14
255	5.10884e-122	0.322355	1	1	1.6616e-117	0	hspa8
256	5.29025e-122	0.257128	1	1	1.7206e-117	0	atp5pf
257	7.62129e-122	0.28873	1	1	2.47875e-117	0	snrpc
258	1.8219e-121	0.270085	1	0.978	5.92555e-117	0	si:dkey-102m7.3
259	3.99553e-121	0.328765	1	0.999	1.29951e-116	0	ppm1g
260	3.2989e-120	0.28289	1	1	1.07293e-115	0	psma3
261	1.41961e-119	0.253489	1	1	4.61713e-115	0	tomm5
262	2.31332e-119	0.305994	1	1	7.52384e-115	0	rps21
263	8.47592e-119	0.259503	1	1	2.75671e-114	0	cox6a1
264	1.07236e-118	0.291363	1	1	3.48775e-114	0	srsf7a
265	1.28779e-118	0.29768	1	1	4.18841e-114	0	mibp2
266	1.52061e-118	0.332912	1	1	4.94563e-114	0	rps27a
267	1.70304e-118	0.32031	1	1	5.53898e-114	0	rps13
268	2.12252e-118	0.300838	1	0.966	6.9033e-114	0	nhp2
269	4.40888e-118	0.274705	1	1	1.43394e-113	0	top1l
270	4.55598e-118	0.325043	1	1	1.48179e-113	0	eef1g
271	1.98574e-117	0.404942	1	1	6.45843e-113	0	si:ch211-222l21.1
272	2.10167e-117	0.297604	1	1	6.83546e-113	0	atp5md
273	2.72306e-117	0.294107	1	1	8.85649e-113	0	rpl31
274	9.31489e-117	0.468755	1	0.992	3.02957e-112	0	sdc4
275	1.55275e-116	0.289848	1	1	5.05017e-112	0	cct7
276	2.40884e-116	0.351819	1	1	7.8345e-112	0	eef1b2
277	4.49822e-116	0.337057	1	1	1.463e-111	0	rps15a
278	7.92445e-116	0.320852	1	1	2.57735e-111	0	rps2
279	2.93537e-115	0.438847	1	0.977	9.54701e-111	0	mdka
280	3.86286e-115	0.307571	1	1	1.25636e-110	0	cox7c
281	4.21169e-115	0.329534	1	1	1.36981e-110	0	rpl13a
282	9.31382e-115	0.261768	1	0.982	3.02923e-110	0	gstp1
283	1.46445e-114	0.256703	1	0.984	4.76298e-110	0	ssrp1a
284	2.64592e-114	0.323968	1	1	8.60558e-110	0	pfn2l
285	3.14846e-114	0.32483	1	1	1.02401e-109	0	rpl17
286	4.61834e-114	0.251177	1	1	1.50207e-109	0	ube2v2
287	1.02138e-113	0.31976	1	1	3.32193e-109	0	rpl15
288	1.6823e-113	0.33258	1	1	5.47151e-109	0	rpl18
289	2.45952e-113	0.408464	1	1	7.99936e-109	0	hmgn2
290	2.59886e-113	0.318103	1	1	8.45252e-109	0	rpl12
291	5.81535e-113	0.278306	1	1	1.89138e-108	0	rpsa
292	1.2124e-112	0.288221	1	1	3.94321e-108	0	eif2s2
293	2.49942e-112	0.353284	1	1	8.12911e-108	0	hnrnpabb
294	5.28324e-112	0.338431	1	1	1.71832e-107	0	cct5
295	6.21001e-112	0.254167	1	1	2.01974e-107	0	csnk2b
296	8.35355e-112	0.306094	1	1	2.71691e-107	0	rbm8a
297	8.59719e-112	0.305316	1	1	2.79615e-107	0	rps5
298	1.0758e-111	0.262783	1	1	3.49893e-107	0	eif4ebp1
299	5.75686e-111	0.265704	1	1	1.87236e-106	0	si:dkey-67c22.2
300	1.12237e-110	0.311034	1	1	3.65038e-106	0	rpl13
301	1.61807e-110	0.306812	1	1	5.2626e-106	0	eif5a
302	1.65722e-110	0.307409	1	1	5.38994e-106	0	rps28
303	2.31481e-110	0.264691	1	1	7.52868e-106	0	tubb4b
304	3.05713e-110	0.303486	1	1	9.943e-106	0	rpl35a
305	3.46063e-110	0.31531	1	1	1.12554e-105	0	rplp0
306	3.8352e-110	0.334316	1	1	1.24736e-105	0	hnrnpa0b
307	5.54811e-110	0.285033	1	1	1.80447e-105	0	lsm8
308	2.85722e-109	0.284579	1	1	9.29282e-105	0	lsm7
309	3.71737e-109	0.28527	1	1	1.20904e-104	0	cct8
310	4.22847e-109	0.262274	1	0.993	1.37527e-104	0	tomm20a
311	2.07766e-108	0.312235	1	1	6.75739e-104	0	rpl38
312	7.41025e-108	0.371209	1	1	2.41011e-103	0	ppiaa
313	7.71663e-108	0.298662	1	1	2.50976e-103	0	rpl21
314	1.11879e-107	0.279836	1	1	3.63877e-103	0	eef2b
315	1.79192e-107	0.302348	1	1	5.82806e-103	0	rps24
316	7.90341e-107	0.307882	1	1	2.5705e-102	0	syncrip
317	9.74514e-107	0.360288	1	1	3.16951e-102	0	cirbpa
318	1.13918e-106	0.256202	1	1	3.70508e-102	0	cox5aa
319	1.89463e-106	0.288907	1	1	6.1621e-102	0	pomp
320	2.93984e-106	0.285294	1	1	9.56155e-102	0	rpl39
321	3.90256e-106	0.252408	1	1	1.26927e-101	0	pfdn1
322	4.11315e-106	0.276061	1	0.976	1.33776e-101	0	BX927308.1
323	5.49244e-106	0.301039	1	1	1.78636e-101	0	rpl18a
324	1.37189e-105	0.272205	1	1	4.46193e-101	0	rps16
325	1.42289e-105	0.314837	1	1	4.62781e-101	0	eif3f
326	2.70251e-105	0.289519	1	1	8.78965e-101	0	pdap1a
327	4.24316e-105	0.287777	1	1	1.38004e-100	0	rps19
328	8.93857e-104	0.289495	1	1	2.90718e-99	0	snrpd3l
329	9.93841e-104	0.260418	1	1	3.23237e-99	0	srsf1a
330	3.49248e-103	0.264378	1	1	1.13589e-98	0	eif3ha
331	3.70105e-103	0.324531	1	1	1.20373e-98	0	nucks1a
332	5.36792e-103	0.290692	1	1	1.74586e-98	0	srsf3b
333	8.61914e-103	0.285856	1	1	2.80329e-98	0	rps18
334	2.14694e-102	0.278133	1	1	6.98271e-98	0	cbx5
335	3.18575e-102	0.300742	1	1	1.03613e-97	0	rps27.1
336	2.35222e-101	0.304514	1	1	7.65036e-97	0	rpl19
337	4.05815e-101	0.336595	1	1	1.31987e-96	0	hnrnpa0l.1
338	1.29579e-100	0.258888	0.998	0.659	4.21441e-96	0	dcn
339	2.64624e-100	0.277335	1	1	8.60662e-96	0	cox4i1
340	6.04682e-100	0.284992	1	1	1.96667e-95	0	uba52
341	7.86793e-100	0.375252	1	0.989	2.55896e-95	0	rrm2
342	1.55394e-99	0.347157	1	1	5.05403e-95	0	eif5a2
343	2.18523e-99	0.263991	1	1	7.10724e-95	0	ssr2
344	3.80659e-99	0.274859	1	1	1.23806e-94	0	faua
345	9.71808e-99	0.28842	1	1	3.16071e-94	0	rpl22
346	5.99002e-98	0.282088	1	1	1.94819e-93	0	zgc:171772
347	4.36138e-97	0.364476	1	0.907	1.4185e-92	0	BX088707.3
348	1.03363e-96	0.292344	1	1	3.36179e-92	0	rps6
349	3.35401e-96	0.257303	1	1	1.09086e-91	0	psmb7
350	9.5986e-96	0.290069	1	1	3.12185e-91	0	ilf2
351	4.7866e-95	0.253918	1	1	1.5568e-90	0	dad1
352	1.11245e-94	0.298361	1	1	3.61814e-90	0	rpl7
353	4.05109e-94	0.274884	1	1	1.31758e-89	0	ier5
354	4.78236e-94	0.388553	1	0.954	1.55542e-89	0	twist1a
355	8.06766e-94	0.296087	1	1	2.62393e-89	0	rpl10
356	1.15058e-93	0.333294	1	1	3.74215e-89	0	hnrnpa1b
357	1.67703e-93	0.274929	1	1	5.45437e-89	0	rps26
358	6.98094e-93	0.254721	1	0.967	2.27048e-88	0	nutf2l
359	2.29029e-92	0.274883	1	1	7.44894e-88	0	eef1a1l1
360	3.78456e-92	0.264654	1	1	1.23089e-87	0	rps26l
361	7.84807e-92	0.290801	1	1	2.5525e-87	0	sinhcafl.1
362	9.25669e-92	0.313296	1	1	3.01065e-87	0	fkbp1aa
363	1.51217e-90	0.258063	1	1	4.91818e-86	0	tcp1
364	2.64742e-90	0.297665	1	1	8.61046e-86	0	hmgn7
365	7.19641e-90	0.359174	1	1	2.34056e-85	0	klf6a
366	2.30116e-89	0.250092	1	0.997	7.4843e-85	0	lin28a
367	6.89073e-89	0.290525	1	1	2.24114e-84	0	ppiab
368	2.3408e-88	0.321579	1	1	7.61322e-84	0	khdrbs1a
369	7.93207e-88	0.333595	1	0.954	2.57983e-83	0	angptl4
370	3.63912e-87	0.258321	1	1	1.18359e-82	0	rpl5a
371	2.16257e-86	0.251026	1	1	7.03354e-82	0	eif3i
372	1.99842e-85	0.261705	1	1	6.49968e-81	0	atf4b
373	9.64272e-85	0.284333	1	1	3.1362e-80	0	NC-002333.4
374	4.1805e-84	0.299493	1	0.936	1.35967e-79	0	mfap2
375	3.91456e-82	0.263779	1	1	1.27317e-77	0	igf2bp1
376	1.31363e-81	0.376239	1	0.919	4.27244e-77	0	krt18
377	1.84272e-80	0.277793	1	1	5.99328e-76	0	si:ch211-288g17.3
378	7.45068e-80	0.320301	1	1	2.42326e-75	0	foxp4
379	4.54405e-78	0.299432	1	1	1.47791e-73	0	id2a
380	2.58127e-77	0.256124	1	1	8.39531e-73	0	ybx1
381	3.22544e-77	0.255493	1	1	1.04904e-72	0	MYL6 (1 of many)
382	2.73286e-76	0.328981	1	0.997	8.88836e-72	0	jdp2b
383	8.63901e-75	0.318533	1	0.99	2.80975e-70	0	id3
384	2.03091e-73	0.265395	1	1	6.60532e-69	0	cfl1
385	4.26244e-73	0.274111	1	0.916	1.38632e-68	0	hey1
386	3.31189e-72	0.275656	1	1	1.07716e-67	0	DsRedExpress
387	6.4499e-71	0.314299	1	1	2.09777e-66	0	id1
388	2.3797e-70	0.253206	1	1	7.73975e-66	0	sec61g
389	5.7159e-69	0.252011	1	0.94	1.85904e-64	0	rgmd
390	3.09596e-68	0.262437	1	0.913	1.00693e-63	0	snai1a
391	5.04295e-68	0.26103	1	1	1.64017e-63	0	cirbpb
392	0	0.440001	1	0.8	0	1	twist3
393	1.48219693752374e-323	0.756308	1	0.907	4.82069731960221e-319	1	BX088707.3
394	6.52654e-306	0.492418	1	0.87	2.12269e-301	1	tfap2a
395	4.02241e-299	0.708932	1	1	1.30825e-294	1	foxp4
396	4.42183e-298	0.598161	1	1	1.43816e-293	1	hmgn2
397	9.21522e-297	0.411924	1	0.872	2.99716e-292	1	zfp36l1b
398	2.00351e-283	0.3994	1	0.868	6.51622e-279	1	ednraa
399	2.36622e-270	0.375526	1	0.811	7.69591e-266	1	jag1b
400	1.76624e-259	0.664225	1	1	5.74453e-255	1	id2a
401	1.32179e-258	0.918156	1	0.909	4.29899e-254	1	grem2b
402	7.50308e-256	0.268062	1	0.695	2.4403e-251	1	rasl11a
403	1.87862e-251	0.40463	1	0.817	6.11002e-247	1	cxcl12b
404	1.0481e-249	0.862813	1	0.92	3.40885e-245	1	krt18
405	3.93923e-245	0.636599	1	0.954	1.28119e-240	1	tpm4a
406	1.88931e-244	0.544319	1	0.759	6.14479e-240	1	emx2
407	5.60631e-244	0.400959	1	0.818	1.8234e-239	1	snai2
408	9.58695e-242	0.563689	1	0.955	3.11806e-237	1	angptl4
409	6.76216e-241	0.291117	1	0.916	2.19932e-236	1	jmjd1cb
410	4.45047e-237	0.431652	1	0.922	1.44747e-232	1	boc
411	2.93781e-224	0.279325	1	0.883	9.55494e-220	1	emd
412	8.26962e-224	0.310255	1	0.803	2.68961e-219	1	cd248a
413	6.4855e-223	0.73991	1	0.99	2.10935e-218	1	id3
414	1.00677e-221	0.327967	1	0.809	3.27441e-217	1	lrrc17
415	6.02452e-214	0.516083	1	0.941	1.95941e-209	1	rgmd
416	1.06867e-212	0.308146	1	0.829	3.47574e-208	1	ramp2
417	1.65525e-212	0.486825	1	0.986	5.38354e-208	1	ier2a
418	6.04321e-212	0.260633	1	0.917	1.96549e-207	1	net1
419	4.17586e-209	0.550902	1	0.936	1.35816e-204	1	mfap2
420	1.80777e-208	0.259529	1	0.786	5.87959e-204	1	serpine1
421	2.61788e-201	0.406941	1	1	8.51439e-197	1	eif5a
422	9.96897e-197	0.610703	1	0.992	3.24231e-192	1	sdc4
423	1.09765e-196	0.788905	1	0.9	3.56999e-192	1	nr2f1b
424	5.98942e-195	0.278067	1	0.999	1.948e-190	1	nme3
425	3.05825e-194	0.265532	1	0.883	9.94666e-190	1	crtap
426	1.77718e-189	0.418037	1	0.895	5.78011e-185	1	pcbd1
427	3.8908e-189	0.53909	1	0.917	1.26544e-184	1	hey1
428	9.16821e-189	0.678089	1	0.996	2.98187e-184	1	pmp22a
429	4.4384e-188	0.268664	1	0.81	1.44354e-183	1	nid2a
430	3.9783e-187	0.419899	1	0.976	1.2939e-182	1	tcf12
431	1.19812e-185	0.326407	1	0.998	3.89676e-181	1	tspan7
432	4.03457e-184	0.378859	1	1	1.3122e-179	1	cbx5
433	6.21441e-184	0.455329	1	1	2.02118e-179	1	h2afvb
434	1.27412e-182	0.302995	1	0.968	4.14396e-178	1	fam107b
435	5.06243e-180	0.892274	1	1	1.6465e-175	1	id1
436	5.3801e-179	0.370714	1	1	1.74982e-174	1	tpt1
437	6.03781e-179	0.488311	1	1	1.96374e-174	1	klf6a
438	6.10491e-178	0.47737	1	0.788	1.98556e-173	1	pou3f3b
439	1.96482e-176	0.39644	1	0.952	6.39039e-172	1	notch3
440	5.21287e-176	0.25599	1	1	1.69543e-171	1	ppp1caa
441	3.53143e-175	0.410935	1	0.935	1.14856e-170	1	cdh11
442	5.11472e-173	0.455831	1	1	1.66351e-168	1	myl12.1
443	5.88589e-170	0.263983	1	0.84	1.91433e-165	1	cyr61
444	7.30713e-168	0.4994	1	1	2.37657e-163	1	hmga1a
445	1.74782e-166	0.370653	1	1	5.6846e-162	1	serf2
446	4.3344e-166	0.404199	1	0.961	1.40972e-161	1	mab21l2
447	9.05088e-166	0.352792	1	1	2.94371e-161	1	rps17
448	1.24576e-165	0.39284	1	1	4.0517e-161	1	rbm4.3
449	1.75239e-164	0.338036	1	0.968	5.69946e-160	1	cnn3a
450	2.75461e-164	0.487473	1	0.899	8.95908e-160	1	sparc
451	3.21793e-164	0.368789	1	1	1.0466e-159	1	fxyd6l
452	1.00713e-162	0.357132	1	1	3.27558e-158	1	ube2ib
453	1.80138e-161	0.560666	1	0.954	5.85882e-157	1	twist1a
454	1.07907e-160	0.395261	1	0.736	3.50956e-156	1	col1a1a
455	6.49816e-160	0.365813	1	1	2.11346e-155	1	srsf11
456	1.45706e-159	0.385515	1	0.969	4.73895e-155	1	tnc
457	2.65118e-158	0.524476	1	1	8.6227e-154	1	si:ch73-281n10.2
458	9.26871e-157	0.385798	1	1	3.01455e-152	1	sumo3a
459	1.22754e-156	0.338766	1	1	3.99245e-152	1	faua
460	3.11163e-156	0.299305	1	1	1.01202e-151	1	ostc
461	3.6558e-156	0.370563	1	1	1.18901e-151	1	rps12
462	6.13787e-156	0.304281	1	0.999	1.99628e-151	1	rnd3a
463	2.53014e-155	0.303268	1	0.984	8.22902e-151	1	ssrp1a
464	6.00968e-155	0.330947	1	1	1.95459e-150	1	h3f3b.1.1
465	7.80929e-155	0.35752	1	1	2.53989e-150	1	ctnnb1
466	1.7049e-154	0.34429	1	1	5.54502e-150	1	rps18
467	2.22788e-154	0.353472	1	1	7.24595e-150	1	rps13
468	9.68141e-154	0.274467	1	0.801	3.14878e-149	1	fli1a
469	1.13636e-152	0.323286	1	0.944	3.69591e-148	1	nrarpa
470	1.18925e-151	0.343537	1	1	3.86793e-147	1	rps4x
471	1.89002e-151	0.31132	1	1	6.14711e-147	1	glulb
472	2.07613e-151	0.446099	1	0.913	6.75242e-147	1	snai1a
473	3.59602e-151	0.377327	1	1	1.16957e-146	1	rpl26
474	4.89584e-151	0.449905	1	0.979	1.59232e-146	1	hapln1a
475	5.35367e-151	0.407442	1	0.906	1.74123e-146	1	cnn2
476	1.03059e-150	0.252482	1	0.994	3.35188e-146	1	tia1l
477	4.22776e-150	0.300854	1	0.923	1.37504e-145	1	ptbp1b
478	6.7307e-149	0.407721	1	0.992	2.18909e-144	1	msna
479	1.11608e-148	0.341367	1	1	3.62994e-144	1	rps26
480	4.52417e-148	0.325657	1	1	1.47144e-143	1	dad1
481	7.69e-148	0.336881	1	1	2.5011e-143	1	eef1a1l1
482	3.44772e-147	0.407014	1	1	1.12133e-142	1	eif4a1a
483	3.6634e-147	0.343092	1	1	1.19148e-142	1	rpl18a
484	2.05999e-146	0.267193	1	1	6.69992e-142	1	u2af2b
485	3.82888e-146	0.346079	1	1	1.24531e-141	1	rpl21
486	3.12047e-142	0.265888	1	0.847	1.0149e-137	1	fibina
487	1.46927e-141	0.269626	1	1	4.77867e-137	1	ewsr1b
488	2.62429e-141	0.370496	1	1	8.53523e-137	1	rbbp4
489	4.33876e-141	0.367584	1	1	1.41114e-136	1	h2afva
490	1.09545e-140	0.363994	1	1	3.56283e-136	1	rplp2l
491	2.20394e-140	0.340788	1	1	7.16809e-136	1	rps24
492	2.37814e-140	0.35913	1	1	7.73465e-136	1	rpl7
493	5.00539e-140	0.317563	1	0.781	1.62795e-135	1	si:ch73-86n18.1
494	8.29646e-140	0.332962	1	1	2.69834e-135	1	rpl36a
495	1.56216e-139	0.383244	1	1	5.08078e-135	1	hnrnpa0l.1
496	2.70884e-139	0.253469	1	1	8.81023e-135	1	ube2l3b
497	2.01466e-138	0.351839	1	1	6.55247e-134	1	rplp0
498	2.24539e-138	0.344965	1	1	7.3029e-134	1	rps2
499	2.25747e-138	0.256844	1	0.98	7.34221e-134	1	dap1b
500	5.159e-138	0.458004	1	1	1.67791e-133	1	hmgb2b
501	7.30225e-138	0.357411	1	1	2.37498e-133	1	rpl13a
502	9.59114e-138	0.332751	1	1	3.11942e-133	1	zgc:171772
503	2.6341e-137	0.383431	1	1	8.56716e-133	1	si:ch211-288g17.3
504	1.84174e-136	0.344147	1	1	5.99007e-132	1	rps27.1
505	2.25706e-136	0.36155	1	1	7.34086e-132	1	rpl10
506	1.19486e-135	0.337134	1	1	3.88616e-131	1	pnrc2
507	1.39048e-135	0.261531	1	1	4.5224e-131	1	rplp2
508	2.71549e-135	0.347516	1	1	8.83185e-131	1	rpl15
509	2.54132e-134	0.323447	1	1	8.26539e-130	1	rpl7a
510	2.9132e-134	0.320191	1	1	9.47488e-130	1	rps25
511	1.51231e-133	0.300041	1	1	4.91863e-129	1	eif2s3
512	4.38153e-133	0.258763	1	1	1.42505e-128	1	psmb1
513	8.09072e-133	0.341398	1	1	2.63143e-128	1	rps6
514	1.07253e-132	0.322587	1	0.997	3.4883e-128	1	lin28a
515	1.23838e-132	0.400009	1	1	4.02772e-128	1	si:ch73-1a9.3
516	1.24838e-132	0.373145	1	1	4.06024e-128	1	rps3a
517	1.99215e-132	0.358648	1	1	6.47927e-128	1	hmgn7
518	2.92584e-132	0.361138	1	1	9.516e-128	1	slc25a5
519	1.03707e-131	0.327334	1	1	3.37297e-127	1	hspa8
520	1.81482e-131	0.34641	1	1	5.90251e-127	1	rps9
521	2.85493e-131	0.391814	1	1	9.28538e-127	1	khdrbs1a
522	9.90653e-131	0.351514	1	1	3.222e-126	1	rpl18
523	2.16366e-130	0.314945	1	0.975	7.0371e-126	1	jpt2
524	9.80313e-130	0.317572	1	1	3.18837e-125	1	rps21
525	1.81211e-129	0.309612	1	1	5.8937e-125	1	rpl24
526	3.15563e-129	0.324366	1	0.778	1.02634e-124	1	foxd1
527	3.19325e-129	0.261629	1	0.847	1.03857e-124	1	cd82a
528	3.25945e-129	0.424184	1	1	1.0601e-124	1	ran
529	2.51297e-128	0.345533	1	1	8.17318e-124	1	rps27a
530	9.85994e-128	0.347673	1	1	3.20685e-123	1	rpl17
531	1.35328e-127	0.358456	1	1	4.4014e-123	1	rpl3
532	3.86079e-127	0.400836	1	1	1.25568e-122	1	junbb
533	6.15958e-127	0.338397	1	1	2.00334e-122	1	rps8a
534	6.90202e-127	0.338835	1	1	2.24481e-122	1	rpl12
535	7.96216e-127	0.29174	1	1	2.58961e-122	1	rpsa
536	1.28141e-126	0.362194	1	1	4.16767e-122	1	nucks1a
537	1.95313e-126	0.297346	1	1	6.35235e-122	1	rpl28
538	2.93053e-126	0.397346	1	1	9.53124e-122	1	seta
539	3.67303e-126	0.312789	1	1	1.19462e-121	1	si:ch211-51e12.7
540	6.41212e-126	0.310784	1	1	2.08548e-121	1	rpl39
541	2.65636e-125	0.300978	1	0.881	8.63956e-121	1	flna
542	3.20987e-125	0.345378	1	1	1.04398e-120	1	rps15a
543	3.50204e-125	0.275181	1	1	1.139e-120	1	si:ch1073-325m22.2
544	4.94217e-125	0.337108	1	1	1.60739e-120	1	rpl38
545	6.08744e-125	0.299451	1	1	1.97988e-120	1	eif3m
546	9.06382e-125	0.407224	1	1	2.94792e-120	1	sumo3b
547	1.31359e-124	0.322737	1	1	4.27232e-120	1	rps5
548	5.98151e-124	0.403658	1	1	1.94543e-119	1	actb2
549	7.77988e-124	0.318258	1	1	2.53033e-119	1	rpl11
550	1.1677e-123	0.299484	1	1	3.79784e-119	1	nsa2
551	1.36222e-123	0.284161	0.994	0.642	4.43049e-119	1	pou3f3a
552	2.76292e-123	0.385067	1	1	8.98613e-119	1	ppiaa
553	4.63615e-123	0.458437	1	0.926	1.50786e-118	1	postnb
554	1.31728e-122	0.327813	1	1	4.28431e-118	1	rps14
555	1.56442e-122	0.314428	1	1	5.08812e-118	1	si:dkey-42i9.4
556	1.71685e-122	0.396246	1	1	5.58389e-118	1	actb1
557	2.31863e-122	0.27795	1	1	7.54111e-118	1	khsrp
558	2.75803e-122	0.318526	1	1	8.97021e-118	1	rpl37.1
559	2.95274e-122	0.32877	1	1	9.60349e-118	1	rps11
560	7.02988e-122	0.278138	1	0.984	2.2864e-117	1	nasp
561	1.21724e-121	0.349483	1	1	3.95896e-117	1	cirbpb
562	1.63516e-121	0.327726	1	1	5.31818e-117	1	rpl32
563	1.65323e-121	0.374421	1	1	5.37697e-117	1	cirbpa
564	1.83038e-121	0.327645	1	0.999	5.95314e-117	1	ppm1g
565	6.78532e-121	0.446416	1	0.989	2.20686e-116	1	stmn1a
566	8.08213e-121	0.302115	1	1	2.62863e-116	1	rps29
567	9.43773e-121	0.354365	1	0.805	3.06953e-116	1	col1a2
568	3.90992e-120	0.478356	1	0.998	1.27166e-115	1	her6
569	5.1034e-120	0.3096	1	1	1.65983e-115	1	rps20
570	5.66548e-120	0.326796	1	1	1.84264e-115	1	rpl19
571	2.51177e-119	0.331231	1	1	8.16927e-115	1	rplp1
572	4.70348e-119	0.342675	1	1	1.52976e-114	1	h3f3b.1
573	9.04019e-119	0.302291	1	1	2.94023e-114	1	rps19
574	6.71725e-118	0.304927	1	1	2.18472e-113	1	naca
575	7.47893e-118	0.28334	1	1	2.43245e-113	1	eef1db
576	1.99305e-117	0.428896	1	0.977	6.48219e-113	1	dlx2a
577	2.88149e-117	0.52849	1	0.92	9.37174e-113	1	her2
578	3.13408e-117	0.317042	1	1	1.01933e-112	1	rpl13
579	3.70154e-117	0.253501	1	1	1.20389e-112	1	rps27.2
580	1.21334e-116	0.303143	1	0.995	3.94626e-112	1	2021-09-02
581	1.52077e-116	0.432682	1	0.933	4.94615e-112	1	serpinh1b
582	6.71076e-116	0.307115	1	0.804	2.18261e-111	1	col5a1
583	6.94839e-116	0.342669	1	1	2.2599e-111	1	rpl10a
584	1.33068e-115	0.334123	1	1	4.3279e-111	1	btg2
585	7.13476e-115	0.314758	1	1	2.32051e-110	1	rpl22
586	8.43867e-115	0.307301	1	1	2.74459e-110	1	rpl35a
587	1.24224e-114	0.27741	1	1	4.04026e-110	1	acin1a
588	1.88401e-114	0.297389	1	1	6.12757e-110	1	rpl8
589	2.41191e-114	0.301465	1	1	7.84448e-110	1	hdac1
590	3.05563e-114	0.313131	1	1	9.93812e-110	1	rpl29
591	5.44477e-114	0.296116	1	0.949	1.77086e-109	1	chaf1a
592	6.8118e-113	0.34316	1	1	2.21547e-108	1	eef1b2
593	3.7507e-112	0.382766	1	1	1.21988e-107	1	setb
594	1.13718e-111	0.35512	1	1	3.69857e-107	1	cbx3a
595	1.14844e-111	0.314214	1	1	3.73518e-107	1	eef1g
596	2.2621e-111	0.281029	1	0.659	7.35725e-107	1	dcn
597	2.39054e-111	0.331546	1	1	7.77499e-107	1	cd81a
598	2.83295e-111	0.281435	1	1	9.2139e-107	1	rps16
599	3.25612e-111	0.28942	1	1	1.05902e-106	1	RPS17
600	1.66385e-110	0.286327	1	1	5.41152e-106	1	rcc2
601	1.94591e-110	0.359525	1	1	6.32886e-106	1	DsRedExpress
602	3.84737e-110	0.269979	1	0.996	1.25132e-105	1	rpa2
603	5.59119e-110	0.342786	1	0.747	1.81848e-105	1	fmoda
604	6.9616e-110	0.392741	1	0.962	2.26419e-105	1	tuba8l
605	1.45205e-109	0.283238	1	1	4.72263e-105	1	eif3i
606	7.6877e-109	0.322453	1	1	2.50035e-104	1	MYL6 (1 of many)
607	8.91192e-109	0.299549	1	1	2.89851e-104	1	rpl23
608	1.13066e-108	0.263472	1	1	3.67734e-104	1	tra2a
609	2.95953e-108	0.302254	1	1	9.62557e-104	1	ssr4
610	3.5903e-108	0.290699	1	1	1.16771e-103	1	rack1
611	5.23432e-108	0.254593	1	0.982	1.70241e-103	1	rac1a
612	6.25677e-108	0.287038	1	1	2.03495e-103	1	gng5
613	6.58868e-108	0.329083	1	1	2.1429e-103	1	rsl24d1
614	7.3284e-108	0.307196	1	1	2.38349e-103	1	igf2bp1
615	1.66041e-107	0.293505	1	1	5.40031e-103	1	slc25a3b
616	2.01298e-107	0.287289	1	1	6.547e-103	1	btf3
617	2.02669e-107	0.402137	1	0.819	6.59161e-103	1	tnn
618	2.49488e-106	0.300368	1	1	8.11436e-102	1	sub1a
619	2.60013e-106	0.287866	1	0.893	8.45665e-102	1	si:dkey-16p21.8
620	5.04906e-106	0.301023	1	1	1.64216e-101	1	rpl22l1
621	5.82433e-106	0.313485	1	1	1.8943e-101	1	rpl23a
622	9.48774e-106	0.333318	1	1	3.08579e-101	1	hmgn6
623	1.96017e-105	0.282079	1	1	6.37527e-101	1	lsm7
624	2.03883e-105	0.276381	1	0.761	6.6311e-101	1	bmpr1ba
625	3.11078e-105	0.27827	1	1	1.01175e-100	1	rps26l
626	1.30616e-104	0.34627	1	0.986	4.24814e-100	1	dut
627	1.38796e-104	0.295222	1	1	4.51419e-100	1	RPL41
628	1.47552e-104	0.287098	1	1	4.79899e-100	1	rpl27
629	2.85669e-104	0.426952	1	0.908	9.29108e-100	1	krt8
630	3.42127e-104	0.297394	1	1	1.11273e-99	1	rps3
631	6.94485e-104	0.358105	1	1	2.25874e-99	1	si:ch211-222l21.1
632	1.0915e-103	0.388842	1	0.979	3.54998e-99	1	pcna
633	2.8883e-103	0.37042	1	1	9.39391e-99	1	hmgb2a
634	3.19112e-103	0.302463	1	1	1.03788e-98	1	rpl30
635	3.76752e-103	0.284097	1	0.944	1.22535e-98	1	fstl1b
636	6.35248e-103	0.287941	1	1	2.06608e-98	1	sumo2b
637	7.14233e-103	0.312003	1	1	2.32297e-98	1	hnrnpa0b
638	1.7438e-102	0.349252	1	1	5.67153e-98	1	eif5a2
639	3.14769e-102	0.448019	1	0.977	1.02375e-97	1	mdka
640	3.4389e-102	0.287937	1	1	1.11847e-97	1	rpl9
641	5.47323e-102	0.330803	1	1	1.78011e-97	1	fkbp1aa
642	6.09151e-102	0.287247	1	1	1.9812e-97	1	lsm5
643	1.81753e-101	0.29525	1	1	5.91134e-97	1	rps23
644	1.08847e-100	0.381253	1	1	3.54015e-96	1	fosab
645	2.79916e-100	0.290953	1	0.964	9.10398e-96	1	socs3b
646	3.30601e-100	0.339041	1	1	1.07525e-95	1	sec61g
647	4.60334e-100	0.279931	1	0.999	1.49719e-95	1	eef1da
648	2.29345e-99	0.394705	1	0.989	7.45922e-95	1	rrm2
649	4.00774e-99	0.343202	1	1	1.30348e-94	1	nme2b.1
650	1.20414e-98	0.300945	1	1	3.91636e-94	1	rps7
651	1.35629e-98	0.299627	1	1	4.4112e-94	1	rpl5b
652	4.18132e-98	0.331499	1	0.879	1.35993e-93	1	tgfbi
653	4.65398e-98	0.298358	1	1	1.51366e-93	1	rpl4
654	5.69843e-98	0.281916	1	1	1.85336e-93	1	idh2
655	6.91863e-98	0.296353	1	1	2.25021e-93	1	eif3f
656	7.57938e-98	0.269742	1	1	2.46512e-93	1	cox4i1
657	2.63328e-97	0.344227	1	1	8.56447e-93	1	ranbp1
658	2.11049e-96	0.269098	1	1	6.86416e-92	1	ube2v1
659	9.39528e-96	0.254522	1	1	3.05572e-91	1	eif3k
660	6.08237e-95	0.285363	1	1	1.97823e-90	1	eif3ea
661	1.62518e-94	0.293552	1	1	5.28572e-90	1	pfn2l
662	2.14751e-94	0.310555	1	1	6.98457e-90	1	cfl1
663	5.15496e-94	0.261723	1	1	1.6766e-89	1	rpl31
664	6.60364e-93	0.312092	1	1	2.14777e-88	1	snrpd2
665	2.47192e-92	0.262149	1	1	8.03966e-88	1	ssr2
666	4.45806e-92	0.284617	1	1	1.44994e-87	1	h3f3d
667	5.99834e-92	0.262729	1	1	1.9509e-87	1	rpl34
668	2.51177e-91	0.268642	1	1	8.16929e-87	1	h2afy2
669	2.68324e-91	0.279578	1	1	8.72696e-87	1	srsf2a
670	3.62495e-91	0.260135	1	1	1.17898e-86	1	rpl35
671	5.38235e-91	0.26648	1	1	1.75056e-86	1	rpl36
672	7.5202e-91	0.263385	1	1	2.44587e-86	1	rps15
673	9.12071e-91	0.269817	1	1	2.96642e-86	1	srsf3b
674	1.1547e-90	0.27475	1	1	3.75555e-86	1	rps28
675	1.41104e-90	0.313148	1	1	4.58928e-86	1	ptmab
676	3.14452e-90	0.271707	1	1	1.02272e-85	1	ybx1
677	4.66486e-90	0.287744	1	1	1.5172e-85	1	ppiab
678	6.04931e-90	0.279008	1	1	1.96748e-85	1	marcksl1a
679	1.2022e-89	0.306954	1	1	3.91003e-85	1	zgc:56493
680	6.25081e-89	0.291405	1	1	2.03301e-84	1	dynll1
681	4.95759e-88	0.280896	1	1	1.61241e-83	1	sinhcafl.1
682	6.85929e-88	0.289786	1	1	2.23092e-83	1	ssr3
683	5.03663e-87	0.266796	1	1	1.63811e-82	1	serbp1a
684	7.20966e-87	0.26582	1	1	2.34487e-82	1	atp5l
685	8.83547e-87	0.303448	1	1	2.87365e-82	1	hnrnpabb
686	2.30436e-86	0.283703	1	1	7.49471e-82	1	adh5
687	9.68986e-86	0.260693	1	1	3.15153e-81	1	rps10
688	3.5686e-83	0.261009	1	1	1.16065e-78	1	syncrip
689	5.15357e-83	0.265363	1	1	1.67615e-78	1	sec61b
690	5.60843e-83	0.262794	1	1	1.82409e-78	1	ier5
691	1.21196e-82	0.282535	1	1	3.94179e-78	1	hnrnpaba
692	2.16196e-82	0.287844	1	0.999	7.03157e-78	1	sox11a
693	5.96347e-82	0.30698	1	0.994	1.93956e-77	1	ahcy
694	1.27052e-81	0.309182	1	1	4.13224e-77	1	hnrnpa1b
695	3.62301e-81	0.48332	1	1	1.17835e-76	1	her15.1.1
696	1.16557e-80	0.253139	1	0.988	3.79091e-76	1	tpm3
697	1.28091e-80	0.26314	1	1	4.16604e-76	1	h3f3c
698	1.48241e-80	0.264022	1	1	4.8214e-76	1	xbp1
699	4.24804e-80	0.278423	1	1	1.38163e-75	1	tma7
700	1.17573e-79	0.278353	1	1	3.82393e-75	1	snrpd1
701	5.69175e-78	0.291383	1	0.835	1.85118e-73	1	foxc1b
702	5.87141e-78	0.275058	1	0.994	1.90962e-73	1	pclaf
703	1.98899e-77	0.372857	1	0.949	6.46898e-73	1	inka1a
704	1.39257e-76	0.32865	1	0.909	4.52921e-72	1	prrx1a
705	1.41696e-76	0.265817	1	1	4.60851e-72	1	atp5mc3b
706	4.42426e-74	0.367467	1	0.955	1.43895e-69	1	ccnd1
707	6.24681e-74	0.259386	1	0.925	2.03171e-69	1	hey2
708	1.53318e-73	0.251583	1	1	4.98652e-69	1	ppib
709	4.79668e-71	0.253559	1	1	1.56007e-66	1	snrpg
710	6.05129e-71	0.264069	1	1	1.96812e-66	1	snrpf
711	1.9584e-70	0.283863	1	0.984	6.3695e-66	1	junba
712	1.45979e-68	0.323705	1	0.985	4.74781e-64	1	her15.1
713	1.41439e-66	0.253205	1	1	4.60017e-62	1	prmt1
714	3.18706e-56	0.428189	1	0.981	1.03656e-51	1	her4.2.1
715	1.21628e-49	0.251735	1	0.997	3.95583e-45	1	jdp2b
716	5.1715e-43	0.321062	1	0.868	1.68198e-38	1	prrx1b
717	1.84607e-40	0.30352	0.975	0.753	6.00416e-36	1	her4.4
718	6.35021e-40	0.352293	1	0.95	2.06534e-35	1	her4.2
719	4.1997e-35	0.302949	0.988	0.88	1.36591e-30	1	her4.1
720	6.45162e-24	0.298611	0.975	0.792	2.09833e-19	1	dlx4a
721	0	2.53092	1	0.998	0	2	AL935210.1
722	0	2.52693	1	1	0	2	hbbe1.2
723	0	2.5122	1	1	0	2	hbae3
724	0	2.48228	1	1	0	2	hbbe1.3
725	0	2.44246	0.998	0.95	0	2	hbae1.1
726	0	2.41942	1	1	0	2	hbbe3
727	0	2.35833	1	0.964	0	2	hbae1.3
728	0	2.15188	1	0.989	0	2	hbbe1.1
729	0	2.00715	0.998	0.669	0	2	hbbe2
730	0	1.63586	0.998	0.363	0	2	cahz
731	0	1.57377	0.998	0.42	0	2	slc4a1a
732	0	1.40688	1	0.628	0	2	blvrb
733	0	1.39078	1	0.892	0	2	tspo
734	0	1.36001	1	0.368	0	2	hemgn
735	0	1.29606	1	1	0	2	hsp70.3
736	0	1.22979	0.998	0.396	0	2	nt5c2l1
737	0	1.1855	1	0.951	0	2	hsp70.2
738	0	1.17943	1	1	0	2	histh1l
739	0	1.15525	0.998	0.224	0	2	alas2
740	0	1.09639	1	1	0	2	fth1a
741	0	0.954516	0.998	0.213	0	2	zgc:163057
742	0	0.911849	1	0.961	0	2	tmem14ca
743	0	0.866523	0.998	0.843	0	2	urod
744	0	0.840103	1	0.848	0	2	hsp70.1
745	0	0.826617	0.998	0.264	0	2	aqp1a.1
746	0	0.805982	0.998	0.564	0	2	hmbsb
747	0	0.78245	0.998	0.342	0	2	epb41b
748	0	0.769105	0.998	0.656	0	2	znfl2a
749	0	0.682667	1	0.977	0	2	zgc:56095
750	0	0.64133	0.998	0.232	0	2	nmt1b
751	0	0.63445	1	0.944	0	2	alad
752	0	0.618091	0.998	0.911	0	2	ucp2
753	0	0.609869	0.998	0.216	0	2	tmod4
754	0	0.565208	0.998	0.207	0	2	hbae5
755	0	0.548219	1	0.959	0	2	gpx1a
756	0	0.533384	0.998	0.189	0	2	si:ch211-227m13.1
757	0	0.523945	0.998	0.219	0	2	ucp3
758	0	0.46754	0.998	0.239	0	2	hdr
759	0	0.467148	0.998	0.261	0	2	rhd
760	0	0.465202	0.998	0.89	0	2	cpox
761	0	0.421069	0.998	0.225	0	2	si:ch211-207c6.2
762	0	0.408012	0.998	0.255	0	2	klf17
763	0	0.401817	1	0.883	0	2	slc11a2
764	0	0.389111	0.998	0.758	0	2	slc16a10
765	0	0.386402	0.998	0.24	0	2	rhag
766	0	0.381988	0.998	0.923	0	2	pim2
767	0	0.329665	0.998	0.84	0	2	tmem120a
768	0	0.319533	0.998	0.462	0	2	TCIM (1 of many)
769	0	0.290989	0.998	0.949	0	2	ncoa4
770	0	0.283193	0.998	0.212	0	2	clic2
771	0	0.279775	0.998	0.19	0	2	hif1al2
772	0	0.268042	0.998	0.878	0	2	zgc:109934
773	0	0.26607	0.998	0.22	0	2	mgst1.2
774	0	0.255617	0.998	0.289	0	2	rell2
775	1.33397724377137e-322	0.658684	1	1	4.33862758764199e-318	2	prdx2
776	3.94031186396478e-318	0.302183	1	0.938	1.2815470306359e-313	2	glrx
777	4.25343782459217e-317	0.391229	0.998	0.26	1.38338811807036e-312	2	dnase1l4.1
778	2.06971e-301	0.404271	1	0.997	6.73152e-297	2	snx3
779	7.96815e-300	0.339467	1	0.671	2.59156e-295	2	blf
780	3.92773e-299	0.523789	1	0.964	1.27745e-294	2	glrx5
781	2.63278e-289	0.459063	0.998	0.869	8.56287e-285	2	fam210b
782	5.12377e-288	0.453421	1	0.942	1.66646e-283	2	mibp
783	1.1226e-286	0.496455	0.998	0.479	3.65116e-282	2	arl4aa
784	2.44349e-284	0.400306	0.998	0.919	7.94721e-280	2	zgc:110540
785	1.61565e-277	0.387643	1	0.915	5.25473e-273	2	uros
786	2.75937e-271	0.345335	0.998	0.675	8.97458e-267	2	lmo2
787	1.17377e-270	0.398379	0.998	0.803	3.81756e-266	2	hmbsa
788	1.36584e-263	0.508851	0.998	0.525	4.44224e-259	2	hsp70l
789	3.4615e-257	0.309563	0.998	0.235	1.12582e-252	2	sptb
790	3.47708e-257	0.469915	1	0.987	1.13089e-252	2	prdx3
791	4.465e-256	0.337938	1	0.886	1.4522e-251	2	selenoj
792	2.1023e-254	0.344384	1	0.87	6.83752e-250	2	tmem256
793	2.53859e-253	0.800954	1	1	8.25651e-249	2	hsp90aa1.2
794	3.16989e-250	0.377744	1	0.996	1.03098e-245	2	nupr1a
795	4.47168e-249	0.612138	1	0.98	1.45437e-244	2	dnajb1b
796	1.42851e-240	0.354311	1	1	4.6461e-236	2	ubb
797	5.64707e-239	0.25223	1	0.998	1.83665e-234	2	clgn
798	1.39984e-225	0.541278	1	1	4.55283e-221	2	ap2m1a
799	3.51289e-193	0.304337	0.998	0.861	1.14253e-188	2	anxa11a
800	2.36737e-179	0.326804	1	1	7.69964e-175	2	zgc:92066
801	3.75957e-176	0.258497	1	0.993	1.22276e-171	2	ctsd
802	0	1.0465	1	0.83	0	3	hand2
803	0	0.872833	1	0.993	0	3	npm1a
804	0	0.744756	1	0.994	0	3	ahcy
805	0	0.567187	1	0.9	0	3	cyyr1
806	0	0.367781	1	0.824	0	3	crabp2b
807	0	0.334765	1	0.751	0	3	sept9a
808	0	0.289974	1	0.884	0	3	rrs1
809	2.58158e-306	0.606364	1	1	8.39634e-302	3	hmgb2a
810	1.33024e-304	0.360332	1	0.964	4.32648e-300	3	psme3
811	1.83965e-304	0.35045	1	0.949	5.98326e-300	3	rbm28
812	2.45975e-302	0.482441	1	0.995	8.00008e-298	3	tuba1b
813	6.02467e-302	0.645202	1	0.999	1.95946e-297	3	snu13b
814	2.10114e-299	0.262481	1	0.922	6.83374e-295	3	cenpw
815	4.29626e-298	0.280186	1	0.868	1.39732e-293	3	twistnb
816	1.59298e-295	0.364267	1	0.999	5.18102e-291	3	edf1
817	3.76184e-293	0.395482	1	0.948	1.2235e-288	3	mcm7
818	1.2769e-282	0.334661	1	0.872	4.153e-278	3	atoh8
819	3.76193e-279	0.296231	1	0.959	1.22353e-274	3	mrpl32
820	2.77025e-277	0.517728	1	1	9.00997e-273	3	cct5
821	3.45369e-277	0.428512	1	0.983	1.12328e-272	3	gstp1
822	2.24733e-276	0.393219	1	0.965	7.30923e-272	3	tktb
823	3.82749e-275	0.479779	1	1	1.24485e-270	3	serbp1a
824	4.59199e-275	0.357581	1	0.933	1.4935e-270	3	rpe
825	8.20837e-275	0.384215	1	1	2.66969e-270	3	ube2v2
826	6.51822e-273	0.357414	1	1	2.11998e-268	3	uqcrfs1
827	2.76727e-272	0.504873	1	0.846	9.00026e-268	3	meis1a
828	7.68473e-266	0.575233	1	1	2.49938e-261	3	ran
829	8.7734e-266	0.327651	1	0.968	2.85346e-261	3	mycla
830	8.77833e-266	0.504328	1	1	2.85507e-261	3	nop10
831	1.00457e-265	0.428337	1	1	3.26728e-261	3	rps7
832	1.60469e-265	0.343207	1	1	5.2191e-261	3	naa40.1
833	2.7716e-263	0.509481	1	0.985	9.01435e-259	3	pa2g4b
834	3.31112e-262	0.356219	1	1	1.07691e-257	3	hnrnpk
835	8.19935e-262	0.50205	1	1	2.66676e-257	3	cct3
836	1.45632e-261	0.593768	1	0.999	4.73654e-257	3	mycn
837	5.1377e-259	0.413699	1	1	1.67099e-254	3	eny2
838	1.01113e-258	0.360896	1	1	3.2886e-254	3	ndufab1b
839	5.52592e-257	0.327281	1	0.88	1.79725e-252	3	hoxb2a
840	6.63256e-257	0.629446	1	1	2.15717e-252	3	ncl
841	1.96978e-256	0.305234	1	0.997	6.40651e-252	3	uchl5
842	2.08947e-255	0.371114	1	0.976	6.79579e-251	3	mrpl12
843	2.61734e-255	0.268787	1	0.939	8.51263e-251	3	si:ch211-217k17.7
844	8.40051e-254	0.549237	1	1	2.73218e-249	3	prmt1
845	2.98678e-253	0.465051	1	0.967	9.71422e-249	3	nhp2
846	1.33536e-252	0.428292	1	1	4.34313e-248	3	ddx39aa
847	2.77352e-252	0.306129	1	0.926	9.02059e-248	3	eif4ebp3l
848	1.59498e-251	0.41954	1	0.772	5.18752e-247	3	hoxa2b
849	2.62593e-250	0.354941	1	0.996	8.54058e-246	3	fkbp3
850	3.74796e-248	0.298927	1	0.94	1.21899e-243	3	eif6
851	2.62153e-247	0.25439	1	0.992	8.52625e-243	3	ppil1
852	4.06106e-247	0.326355	1	0.99	1.32082e-242	3	mak16
853	7.33832e-247	0.349474	1	0.994	2.38672e-242	3	wdr43
854	8.93835e-246	0.48838	1	0.969	2.90711e-241	3	fbl
855	1.40582e-245	0.455995	1	1	4.57229e-241	3	snrpd3l
856	2.1578e-245	0.356923	1	0.999	7.01803e-241	3	tomm6
857	7.02259e-243	0.400375	1	1	2.28403e-238	3	si:dkey-67c22.2
858	1.33766e-242	0.571935	1	1	4.35059e-238	3	hnrnpa1b
859	5.2555e-241	0.393073	1	0.978	1.7093e-236	3	si:dkey-102m7.3
860	6.73471e-241	0.380087	1	1	2.1904e-236	3	atp5f1e
861	4.55802e-240	0.31776	1	1	1.48245e-235	3	eif3c
862	5.4728e-240	0.313975	1	0.951	1.77997e-235	3	mcm4
863	4.26382e-239	0.378626	1	1	1.38677e-234	3	lsm4
864	2.70893e-238	0.256946	1	0.997	8.81052e-234	3	taf10
865	5.36078e-238	0.263725	1	0.986	1.74354e-233	3	timm13
866	2.79439e-237	0.29292	1	0.988	9.08846e-233	3	bccip
867	1.34887e-235	0.329323	1	1	4.38705e-231	3	puf60b
868	8.11824e-235	0.499362	1	1	2.64038e-230	3	snrpg
869	2.45377e-234	0.340796	1	0.952	7.98065e-230	3	paics
870	7.22347e-234	0.554714	1	0.989	2.34936e-229	3	nop56
871	5.31315e-233	0.434904	1	0.977	1.72805e-228	3	BX927308.1
872	2.60951e-231	0.37368	1	1	8.48718e-227	3	nudc
873	6.60382e-231	0.471727	1	1	2.14783e-226	3	snrpb
874	3.69666e-230	0.276669	1	0.969	1.2023e-225	3	mrps25
875	4.68923e-230	0.296681	1	1	1.52512e-225	3	hspa4b
876	1.60964e-229	0.294041	0.998	0.558	5.2352e-225	3	ckma
877	2.7137e-229	0.337338	1	1	8.82605e-225	3	psmb6
878	2.36249e-228	0.250273	1	0.963	7.68378e-224	3	bxdc2
879	3.14506e-228	0.356804	1	1	1.0229e-223	3	atp5po
880	1.91479e-227	0.370548	1	0.994	6.22767e-223	3	etf1b
881	1.36495e-226	0.253265	1	0.972	4.43936e-222	3	ddx27
882	5.73592e-226	0.529991	1	0.987	1.86555e-221	3	nop58
883	1.98926e-225	0.262772	1	0.998	6.46987e-221	3	tufm
884	1.62026e-224	0.458475	1	1	5.26975e-220	3	snrpe
885	1.74885e-224	0.318971	1	0.992	5.68797e-220	3	rsl1d1
886	2.02472e-224	0.251943	1	0.962	6.58519e-220	3	cd3eap
887	3.95703e-224	0.454497	1	1	1.28698e-219	3	adh5
888	6.33185e-223	0.487115	1	1	2.05937e-218	3	sinhcafl.1
889	5.19833e-221	0.27376	1	0.994	1.69071e-216	3	smarcb1b
890	7.58454e-221	0.40115	1	1	2.4668e-216	3	si:ch211-51e12.7
891	6.17048e-219	0.253479	1	0.998	2.00689e-214	3	mcts1
892	6.21075e-219	0.539128	1	1	2.01999e-214	3	hspe1
893	7.82643e-219	0.368459	1	1	2.54547e-214	3	ndufab1a
894	9.55999e-219	0.258796	1	1	3.10929e-214	3	pdcd5
895	6.88245e-218	0.334718	1	0.921	2.23845e-213	3	mcm3
896	2.20615e-217	0.634558	1	0.989	7.17529e-213	3	stmn1a
897	2.19653e-216	0.358392	1	1	7.14398e-212	3	cbx1a
898	4.35138e-216	0.420847	1	0.819	1.41524e-211	3	twist1b
899	5.23488e-216	0.308732	1	0.936	1.70259e-211	3	si:dkey-95p16.2
900	6.40772e-216	0.488593	1	1	2.08405e-211	3	banf1
901	1.27014e-215	0.518643	1	1	4.131e-211	3	eif5a2
902	4.38551e-215	0.262072	1	0.99	1.42634e-210	3	polr2eb
903	1.41146e-214	0.282338	1	0.932	4.59064e-210	3	hells
904	1.53713e-213	0.720422	1	0.949	4.99938e-209	3	inka1a
905	3.35222e-213	0.32173	1	0.91	1.09027e-208	3	dusp5
906	1.51141e-212	0.471635	1	1	4.91572e-208	3	snrpd2
907	5.2582e-212	0.411865	1	1	1.71018e-207	3	eif2s2
908	7.0051e-212	0.390168	1	1	2.27834e-207	3	srsf7a
909	7.58638e-212	0.451792	1	0.991	2.46739e-207	3	pa2g4a
910	2.57439e-211	0.39341	1	1	8.37295e-207	3	tcp1
911	4.74569e-211	0.276296	1	0.891	1.54349e-206	3	nop2
912	9.5249e-211	0.428553	1	1	3.09788e-206	3	alyref
913	3.52629e-210	0.384649	1	1	1.14689e-205	3	lsm8
914	6.08287e-209	0.471746	1	0.966	1.97839e-204	3	zbtb16a
915	1.33957e-208	0.499103	1	1	4.3568e-204	3	snrpf
916	1.36989e-208	0.510613	1	1	4.45544e-204	3	si:ch211-222l21.1
917	8.47708e-208	0.345526	1	1	2.75709e-203	3	eif3d
918	1.08987e-207	0.410275	1	0.903	3.54468e-203	3	kpna2
919	1.82045e-207	0.305067	1	1	5.92083e-203	3	rbmx
920	6.48338e-207	0.428533	1	1	2.10865e-202	3	cnbpb
921	1.43077e-206	0.365664	1	1	4.65342e-202	3	pfdn4
922	1.92143e-206	0.269953	1	0.984	6.24925e-202	3	lyar
923	2.78503e-206	0.333277	1	0.999	9.05804e-202	3	igf2bp3
924	3.1823e-206	0.52805	1	1	1.03501e-201	3	setb
925	1.02689e-205	0.371888	1	1	3.33984e-201	3	bud31
926	1.37224e-205	0.342759	1	0.979	4.46308e-201	3	npm3
927	5.38234e-205	0.332532	1	0.995	1.75055e-200	3	hspd1
928	7.12691e-205	0.405272	1	1	2.31796e-200	3	psma8
929	7.63583e-205	0.278069	1	0.987	2.48348e-200	3	kars
930	2.12681e-204	0.376046	1	1	6.91725e-200	3	cct2.1
931	5.53558e-204	0.326814	1	0.997	1.80039e-199	3	eif4bb
932	2.10553e-203	0.351195	1	1	6.84802e-199	3	cox7a2l
933	5.3688e-203	0.431427	1	0.931	1.74615e-198	3	mki67
934	5.60791e-203	0.335729	1	1	1.82392e-198	3	cox6a1
935	1.83178e-202	0.310368	1	0.996	5.95768e-198	3	gars
936	3.01705e-202	0.475509	1	1	9.81264e-198	3	atp5mc3b
937	3.67338e-202	0.407443	1	1	1.19473e-197	3	rpl19
938	6.20608e-202	0.410894	1	1	2.01846e-197	3	rpl22l1
939	9.80743e-202	0.251277	1	1	3.18977e-197	3	dhx15
940	1.33029e-201	0.336655	1	1	4.32664e-197	3	eif3g
941	2.02259e-201	0.423179	1	1	6.57827e-197	3	hnrnpa0b
942	1.75069e-200	0.377636	1	1	5.69395e-196	3	cox6c
943	3.16954e-200	0.365031	1	1	1.03086e-195	3	psma3
944	1.10274e-199	0.357249	1	1	3.58655e-195	3	atp5mc1
945	2.89396e-199	0.441852	1	1	9.41233e-195	3	atp5mc3a
946	3.97506e-197	0.405178	1	1	1.29285e-192	3	rps23
947	1.15145e-196	0.280674	1	0.995	3.74498e-192	3	eif2s1b
948	2.65985e-196	0.402216	1	1	8.6509e-192	3	rbm8a
949	7.09263e-196	0.388451	1	0.967	2.30681e-191	3	nutf2l
950	1.13725e-195	0.475789	1	1	3.69878e-191	3	snrpd1
951	1.87196e-195	0.283797	1	1	6.08838e-191	3	zgc:91910
952	9.9026e-195	0.353527	1	0.979	3.22072e-190	3	cdca7a
953	1.4545e-194	0.36877	1	0.964	4.7306e-190	3	rpl7l1
954	3.1182e-194	0.250203	1	1	1.01416e-189	3	kmt5aa
955	3.25939e-194	0.273515	1	0.969	1.06008e-189	3	si:dkey-239h2.3
956	4.02772e-194	0.376834	1	1	1.30998e-189	3	rpl9
957	2.82635e-193	0.370135	1	1	9.19243e-189	3	rps26l
958	5.11855e-193	0.3228	1	0.987	1.66476e-188	3	gspt1l
959	8.92642e-193	0.264788	1	0.895	2.90323e-188	3	si:dkey-7j14.6
960	4.30583e-192	0.402134	1	1	1.40043e-187	3	lsm5
961	1.82213e-191	0.314967	1	0.992	5.92631e-187	3	lbr
962	1.45051e-190	0.381406	1	1	4.71764e-186	3	u2af1
963	2.45072e-190	0.379802	1	1	7.97071e-186	3	ldhba
964	6.20858e-190	0.393556	1	1	2.01928e-185	3	ak2
965	1.65153e-189	0.495795	1	1	5.37145e-185	3	ranbp1
966	4.40126e-189	0.485736	1	1	1.43146e-184	3	arl4cb
967	5.31811e-189	0.472388	1	1	1.72966e-184	3	zgc:56493
968	1.06003e-188	0.316496	1	1	3.44765e-184	3	pfdn5
969	8.3844e-188	0.373548	1	1	2.72694e-183	3	cox4i1
970	1.0509e-187	0.358866	1	1	3.41795e-183	3	eif3s6ip
971	1.39621e-187	0.376252	1	1	4.54102e-183	3	mibp2
972	4.05144e-187	0.283863	1	0.995	1.31769e-182	3	ddx21
973	1.32193e-186	0.32755	1	1	4.29945e-182	3	polr2d
974	1.46549e-186	0.397575	1	1	4.76637e-182	3	pdap1a
975	7.54553e-186	0.366947	1	1	2.45411e-181	3	eef2b
976	6.32124e-185	0.34883	1	0.993	2.05592e-180	3	tomm20a
977	1.03183e-184	0.343152	1	0.998	3.35593e-180	3	si:dkey-23i12.5
978	1.79254e-184	0.35125	1	1	5.83005e-180	3	atp5f1c
979	3.46019e-183	0.473404	1	1	1.12539e-178	3	cbx3a
980	5.93379e-183	0.397724	1	1	1.92991e-178	3	ptges3b
981	3.17818e-182	0.385213	1	1	1.03367e-177	3	uba52
982	6.0123e-182	0.399607	1	1	1.95544e-177	3	rpl18
983	1.23536e-181	0.432699	1	1	4.01787e-177	3	rps3a
984	2.72073e-181	0.368645	1	1	8.84891e-177	3	eif3ba
985	2.82531e-181	0.26438	1	0.999	9.18904e-177	3	srrm1
986	5.0547e-181	0.311532	1	1	1.64399e-176	3	lsm3
987	7.33432e-181	0.314443	1	1	2.38541e-176	3	psmb2
988	2.88895e-180	0.479494	1	1	9.39601e-176	3	nme2b.1
989	4.62207e-180	0.482091	1	1	1.50328e-175	3	seta
990	8.20948e-180	0.339279	1	1	2.67005e-175	3	khsrp
991	9.90919e-180	0.402964	1	1	3.22286e-175	3	rpl5b
992	4.10129e-179	0.294857	1	1	1.3339e-174	3	psmd13
993	5.37005e-179	0.27003	1	0.999	1.74655e-174	3	inip
994	1.06529e-178	0.395792	1	1	3.46474e-174	3	rplp0
995	1.12932e-178	0.253803	1	0.988	3.67299e-174	3	snrpa1
996	2.09071e-178	0.309132	1	0.994	6.79982e-174	3	ppih
997	2.62647e-178	0.31876	1	1	8.54234e-174	3	phf5a
998	2.82135e-178	0.414577	1	1	9.17614e-174	3	rpl10a
999	4.6023e-178	0.376088	1	0.924	1.49685e-173	3	dkc1
1000	9.18598e-178	0.381245	1	1	2.98765e-173	3	cct4
1001	1.65073e-177	0.367891	1	1	5.36882e-173	3	anp32a
1002	3.77566e-177	0.521589	1	1	1.228e-172	3	hmgb2b
1003	4.59299e-177	0.379987	1	1	1.49382e-172	3	rpl13
1004	6.07868e-177	0.384717	1	1	1.97703e-172	3	rps6
1005	7.26742e-177	0.544714	1	0.963	2.36366e-172	3	tuba8l
1006	7.3801e-177	0.275933	1	0.931	2.4003e-172	3	mcm6
1007	8.27733e-177	0.418557	1	1	2.69212e-172	3	atp5f1b
1008	1.34922e-176	0.30108	1	0.984	4.3882e-172	3	g3bp1
1009	2.1522e-176	0.272397	1	0.954	6.99981e-172	3	parp1
1010	7.28194e-176	0.381292	1	1	2.36838e-171	3	rps3
1011	3.55945e-175	0.34973	1	1	1.15767e-170	3	eif3ha
1012	6.2394e-175	0.411712	1	1	2.0293e-170	3	h2afva
1013	2.6837e-174	0.40474	1	1	8.72847e-170	3	rpl10
1014	2.53295e-173	0.320934	1	0.992	8.23816e-169	3	gar1
1015	1.48993e-172	0.33791	1	1	4.84583e-168	3	cox5aa
1016	1.90081e-172	0.393677	1	1	6.18219e-168	3	atp5l
1017	7.04242e-172	0.367004	1	1	2.29048e-167	3	lsm7
1018	7.103e-172	0.362203	1	1	2.31018e-167	3	atp5fa1
1019	9.71182e-172	0.330894	1	1	3.15867e-167	3	lsm6
1020	1.17749e-171	0.399163	1	1	3.82966e-167	3	eif3f
1021	1.21268e-171	0.407496	1	1	3.94411e-167	3	rpl3
1022	1.73872e-171	0.256983	1	0.978	5.65502e-167	3	adka
1023	3.00737e-171	0.382387	1	1	9.78117e-167	3	srsf11
1024	1.08177e-170	0.26224	1	0.955	3.51835e-166	3	phgdh
1025	1.10546e-170	0.327881	1	1	3.59541e-166	3	gtpbp4
1026	2.04064e-170	0.293074	1	1	6.63697e-166	3	elavl1a
1027	6.02564e-170	0.35707	1	1	1.95978e-165	3	srsf1a
1028	7.87188e-170	0.295661	1	1	2.56025e-165	3	tomm22
1029	2.23829e-169	0.253834	1	0.832	7.27981e-165	3	cbx7a
1030	2.36258e-169	0.271598	1	0.998	7.68404e-165	3	hmgb3b
1031	2.60473e-169	0.357762	1	1	8.47164e-165	3	rpl14
1032	3.22142e-169	0.307408	1	0.975	1.04774e-164	3	supt16h
1033	3.89394e-169	0.371863	1	1	1.26646e-164	3	cct8
1034	3.95197e-169	0.334443	1	1	1.28534e-164	3	cox5ab
1035	6.67001e-169	0.27428	1	0.992	2.16935e-164	3	bcas2
1036	1.71683e-168	0.318414	1	1	5.58383e-164	3	cox6b2
1037	2.00822e-168	0.307846	1	1	6.53152e-164	3	EIF1B
1038	3.04874e-168	0.261947	1	1	9.91573e-164	3	chd7
1039	1.36703e-167	0.362399	1	0.99	4.44614e-163	3	rpa3
1040	4.43955e-167	0.367554	1	1	1.44392e-162	3	slc25a3b
1041	7.03387e-167	0.285724	1	1	2.2877e-162	3	naa10
1042	1.35875e-166	0.260888	1	0.987	4.4192e-162	3	btf3l4
1043	3.81921e-166	0.263147	1	1	1.24216e-161	3	psma6a
1044	9.11491e-166	0.351969	1	1	2.96453e-161	3	rpl7a
1045	1.81008e-165	0.366257	1	1	5.88709e-161	3	COX5B
1046	1.98231e-165	0.285311	1	1	6.44727e-161	3	psma1
1047	2.47795e-165	0.390252	1	1	8.05928e-161	3	rpl7
1048	3.42421e-165	0.33943	1	1	1.11369e-160	3	snrpc
1049	1.2072e-164	0.392046	1	1	3.9263e-160	3	rpl17
1050	1.48733e-164	0.268909	1	0.932	4.83739e-160	3	fosl1a
1051	1.5831e-164	0.351061	1	1	5.14887e-160	3	rpl8
1052	1.85893e-164	0.355851	1	1	6.04598e-160	3	ybx1
1053	2.15764e-164	0.307556	1	1	7.01751e-160	3	psma5
1054	6.25944e-164	0.301516	1	0.781	2.03582e-159	3	msx2b
1055	2.37709e-163	0.315449	1	1	7.73126e-159	3	rbx1
1056	2.51463e-163	0.294315	1	0.997	8.17859e-159	3	st13
1057	2.56919e-163	0.279849	1	1	8.35603e-159	3	pin1
1058	4.01557e-163	0.341371	1	1	1.30602e-158	3	ndufa8
1059	2.14999e-162	0.377889	1	1	6.99264e-158	3	rpl15
1060	3.07438e-162	0.267779	1	1	9.99913e-158	3	hnrnph1l
1061	3.3146e-162	0.350004	1	1	1.07804e-157	3	atp5md
1062	1.11018e-161	0.298268	1	1	3.61074e-157	3	nop53
1063	1.23523e-161	0.29558	1	1	4.01745e-157	3	dbi
1064	2.57702e-161	0.340631	1	1	8.38151e-157	3	ube2v1
1065	3.00395e-161	0.307599	1	1	9.77006e-157	3	csnk2b
1066	3.20061e-161	0.374635	1	1	1.04097e-156	3	idh2
1067	1.7301e-160	0.39939	1	1	5.62699e-156	3	rbbp4
1068	2.12091e-160	0.292743	1	1	6.89806e-156	3	pno1
1069	2.96827e-159	0.323621	1	1	9.65399e-155	3	rpsa
1070	3.17567e-159	0.316182	1	0.948	1.03286e-154	3	fzd7a
1071	3.33149e-159	0.388455	1	1	1.08353e-154	3	igf2bp1
1072	8.48507e-159	0.344941	1	1	2.75968e-154	3	faua
1073	1.28285e-158	0.258684	1	0.905	4.17235e-154	3	aurkb
1074	1.33493e-158	0.279464	1	0.87	4.34172e-154	3	cad
1075	2.10326e-158	0.356697	1	1	6.84066e-154	3	cox7c
1076	2.3101e-158	0.344144	1	1	7.51338e-154	3	eif3m
1077	3.11366e-158	0.353558	1	1	1.01269e-153	3	sf3b5
1078	5.89271e-158	0.297724	1	0.986	1.91655e-153	3	ebna1bp2
1079	6.34573e-158	0.408111	1	1	2.06388e-153	3	nucks1a
1080	8.87261e-158	0.414439	1	1	2.88573e-153	3	si:ch211-288g17.3
1081	1.03816e-157	0.421189	1	1	3.3765e-153	3	cirbpa
1082	1.19369e-157	0.525607	1	0.979	3.88235e-153	3	pcna
1083	2.7241e-157	0.37311	1	1	8.85986e-153	3	rpl38
1084	3.32779e-157	0.338001	1	1	1.08233e-152	3	rpl35
1085	9.19915e-157	0.371858	1	1	2.99193e-152	3	rps11
1086	1.25443e-155	0.36905	1	1	4.07992e-151	3	rps14
1087	1.33145e-155	0.538224	1	0.992	4.33042e-151	3	sdc4
1088	2.57535e-155	0.452289	1	1	8.37605e-151	3	cnbpa
1089	3.3255e-155	0.379079	1	1	1.08159e-150	3	srsf2a
1090	4.54147e-155	0.265167	1	0.902	1.47707e-150	3	ccnd2a
1091	5.1512e-155	0.365299	1	0.972	1.67538e-150	3	ppa1b
1092	6.75057e-155	0.357354	1	1	2.19555e-150	3	cbx5
1093	8.46141e-155	0.385515	1	1	2.75199e-150	3	ddx39ab
1094	1.03626e-154	0.320251	1	1	3.37033e-150	3	pfdn1
[truncated: 5,665 more rows]

## Sheet: 1.5d_Sox10+_ATAC(motif)
	p_val	avg_logFC	pct.1	pct.2	p_val_adj	cluster	Motif.ID	motifname
[truncated: 6,495 more rows]

[truncated: 22 more sheets: 1.5d_Sox10+_Mes_ATAC(activity), 1.5d_Sox10+_Mes ATAC (motif), 2d_Sox10+_RNA, 2dpf_Sox10+_ATAC (activity), 2dpf_Sox10+_ATAC (motif), 3dpf_Sox10+_RNA, 3dpf_Sox10+_ATAC(activity), 3dpf_Sox10+_ATAC(motif), 5dpf_Sox10+_RNA, 5dpf_Sox10+_ATAC(activity), 5dpf_Sox10+_ATAC(motif), 5_14dpf_Sox10+_RNA_Mesenchyme, 14dpf_Sox10+_RNA, 14dpf_Sox10+_ATAC(activity), 14dpf_Sox10+_ATAC(motif), 14dpf_Sox10+_Mes_ATAC(activity), 60dpf_Sox10+_RNA, 60dpf_Sox10+_ATAC(activity), 60dpf_Sox10+_ATAC(motif), 180 dpf_Sox10+ RNA …]
